# Supplementary material for: HIV reprograms host m6Am RNA methylome by viral Vpr protein-mediated degradation of PCIF1
Source: Nat Commun. 2021 Sep 20;12:5543. doi: 10.1038/s41467-021-25683-4 (PMC8452764; doi:10.1038/s41467-021-25683-4)
Supplement: Supplementary file 3 — Supplementary Data 1 [file 41467_2021_25683_MOESM3_ESM.xlsx]

## Sheet: Cloning primers
oligos used in this study
sgRNA oligos	Sequences
PCIF1-1UP	CACCG CGGTTGAAAGACTCCCGTGG
PCIF1-1DW	AAAC CCACGGGAGTCTTTCAACCG C
PCIF1-2UP	CACCG TTCGGCGTGGGCCTCTACGA
PCIF1-2DW	AAAC TCGTAGAGGCCCACGCCGAA C
PCIF1-3UP	CACCG GATCCGTTTGACGTACTCCA
PCIF1-3DW	AAAC TGGAGTACGTCAAACGGATC C
PCIF1-4UP	CACCG ATTCACCAACCAGTCCCTGT
PCIF1-4DW	AAAC ACAGGGACTGGTTGGTGAAT C
sgNC-UP	CACCG CGGAGGCTAAGCGTCGCAA
sgNC-DW	AAAC TTGCGACGCTTAGCCTCCG C
ETS1-sg1UP	CACCG CGACGAGTGATGGCACTGAA
ETS1-sg1DW	AAAC TTCAGTGCCATCACTCGTCG C
ETS1-sg2UP	CACCG TGCCATCACTCGTCGGCATC
ETS1-sg2DW	AAAC GATGCCGACGAGTGATGGCA C
ETS1-sg3UP	CACCG CGTAATAGTAGCGTAGGCCA
ETS1-sg3DW	AAAC TGGCCTACGCTACTATTACG C
over-expression oligos	Sequences
FLAG-PCIF1-F	ATGGACTACAAAGACGATGACGACAAG ATGGCCAATGAGAATCACG
plvx-FLAG	GGATCTATTTCCGGTGAATTC ATGGACTACAAAGACCATGACGGTGATTAT
plvx-PCIF1-R	GCGGTCATACGTAGGATCC TTAAGTGGGGTGAGGCTC
plvx-PCIF1-F	GGATCTATTTCCGGTGAATTC ATGGCCAATGAGAATCACG
pFlag-Vpr-F	CGATGACGACAAGCTT ATGGAACAAGCCCCAGAAGA
pFlag-Vpr-R	TCAGATCTATCGATGAATTC CTAGGATCTACTGGCTCCAT
sgRNA resistant PCIF1-F	CGATTAAATGATTCGCGAGGAGGCTCAATG
sgRNA resistant PCIF1-R	CTGGATGCTGGAGCGCAAGGTGGTAG
APPA mutant-F	CATTTGAGGCC GCCCCTCCCGCC TGCGAGGAGCTC
APPA mutant-R	AACCACTCAGTGGAGCAAAGTCTAGGCAGGGCC
Vpr-Q65R-F	AAGAATTCTG CGA CAACTGCTGTTTATC
Vpr-Q65R-R	AAGAATTCTG CGA CAACTGCTGTTTATC
pGL4-LTR-F	GCTCGCTAGCCTCGAGTGGAAGGGCTAATTCACTCCC
pGL4-LTR-R	CCGGATTGCCAAGCTTGCTAGAGATTTTCCACACTGAC

## Sheet: RT-PCR primers
RT-qPCR primers
Primer	primer sequence
PCIF1-L	TCTCCTACGACCCACTGAGG
PCIF1-R	AGCAGTTCCACTTCGGGATG
SP3-L	TTTCCGTTGCACCAGGATCA
SP3-R	GAACCTGCTGACCATCTGCT
IKZF1-L	TGTCCTGGGTCCTCTTGAGT
IKZF1-R	GTCACGGAAATAATTCTGACACA
ZNF276-L	TTCTCGTCCACCAAATGCGA
ZNF276-R	GCTCAGTCTCAGCCTTGTGT
ETS1-L	GGGGCCAGGACTCTTTTGAA
ETS1-R	TGTCATAGGAGGGAACACGC
IER5L-L	GAGCCTGATCAGCATCTCCC
IER5L-R	ACGTAGGACACCAGGAGGTT
gp120-L	TGA CAC AAT CAC ACT CCC ATG
gp120-R	TCT AAT TTG TCC GCT GAT GGG
GAPDH-L	ATGGGGAAGGTGAAGGTCG
GAPDH-R	GGGGTCATTGATGGCAACAAT
EGR1-L	CCAACAGTGGCAACACCTTG
EGR1-R	GTGGGTTGGTCATGCTCACT
DDIT3-L	GACCTGCAAGAGGTCCTGTC
DDIT3-R	CAGTCAGCCAAGCCAGAGAA
JUND-L2	GAGTCAGAACACGGAGCTGG
JUND-R2	TGACGTGGCTGAGGACTTTC
JUND-L3	CTTTCCTCGATCTCGCTCCC
JUND-R3	TGAAAACAGAAAACCGGGCG
SREBF2-L	TGAGCCAGGAAGCCCTCTAT
SREBF2-R	GGGGGTTAAAGGAGAGGCAC
PLSCR1-L1	CCTCAGTATCCACCGACAGC
PLSCR1-R1	ACTGGCTGATTTGGGACAGG
PLSCR1-L2	CCCTTTTCCGGCTGACTTCT
PLSCR1-R2	CGAGACAAGGTCCAGAGAGC
FOS-L	CAAGCGGAGACAGACCAACT
FOS-R	GTGAGCTGCCAGGATGAACT
MYC-L	CCCTCCACTCGGAAGGACTA
MYC-R	GCTGGTGCATTTTCGGTTGT
YY1-L	AACAGGCATCCCGAGTTCAG
YY1-R	GGGGGCTAAAATCACAGCCT
RARA-L	CTTGAGACATCCCCCAACCC
RARA-R	TGGAGCTGCTGTCCAAAGAG
SP4-L	TCAGATTGCTCCTGTGGCTG
SP4-R	TTGTAACGGGAACTCCCTGC
CEBPA-L	TATAGGCTGGGCTTCCCCTT
CEBPA-R	AGCTTTCTGGTGTGACTCGG
CDC5L-L	GGTGTAACTCCACAGCGACA
CDC5L-R	GTCAGCCCTTCAGCTCCATT
ATF4-L	TAAGCCATGGCGTGAGTACC
ATF4-R	GCACCCCACCAATCCAAAAC
MLLT1-L1	CTGCCTTCTCTGACCCCAAG
MLLT1-R1	TTGGTCACCTTGTGTGGCTT
MLLT1-L2	GGAGAAGGTGGTCTTCTGGC
MLLT1-R2	CCTCGGCTCCTCCTTGTTTT
SMAD7-L1	AGAGTGGGGAGGCTCTACTG
SMAD7-R1	TCTGCACCAGCTGACTCTTG
SMAD7-L2	GCCATCTGCTCCTGGATCTC
SMAD7-R2	GGCACTGGGTGAGCAATACT
RCOR1-L1	ACTGCATCTCACACTCTGCC
RCOR1-R1	GACTGGGAAGAGCTGCCATT
RCOR1-L2	CAGCAACTCCTGGGAGGAAG
RCOR1-R2	GACTGCGTCTTGCCAGTTTG

## Sheet: shRNA sequences
Sequences for shRNA vectors
PCIF1 shRNA	Sequences
D3 #1	CCGGGCAAGGTGGTAGACAAAGGATCTCGAGATCCTTTGTCTACCACCTTGCTTTTTTG
E3 #2	CCGGCGTGGTCTGCATCCGGTATAACTCGAGTTATACCGGATGCAGACCACGTTTTTG
G3 #3	CCGGACGACATTCCTATCAGGTTATCTCGAGATAACCTGATAGGAATGTCGTTTTTTG
ETS1 shRNA	Sequences
E2 #1	CCGGCCCAGAATTATCAGGAACATACTCGAGTATGTTCCTGATAATTCTGGGTTTTT
G2 #2	CCGGCTGGAATTACTCACTGATAAACTCGAGTTTATCAGTGAGTAATTCCAGTTTTT
