# Supplementary material for: HIV reprograms host m6Am RNA methylome by viral Vpr protein-mediated degradation of PCIF1
Source: Nat Commun. 2021 Sep 20;12:5543. doi: 10.1038/s41467-021-25683-4 (PMC8452764; doi:10.1038/s41467-021-25683-4)
Supplement: Supplementary file 4 — Supplementary Data 2 [file 41467_2021_25683_MOESM4_ESM.xls]

## Sheet: Control
The m6A peaks called in Jurkat cells
	chr #	position start	position stop	position	Gene name
0	chr3	57757106	57757306	5UTR	SLMAP
1	chr3	48847671	48847871	5UTR	PRKAR2A
2	chr7	100539156	100539356	5UTR	AGFG2
3	chr12	76559595	76559795	5UTR	OSBPL8
4	chr18	48951394	48951594	5UTR	SMAD7
5	chr2	26786023	26786223	5UTR	CENPA
6	chr17	51154158	51154358	5UTR	NME1
7	chr16	30761761	30761961	5UTR	CCDC189
8	chr14	23567616	23567816	5UTR	AP1G2
9	chr14	31207345	31207545	5UTR	HECTD1
10	chr11	61334452	61334652	5UTR	TKFC
11	chr19	29942207	29942407	5UTR	URI1
12	chr6	75601859	75602059	5UTR	SENP6
13	chr4	20700381	20700581	5UTR	PACRGL
14	chr6	149378656	149378856	5UTR	TAB2
15	chr17	59893084	59893284	5UTR	RPS6KB1
16	chr9	35546367	35546567	5UTR	RUSC2
17	chr1	1724171	1724371	5UTR	CDK11A
18	chr12	10212861	10213061	5UTR	GABARAPL1
19	chr14	96502352	96502552	5UTR	PAPOLA
20	chr12	752546	752746	5UTR	WNK1
21	chr6	89080842	89081042	5UTR	PNRC1
22	chr12	76559600	76559800	5UTR	OSBPL8
23	chr14	21526138	21526338	5UTR	SALL2
24	chr12	56688066	56688266	5UTR	PTGES3
25	chr21	31731925	31732125	5UTR	SCAF4
26	chr7	105014167	105014367	5UTR	KMT2E
27	chr11	63681471	63681671	5UTR	RTN3
28	chr8	123768402	123768602	5UTR	FAM91A1
29	chr3	35640166	35640366	5UTR	ARPP21
30	chr13	52024618	52024818	5UTR	UTP14C
31	chr1	212035378	212035578	5UTR	INTS7
32	chr18	2571277	2571477	5UTR	METTL4
33	chr3	37243308	37243508	5UTR	GOLGA4
34	chr7	76047837	76048037	5UTR	STYXL1
35	chr11	74988901	74989101	5UTR	NEU3
36	chr2	27370557	27370757	5UTR	SNX17
37	chr4	88284558	88284758	5UTR	PPM1K
38	chr7	108515263	108515463	5UTR	PNPLA8
39	chrX	53225052	53225252	5UTR	KDM5C
40	chr5	119452422	119452622	5UTR	HSD17B4
41	chr12	56315862	56316062	5UTR	AC073896.1
42	chr3	100401537	100401737	5UTR	LNP1
43	chr16	30076200	30076400	5UTR	PPP4C
44	chr6	154832999	154833199	5UTR	TIAM2
45	chr11	72722159	72722359	5UTR	ARAP1
46	chr17	7219832	7220032	5UTR	ACADVL
47	chr12	113334953	113335153	5UTR	SLC8B1
48	chr22	23856701	23856901	5UTR	SLC2A11
49	chr18	46174043	46174243	5UTR	C18orf25
50	chr16	4846650	4846850	5UTR	UBN1
51	chr1	209756024	209756224	5UTR	TRAF3IP3
52	chr1	50969258	50969458	5UTR	CDKN2C
53	chr2	9951634	9951834	5UTR	GRHL1
54	chr2	230864896	230865096	5UTR	ITM2C
55	chr2	47798708	47798908	5UTR	MSH6
56	chr5	176448298	176448498	5UTR	FAF2
57	chr17	8288611	8288811	5UTR	RANGRF
58	chr3	121835179	121835379	5UTR	EAF2
59	chr3	48715426	48715626	5UTR	IP6K2
60	chr7	70762881	70763081	5UTR	AUTS2
61	chr15	75625427	75625627	5UTR	SNUPN
62	chrX	12975061	12975261	5UTR	TMSB4X
63	chr2	165794488	165794688	5UTR	GALNT3
64	chr4	101347101	101347301	5UTR	PPP3CA
65	chr19	6481622	6481822	5UTR	DENND1C
66	chr17	18681761	18681961	5UTR	FOXO3B
67	chr18	77017021	77017221	5UTR	MBP
68	chr17	41688835	41689035	5UTR	EIF1
69	chr1	8878579	8878779	5UTR	ENO1
70	chr7	149239590	149239790	5UTR	ZNF212
71	chr1	150629446	150629646	5UTR	ENSA
72	chr18	54269532	54269732	5UTR	POLI
73	chr1	227317809	227318009	5UTR	CDC42BPA
74	chr9	95506488	95506688	5UTR	PTCH1
75	chr1	181022728	181022928	5UTR	STX6
76	chr1	203798812	203799012	5UTR	ZC3H11A
77	chr19	49451650	49451850	5UTR	PIH1D1
78	chr11	46617550	46617750	5UTR	ATG13
79	chr9	78236042	78236242	5UTR	CEP78
80	chr11	83286196	83286396	5UTR	CCDC90B
81	chr11	46617543	46617743	5UTR	ATG13
82	chr8	143597177	143597377	5UTR	EEF1D
83	chr4	6105519	6105719	5UTR	C4orf50
84	chr11	804328	804528	5UTR	PIDD1
85	chr1	1890928	1891128	5UTR	GNB1
86	chr12	43758533	43758733	5UTR	PUS7L
87	chr4	39527394	39527594	5UTR	UGDH
88	chr6	119348999	119349199	5UTR	MAN1A1
89	chr3	3128929	3129129	5UTR	TRNT1
90	chr5	181223831	181224031	5UTR	TRIM41
91	chr19	47130799	47130999	5UTR	SAE1
92	chr16	4614734	4614934	5UTR	UBALD1
93	chr1	220089685	220089885	5UTR	BPNT1
94	chr2	104854848	104855048	5UTR	POU3F3
95	chr1	173824789	173824989	5UTR	DARS2
96	chr17	19648693	19648893	5UTR	ALDH3A2
97	chr6	30616844	30617044	5UTR	PPP1R10
98	chr6	111873282	111873482	5UTR	FYN
99	chr12	7130342	7130542	5UTR	CLSTN3
100	chrX	49880015	49880215	5UTR	USP27X
101	chr16	84186911	84187111	5UTR	TAF1C
102	chrX	72208549	72208749	5UTR	ERCC6L
103	chr5	40679922	40680122	5UTR	PTGER4
104	chr22	42070642	42070842	5UTR	NAGA
105	chr20	58889108	58889308	5UTR	GNAS
106	chr11	9573618	9573818	5UTR	WEE1
107	chr2	55050344	55050544	5UTR	RTN4
108	chr19	29942199	29942399	5UTR	URI1
109	chr1	161069763	161069963	5UTR	ARHGAP30
110	chr1	9539460	9539660	5UTR	SLC25A33
111	chr19	6481605	6481805	5UTR	DENND1C
112	chr15	45587297	45587497	5UTR	BLOC1S6
113	chr17	44070806	44071006	5UTR	G6PC3
114	chr19	44094324	44094524	5UTR	ZNF224
115	chr6	109382283	109382483	5UTR	CD164
116	chr22	39520515	39520715	5UTR	ATF4
117	chr10	68901239	68901439	5UTR	DDX50
118	chr12	55931099	55931299	5UTR	DGKA
119	chr3	47781700	47781900	5UTR	SMARCC1
120	chrX	48802017	48802217	5UTR	HDAC6
121	chr19	57435286	57435486	5UTR	ZNF749
122	chr20	59159669	59159869	5UTR	ZNF831
123	chr3	119498521	119498721	5UTR	TIMMDC1
124	chr8	63168585	63168785	5UTR	YTHDF3
125	chr19	57769625	57769825	5UTR	ZNF586
126	chr4	48831016	48831216	5UTR	OCIAD1
127	chr1	11805160	11805360	5UTR	MTHFR
128	chr9	81689145	81689345	5UTR	TLE1
129	chr3	9749978	9750178	5UTR	OGG1
130	chr17	28842614	28842814	5UTR	FAM222B
131	chr12	6688757	6688957	5UTR	ZNF384
132	chr5	181223672	181223872	5UTR	TRIM41
133	chr16	30534687	30534887	5UTR	ZNF747
134	chr12	121580346	121580546	5UTR	KDM2B
135	chr7	151876796	151876996	5UTR	PRKAG2
136	chr1	243255988	243256188	5UTR	SDCCAG8
137	chr17	8435818	8436018	5UTR	NDEL1
138	chr12	31326046	31326246	5UTR	SINHCAF
139	chr12	93469097	93469297	5UTR	MRPL42
140	chr17	39197484	39197684	5UTR	CACNB1
141	chr1	1361311	1361511	5UTR	MXRA8
142	chr16	970725	970925	5UTR	LMF1
143	chr15	48645606	48645806	5UTR	FBN1
144	chr11	18396701	18396901	5UTR	LDHA
145	chr19	11831437	11831637	5UTR	ZNF440
146	chr3	130746620	130746820	5UTR	PIK3R4
147	chr3	52198043	52198243	5UTR	ALAS1
148	chr17	75109927	75110127	5UTR	ARMC7
149	chr17	7294437	7294637	5UTR	YBX2
150	chr4	138242142	138242342	5UTR	SLC7A11
152	chr9	89311133	89311333	5UTR	CKS2
153	chr16	66934679	66934879	5UTR	CES2
154	chrX	72572695	72572895	5UTR	HDAC8
155	chr1	10033171	10033371	5UTR	UBE4B
156	chr3	20186061	20186261	5UTR	SGO1
157	chr5	178153725	178153925	5UTR	NHP2
158	chr2	68734943	68735143	5UTR	ARHGAP25
159	chr5	154858527	154858727	5UTR	FAXDC2
160	chr2	176269412	176269612	5UTR	MTX2
161	chr17	4366488	4366688	5UTR	UBE2G1
162	chr4	82430273	82430473	5UTR	HNRNPDL
163	chr17	75979227	75979427	5UTR	TEN1
164	chr9	132166251	132166451	5UTR	NTNG2
165	chr2	104854046	104854246	5UTR	POU3F3
166	chr11	67391551	67391751	5UTR	RAD9A
167	chr6	11093837	11094037	5UTR	SMIM13
168	chrX	149540990	149541190	5UTR	EOLA1
169	chr1	26900295	26900495	5UTR	NUDC
170	chr4	169612436	169612636	5UTR	NEK1
171	chr13	97276048	97276248	5UTR	MBNL2
172	chr19	38899492	38899692	5UTR	SIRT2
173	chr17	7931778	7931978	5UTR	TRAPPC1
174	chr1	212035376	212035576	5UTR	INTS7
175	chr2	27582938	27583138	5UTR	ZNF512
177	chr11	17388920	17389120	5UTR	KCNJ11
178	chr14	21526134	21526334	5UTR	SALL2
179	chr19	12140218	12140418	5UTR	ZNF20
180	chr16	30472631	30472831	5UTR	ITGAL
181	chr7	44044632	44044832	5UTR	DBNL
182	chr1	42830346	42830546	5UTR	ERMAP
183	chr19	49867129	49867329	5UTR	PNKP
184	chrX	135343854	135344054	5UTR	ZNF75D
185	chr6	26457913	26458113	5UTR	BTN2A1
186	chr17	2712356	2712556	5UTR	CLUH
187	chr5	172959771	172959971	5UTR	RPL26L1
188	chr19	1250025	1250225	5UTR	MIDN
189	chr1	156282650	156282850	5UTR	SMG5
190	chr2	54558516	54558716	5UTR	SPTBN1
191	chr15	65530436	65530636	5UTR	HACD3
192	chr15	77420683	77420883	5UTR	HMG20A
193	chr14	54902648	54902848	5UTR	GCH1
194	chr13	19959802	19960002	5UTR	ZMYM2
195	chr19	49665697	49665897	5UTR	IRF3
196	chr9	6008125	6008325	5UTR	KIAA2026
197	chr2	85611895	85612095	5UTR	C2orf68
198	chr6	31660136	31660336	5UTR	C6orf47
199	chr11	103091988	103092188	5UTR	DCUN1D5
200	chr13	99499269	99499469	5UTR	TM9SF2
201	chr19	32676156	32676356	5UTR	ANKRD27
202	chr15	43648588	43648788	5UTR	CATSPER2
203	chr2	202377181	202377381	5UTR	BMPR2
204	chr7	150323245	150323445	5UTR	LRRC61
205	chr1	21440097	21440297	5UTR	NBPF3
206	chr2	3377674	3377874	5UTR	EIPR1
207	chr17	76726415	76726615	5UTR	JMJD6
208	chr8	133476389	133476589	5UTR	ST3GAL1
209	chrX	41333870	41334070	5UTR	DDX3X
210	chr11	103091982	103092182	5UTR	DCUN1D5
211	chr17	42833411	42833611	5UTR	PSME3
212	chr1	155689041	155689241	5UTR	DAP3
213	chr1	151612032	151612232	5UTR	SNX27
214	chr11	120336376	120336576	5UTR	ARHGEF12
215	chr16	66552550	66552750	5UTR	CKLF-CMTM1
216	chr11	66002042	66002242	5UTR	EIF1AD
217	chr20	2840128	2840328	5UTR	PCED1A
218	chr19	12722181	12722381	5UTR	TNPO2
219	chr6	31159236	31159436	5UTR	TCF19
220	chr21	34888526	34888726	5UTR	RUNX1
221	chr4	1241760	1241960	5UTR	CTBP1
222	chr3	50236190	50236390	5UTR	GNAI2
223	chr8	144104432	144104632	5UTR	MAF1
224	chr18	2571266	2571466	5UTR	METTL4
225	chr17	42562132	42562332	5UTR	COASY
226	chr19	32675850	32676050	5UTR	ANKRD27
227	chr17	82648303	82648503	5UTR	WDR45B
228	chr5	173888646	173888846	5UTR	CPEB4
229	chr16	31437023	31437223	5UTR	ZNF843
230	chr19	51571226	51571426	5UTR	ZNF175
231	chr20	3820514	3820714	5UTR	AP5S1
232	chr11	61508874	61509074	5UTR	LRRC10B
233	chr6	41638413	41638613	5UTR	MDFI
234	chrX	148500869	148501069	5UTR	AFF2
235	chr16	3301844	3302044	5UTR	TIGD7
236	chr7	75092504	75092704	5UTR	GTF2IRD2B
238	chr22	46762606	46762806	5UTR	TBC1D22A
239	chr16	28863972	28864172	5UTR	SH2B1
240	chr17	58328605	58328805	5UTR	TSPOAP1
241	chr16	28491759	28491959	5UTR	CLN3
242	chr16	3024003	3024203	5UTR	THOC6
243	chr1	179954752	179954952	5UTR	CEP350
244	chr5	140401842	140402042	5UTR	ANKHD1
245	chr16	30397403	30397603	5UTR	ZNF48
246	chr11	47248859	47249059	5UTR	NR1H3
248	chr16	68085363	68085563	5UTR	NFATC3
249	chr16	58392430	58392630	5UTR	GINS3
250	chr5	140107799	140107999	5UTR	PURA
251	chr8	22165142	22165342	5UTR	BMP1
252	chr8	70608186	70608386	5UTR	TRAM1
253	chrY	2935603	2935803	5UTR	ZFY
254	chr16	67666562	67666762	5UTR	ENKD1
255	chr5	110738976	110739176	5UTR	SLC25A46
256	chr1	163321906	163322106	5UTR	NUF2
257	chr1	154983789	154983989	5UTR	FLAD1
258	chr19	19618536	19618736	5UTR	PBX4
259	chr12	123584499	123584699	5UTR	TMED2
260	chr16	84186907	84187107	5UTR	TAF1C
261	chr16	20741645	20741845	5UTR	THUMPD1
262	chr17	59155009	59155209	5UTR	SKA2
263	chr19	49929156	49929356	5UTR	ATF5
264	chr3	33798586	33798786	5UTR	PDCD6IP
265	chr15	70097125	70097325	5UTR	TLE3
266	chrX	103918907	103919107	5UTR	TMSB15B
267	chr4	127965052	127965252	5UTR	MFSD8
268	chr3	14402579	14402779	5UTR	SLC6A6
269	chr15	32615680	32615880	5UTR	ARHGAP11A
270	chr17	7558364	7558564	5UTR	TNFSF13
271	chr12	26938445	26938645	5UTR	FGFR1OP2
272	chr12	103965830	103966030	5UTR	TDG
273	chr19	49664754	49664954	5UTR	IRF3
274	chr12	104288810	104289010	5UTR	TXNRD1
275	chr15	70097417	70097617	5UTR	TLE3
276	chr10	101818282	101818482	5UTR	OGA
277	chr9	86352945	86353145	5UTR	TUT7
279	chr16	30445701	30445901	5UTR	SEPHS2
280	chr19	57633140	57633340	5UTR	ZNF211
281	chr2	11344309	11344509	5UTR	ROCK2
282	chr3	9749965	9750165	5UTR	OGG1
283	chr19	14527703	14527903	5UTR	DNAJB1
284	chr14	96363702	96363902	5UTR	GSKIP
285	chr22	50508197	50508397	5UTR	NCAPH2
286	chr9	93453039	93453239	5UTR	FAM120AOS
287	chr14	24232241	24232441	5UTR	NEDD8-MDP1
288	chr1	156642111	156642311	5UTR	BCAN
289	chr1	54200188	54200388	5UTR	MRPL37
290	chr19	6459608	6459808	5UTR	SLC25A23
291	chr17	76307507	76307707	5UTR	QRICH2
292	chr1	155308800	155309000	5UTR	FDPS
293	chr17	42833400	42833600	5UTR	PSME3
295	chr11	30323046	30323246	5UTR	ARL14EP
296	chr6	13487232	13487432	5UTR	GFOD1
297	chr4	20700394	20700594	5UTR	PACRGL
298	chr6	11093804	11094004	5UTR	SMIM13
299	chr8	18084799	18084999	5UTR	ASAH1
300	chr15	84980453	84980653	5UTR	PDE8A
301	chr8	91070239	91070439	5UTR	OTUD6B
302	chr2	71226952	71227152	5UTR	PAIP2B
303	chr10	74151177	74151377	5UTR	ADK
304	chr17	81869836	81870036	5UTR	ARHGDIA
305	chr7	35694386	35694586	5UTR	HERPUD2
306	chr12	57487986	57488186	5UTR	MARS1
307	chr17	76737648	76737848	5UTR	MFSD11
308	chr19	48715718	48715918	5UTR	MAMSTR
309	chr3	33094198	33094398	5UTR	TMPPE
310	chr11	60924427	60924627	5UTR	TMEM132A
312	chrX	153056947	153057147	5UTR	PNMA3
313	chr3	179071667	179071867	5UTR	ZMAT3
314	chr21	46228495	46228695	5UTR	LSS
315	chr1	120176352	120176552	5UTR	SEC22B
316	chr1	40450532	40450732	5UTR	ZFP69B
317	chr17	59619868	59620068	5UTR	CLTC
318	chr17	40219275	40219475	5UTR	WIPF2
319	chr2	74416064	74416264	5UTR	C2orf81
320	chr9	83956444	83956644	5UTR	C9orf64
321	chr11	130915966	130916166	5UTR	SNX19
322	chr17	59699174	59699374	5UTR	PTRH2
323	chr1	248838200	248838400	5UTR	ZNF672
324	chrX	150693339	150693539	5UTR	MTMR1
325	chr17	63550487	63550687	5UTR	DCAF7
326	chr3	134485704	134485904	5UTR	CEP63
327	chr17	32350112	32350312	5UTR	ZNF207
328	chr9	70258932	70259132	5UTR	SMC5
329	chr16	4852743	4852943	5UTR	UBN1
330	chr9	124771144	124771344	5UTR	NR6A1
331	chr4	102868961	102869161	5UTR	CISD2
332	chr3	129278936	129279136	5UTR	HMCES
333	chr3	15601413	15601613	5UTR	BTD
334	chr7	36153169	36153369	5UTR	EEPD1
335	chr19	9140364	9140564	5UTR	ZNF317
336	chr11	119729059	119729259	5UTR	NECTIN1
337	chr1	163321905	163322105	5UTR	NUF2
338	chr22	41301497	41301697	5UTR	ZC3H7B
339	chr2	99337354	99337554	5UTR	EIF5B
340	chr15	40953429	40953629	5UTR	CHAC1
341	chr2	113890075	113890275	5UTR	ACTR3
342	chr1	165827622	165827822	5UTR	UCK2
343	chr10	97401148	97401348	5UTR	RRP12
344	chr1	179882680	179882880	5UTR	TOR1AIP1
345	chr19	57916444	57916644	5UTR	ZNF417
346	chr4	113761270	113761470	5UTR	CAMK2D
349	chr11	66677773	66677973	5UTR	RBM4B
350	chr19	49877159	49877359	5UTR	AKT1S1
351	chr19	2476079	2476279	5UTR	GADD45B
352	chrX	72572719	72572919	5UTR	HDAC8
353	chr16	30534687	30534887	5UTR	AC002310.4
354	chr5	157858961	157859161	5UTR	CLINT1
355	chr14	105247150	105247350	5UTR	BRF1
357	chr1	167935864	167936064	5UTR	MPC2
358	chr12	46268867	46269067	5UTR	SLC38A1
359	chr18	36067380	36067580	5UTR	RPRD1A
360	chr16	29973841	29974041	5UTR	TAOK2
361	chr19	50359277	50359477	5UTR	NR1H2
362	chr15	43824546	43824746	5UTR	MFAP1
363	chr12	104287029	104287229	5UTR	TXNRD1
364	chr11	94128869	94129069	5UTR	PANX1
365	chr19	43614302	43614502	5UTR	ZNF428
366	chr19	57280468	57280668	5UTR	ZNF460
367	chr19	13795400	13795600	5UTR	ZSWIM4
368	chr17	50397347	50397547	5UTR	LRRC59
369	chr2	55050316	55050516	5UTR	RTN4
370	chr15	92900268	92900468	5UTR	CHD2
371	chr18	79988387	79988587	5UTR	TXNL4A
372	chrX	48521786	48521986	5UTR	AF196969.1
373	chr8	98944407	98944607	5UTR	OSR2
374	chr11	119334974	119335174	5UTR	RNF26
375	chr17	38870016	38870216	5UTR	LASP1
376	chr15	70097732	70097932	5UTR	TLE3
377	chr22	20507543	20507743	5UTR	MED15
378	chr22	30667691	30667891	5UTR	DUSP18
379	chr17	28951236	28951436	5UTR	PHF12
380	chr15	40323938	40324138	5UTR	INAFM2
381	chr6	31652477	31652677	5UTR	BAG6
382	chr6	8064283	8064483	5UTR	BLOC1S5
383	chr12	55830117	55830317	5UTR	DNAJC14
384	chr17	63842715	63842915	5UTR	SMARCD2
385	chr15	40695141	40695341	5UTR	RAD51
386	chr19	45507449	45507649	5UTR	VASP
387	chr19	49813115	49813315	5UTR	FUZ
388	chr12	25052469	25052669	5UTR	IRAG2
389	chr15	30626160	30626360	5UTR	AC091057.5
390	chr3	11643733	11643933	5UTR	VGLL4
391	chr2	169573523	169573723	5UTR	FASTKD1
392	chr20	58889105	58889305	5UTR	GNAS
393	chr2	95158960	95159160	5UTR	ZNF514
395	chr16	138388	138588	5UTR	NPRL3
396	chr1	183636125	183636325	5UTR	RGL1
397	chr3	87227257	87227457	5UTR	CHMP2B
398	chr15	73994673	73994873	5UTR	PML
399	chr11	73308266	73308466	5UTR	ARHGEF17
400	chr17	76737139	76737339	5UTR	SRSF2
401	chr16	4614723	4614923	5UTR	UBALD1
402	chr12	6970511	6970711	5UTR	PHB2
403	chr3	41199446	41199646	5UTR	CTNNB1
404	chr12	56315866	56316066	5UTR	CNPY2
405	chr6	30672825	30673025	5UTR	DHX16
406	chr4	42152107	42152307	5UTR	BEND4
407	chr3	123209102	123209302	5UTR	SEC22A
408	chr8	143596003	143596203	5UTR	EEF1D
409	chr17	80146940	80147140	5UTR	EIF4A3
410	chr22	39901043	39901243	5UTR	GRAP2
411	chr14	96363155	96363355	5UTR	ATG2B
412	chr18	79988382	79988582	5UTR	TXNL4A
413	chr1	231422006	231422206	5UTR	EGLN1
414	chr14	96363524	96363724	5UTR	GSKIP
415	chr5	141320439	141320639	5UTR	TAF7
416	chr1	110873063	110873263	5UTR	CD53
417	chr2	27663452	27663652	5UTR	SUPT7L
418	chr9	15510847	15511047	5UTR	PSIP1
419	chr11	102452601	102452801	5UTR	TMEM123
420	chr5	131635055	131635255	5UTR	RAPGEF6
421	chr12	104287002	104287202	5UTR	TXNRD1
422	chr17	80415519	80415719	5UTR	ENDOV
423	chr15	58749641	58749841	5UTR	ADAM10
424	chr5	138465460	138465660	5UTR	EGR1
425	chr17	51154132	51154332	5UTR	NME1
426	chr7	75073675	75073875	5UTR	RCC1L
427	chr22	36775963	36776163	5UTR	IFT27
428	chr16	3652667	3652867	5UTR	DNASE1
429	chr2	47176355	47176555	5UTR	CALM2
431	chr3	33096988	33097188	5UTR	GLB1
432	chr1	113390578	113390778	5UTR	MAGI3
433	chr14	89954597	89954797	5UTR	EFCAB11
434	chr6	127343386	127343586	5UTR	ECHDC1
436	chr12	32106832	32107032	5UTR	BICD1
437	chr2	3377673	3377873	5UTR	EIPR1
439	chrX	134807159	134807359	5UTR	FAM122C
440	chr13	21176379	21176579	5UTR	SKA3
441	chr4	158671737	158671937	5UTR	C4orf46
442	chr13	50909744	50909944	5UTR	RNASEH2B
443	chr14	23551590	23551790	5UTR	ZFHX2
444	chr3	50359375	50359575	5UTR	TMEM115
445	chr21	32771597	32771797	5UTR	PAXBP1
446	chr15	68205952	68206152	5UTR	CALML4
447	chr4	106320729	106320929	5UTR	AIMP1
448	chr12	49110711	49110911	5UTR	LMBR1L
449	chr17	8376292	8376492	5UTR	KRBA2
450	chr4	109729718	109729918	5UTR	PLA2G12A
451	chr15	81001843	81002043	5UTR	TLNRD1
452	chr18	62187378	62187578	5UTR	RELCH
453	chr1	40450757	40450957	5UTR	ZFP69B
454	chr17	44708614	44708814	5UTR	DBF4B
455	chr12	132731943	132732143	5UTR	ANKLE2
456	chr16	3283716	3283916	5UTR	ZNF263
457	chr14	67359683	67359883	5UTR	ATP6V1D
458	chr5	141320606	141320806	5UTR	TAF7
459	chr11	134224659	134224859	5UTR	VPS26B
460	chr1	244864345	244864545	5UTR	HNRNPU
461	chr3	169812524	169812724	5UTR	LRRC34
462	chr6	133953184	133953384	5UTR	TBPL1
463	chr8	80485740	80485940	5UTR	ZBTB10
464	chr19	49929353	49929553	5UTR	IL4I1
465	chr12	64610448	64610648	5UTR	RASSF3
466	chr9	26892642	26892842	5UTR	CAAP1
467	chr11	108223022	108223222	5UTR	ATM
468	chr17	75405524	75405724	5UTR	GRB2
469	chr7	44104307	44104507	5UTR	AEBP1
470	chr2	69013318	69013518	5UTR	ANTXR1
471	chr16	66552550	66552750	5UTR	CKLF
472	chrX	48521786	48521986	5UTR	EBP
473	chr12	113208230	113208430	5UTR	IQCD
474	chr12	121712734	121712934	5UTR	TMEM120B
475	chr9	75891038	75891238	5UTR	PCSK5
476	chr17	49677974	49678174	5UTR	SPOP
478	chrX	68829159	68829359	5UTR	EFNB1
479	chr12	53500979	53501179	5UTR	TARBP2
480	chr19	40090748	40090948	5UTR	ZNF780A
481	chr18	13612532	13612732	5UTR	LDLRAD4
482	chr17	48997399	48997599	5UTR	IGF2BP1
484	chr10	103967194	103967394	5UTR	SLK
485	chr15	79923442	79923642	5UTR	ST20-MTHFS
486	chr17	28951307	28951507	5UTR	PHF12
488	chr3	160400685	160400885	5UTR	SMC4
489	chr16	31094809	31095009	5UTR	AC135050.2
490	chr3	172039546	172039746	5UTR	FNDC3B
491	chr2	241150144	241150344	5UTR	PPP1R7
492	chr14	105247313	105247513	5UTR	BRF1
493	chr19	58554119	58554319	5UTR	CHMP2A
495	chr19	18561906	18562106	5UTR	KXD1
496	chr5	149551092	149551292	5UTR	CSNK1A1
497	chr19	35629045	35629245	5UTR	RBM42
498	chr6	42051259	42051459	5UTR	TAF8
499	chr16	88570343	88570543	5UTR	ZC3H18
500	chr1	39204792	39204992	5UTR	MACF1
501	chr9	36572840	36573040	5UTR	MELK
502	chr15	22838666	22838866	5UTR	NIPA2
503	chr1	50969069	50969269	5UTR	CDKN2C
504	chr15	74937958	74938158	5UTR	COX5A
505	chr12	111599163	111599363	5UTR	ATXN2
506	chr12	6823635	6823835	5UTR	GPR162
507	chr6	15246019	15246219	5UTR	JARID2
508	chr5	149551215	149551415	5UTR	CSNK1A1
509	chr1	151198521	151198721	5UTR	PIP5K1A
510	chr14	57268993	57269193	5UTR	AP5M1
511	chr3	187139289	187139489	5UTR	RPL39L
512	chr8	23246440	23246640	5UTR	CHMP7
513	chr12	54053794	54053994	5UTR	HOXC4
514	chr3	134485827	134486027	5UTR	ANAPC13
515	chr10	73167889	73168089	5UTR	ECD
516	chr5	131796872	131797072	5UTR	AC008695.1
517	chr19	49665697	49665897	5UTR	BCL2L12
518	chr17	35809426	35809626	5UTR	TAF15
519	chr1	226407915	226408115	5UTR	PARP1
520	chr16	10942282	10942482	5UTR	DEXI
521	chr5	157180819	157181019	5UTR	ITK
522	chr17	7558215	7558415	5UTR	TNFSF13
523	chr21	37084052	37084252	5UTR	TTC3
524	chr8	21913538	21913738	5UTR	DOK2
525	chr6	170290735	170290935	5UTR	FAM120B
526	chr12	27524107	27524307	5UTR	PPFIBP1
528	chr17	44902455	44902655	5UTR	FAM187A
529	chr7	35694297	35694497	5UTR	HERPUD2
530	chr12	62466944	62467144	5UTR	MON2
531	chr17	75979217	75979417	5UTR	TEN1
532	chr17	30824555	30824755	5UTR	CRLF3
533	chr19	13906236	13906436	5UTR	CC2D1A
534	chr6	32152975	32153175	5UTR	PRRT1
536	chr16	30445704	30445904	5UTR	SEPHS2
537	chr2	74416067	74416267	5UTR	C2orf81
538	chr7	129054926	129055126	5UTR	TNPO3
539	chr1	93180610	93180810	5UTR	CCDC18
540	chr10	119596880	119597080	5UTR	TIAL1
541	chr11	125111446	125111646	5UTR	TMEM218
542	chrX	47193787	47193987	5UTR	UBA1
543	chr8	98944439	98944639	5UTR	OSR2
544	chrX	71118580	71118780	5UTR	MED12
545	chr11	78079704	78079904	5UTR	NDUFC2
546	chr1	33036757	33036957	5UTR	AK2
547	chr15	99249487	99249687	5UTR	TTC23
548	chr1	228406501	228406701	5UTR	TRIM11
549	chr4	183905277	183905477	5UTR	STOX2
550	chr20	57711241	57711441	5UTR	PMEPA1
551	chr2	201132882	201133082	5UTR	CFLAR
552	chr11	14891205	14891405	5UTR	CYP2R1
553	chr4	127965093	127965293	5UTR	MFSD8
555	chr17	60677801	60678001	5UTR	BCAS3
556	chr20	35653459	35653659	5UTR	CPNE1
557	chr1	201623223	201623423	5UTR	NAV1
559	chr11	62671604	62671804	5UTR	UQCC3
560	chr8	23424993	23425193	5UTR	LOXL2
561	chr6	24774926	24775126	5UTR	GMNN
562	chr5	81971982	81972182	5UTR	ATG10
563	chr15	64300442	64300642	5UTR	CSNK1G1
564	chr19	48321465	48321665	5UTR	EMP3
565	chr3	119498529	119498729	5UTR	TIMMDC1
566	chrX	21940649	21940849	5UTR	SMS
567	chr5	131359264	131359464	5UTR	CDC42SE2
568	chr19	34926828	34927028	5UTR	ZNF30
569	chr19	2476078	2476278	5UTR	GADD45B
570	chr6	154832900	154833100	5UTR	TIAM2
571	chr19	41363991	41364191	5UTR	B9D2
572	chr17	29930035	29930235	5UTR	SSH2
573	chr9	78297051	78297251	5UTR	PSAT1
574	chr12	53181718	53181918	5UTR	ZNF740
575	chr7	39951361	39951561	5UTR	CDK13
576	chr2	172427524	172427724	5UTR	ITGA6
577	chr17	7687356	7687556	5UTR	TP53
578	chr1	15873473	15873673	5UTR	SPEN
579	chr9	133030784	133030984	5UTR	GTF3C5
580	chr2	37316663	37316863	5UTR	PRKD3
581	chr20	833676	833876	5UTR	FAM110A
582	chr14	96364599	96364799	5UTR	GSKIP
583	chr12	70366206	70366406	5UTR	KCNMB4
584	chr3	160400700	160400900	5UTR	SMC4
585	chr11	94545545	94545745	5UTR	PIWIL4
587	chr13	102798835	102799035	5UTR	POGLUT2
588	chr7	149262191	149262391	5UTR	ZNF783
591	chr9	100098868	100099068	5UTR	ERP44
592	chr12	45990427	45990627	5UTR	SCAF11
593	chr1	75724622	75724822	5UTR	ACADM
594	chr19	38309553	38309753	5UTR	YIF1B
595	chr15	65185192	65185392	5UTR	CLPX
596	chr3	44628970	44629170	5UTR	ZNF197
597	chr5	141637150	141637350	5UTR	RELL2
598	chr3	152268866	152269066	5UTR	MBNL1
599	chr16	3384740	3384940	5UTR	ZSCAN32
600	chr5	59039281	59039481	5UTR	PDE4D
601	chr19	9818810	9819010	5UTR	FBXL12
602	chr1	211578992	211579192	5UTR	SLC30A1
603	chr16	1981293	1981493	5UTR	NOXO1
604	chr6	127266842	127267042	5UTR	RNF146
605	chr1	45012769	45012969	5UTR	UROD
606	chr21	46323097	46323297	5UTR	C21orf58
607	chr2	98608309	98608509	5UTR	COA5
608	chr15	75347188	75347388	5UTR	NEIL1
609	chr7	100539155	100539355	5UTR	AGFG2
610	chr10	73168111	73168311	5UTR	FAM149B1
611	chr3	194686034	194686234	5UTR	FAM43A
612	chr19	1969619	1969819	5UTR	CSNK1G2
613	chr15	96331795	96331995	5UTR	NR2F2
614	chr18	63319305	63319505	5UTR	BCL2
615	chr9	124771149	124771349	5UTR	NR6A1
616	chr1	235329294	235329494	5UTR	TBCE
617	chr16	46973538	46973738	5UTR	DNAJA2
618	chr4	127880871	127881071	5UTR	PLK4
619	chr10	86756568	86756768	5UTR	BMPR1A
620	chr6	34792057	34792257	5UTR	UHRF1BP1
621	chr8	70608192	70608392	5UTR	TRAM1
622	chr1	158353698	158353898	5UTR	CD1E
623	chr14	103385822	103386022	5UTR	MARK3
624	chr12	8033110	8033310	5UTR	FOXJ2
625	chr14	51860560	51860760	5UTR	GNG2
627	chrX	134807134	134807334	5UTR	FAM122C
628	chr8	66613121	66613321	5UTR	MYBL1
629	chr4	1721056	1721256	5UTR	TMEM129
630	chr14	89954589	89954789	5UTR	EFCAB11
631	chr14	103334320	103334520	5UTR	EIF5
632	chr6	28923810	28924010	5UTR	TRIM27
633	chr12	49741557	49741757	5UTR	TMBIM6
634	chr10	91798396	91798596	5UTR	TNKS2
636	chr1	213015678	213015878	5UTR	ANGEL2
637	chr15	88913252	88913452	5UTR	MFGE8
638	chr2	177323151	177323351	5UTR	NFE2L2
639	chr14	24232241	24232441	5UTR	NEDD8
640	chr16	29863068	29863268	5UTR	CDIPT
641	chr13	50909747	50909947	5UTR	RNASEH2B
642	chr18	35242352	35242552	5UTR	ZNF397
643	chr5	140401829	140402029	5UTR	ANKHD1
644	chrX	135343710	135343910	5UTR	ZNF75D
645	chr4	177309826	177310026	5UTR	NEIL3
646	chr20	50510340	50510540	5UTR	PTPN1
647	chr8	11494345	11494545	5UTR	BLK
648	chr1	153634046	153634246	5UTR	CHTOP
649	chr10	5813277	5813477	5UTR	GDI2
650	chr16	28491770	28491970	5UTR	CLN3
651	chr2	189441388	189441588	5UTR	WDR75
652	chr3	52198041	52198241	5UTR	ALAS1
653	chr17	67366440	67366640	5UTR	PSMD12
654	chr12	50222288	50222488	5UTR	LIMA1
655	chr3	9249476	9249676	5UTR	SRGAP3
656	chr1	65254405	65254605	5UTR	DNAJC6
657	chr20	32358280	32358480	5UTR	ASXL1
658	chr14	20469334	20469534	5UTR	PNP
659	chr1	150067323	150067523	5UTR	VPS45
660	chr1	39409595	39409795	5UTR	MACF1
661	chr17	61926551	61926751	5UTR	INTS2
662	chr17	7035963	7036163	5UTR	SLC16A13
663	chrX	46573723	46573923	5UTR	CHST7
664	chr13	46389927	46390127	5UTR	RUBCNL
665	chr11	19240835	19241035	5UTR	E2F8
666	chr12	57111191	57111391	5UTR	STAT6
667	chr13	67229955	67230155	5UTR	PCDH9
668	chr14	22919023	22919223	5UTR	RBM23
669	chr7	92245749	92245949	5UTR	KRIT1
671	chr13	29849650	29849850	5UTR	UBL3
672	chrX	77786052	77786252	5UTR	ATRX
673	chr11	134276539	134276739	5UTR	GLB1L3
674	chr2	169749358	169749558	5UTR	KLHL23
675	chr5	150357629	150357829	5UTR	TCOF1
676	chr17	7315022	7315222	5UTR	GPS2
678	chr20	59160478	59160678	5UTR	ZNF831
679	chr5	43039961	43040161	5UTR	ANXA2R
680	chr9	133347961	133348161	5UTR	MED22
682	chr11	120336997	120337197	5UTR	ARHGEF12
683	chr5	61160090	61160290	5UTR	SMIM15
684	chrX	119565266	119565466	5UTR	CXorf56
685	chr5	154858527	154858727	5UTR	CNOT8
686	chrX	11111276	11111476	5UTR	HCCS
687	chr19	34926829	34927029	5UTR	ZNF30
688	chr2	175181392	175181592	5UTR	ATP5MC3
689	chr9	136849255	136849455	5UTR	PHPT1
690	chr7	96709712	96709912	5UTR	SEM1
691	chr8	26291461	26291661	5UTR	PPP2R2A
692	chr19	49929353	49929553	5UTR	NUP62
693	chr1	67430212	67430412	5UTR	SERBP1
694	chr19	6459610	6459810	5UTR	SLC25A23
695	chr16	29454511	29454711	5UTR	BOLA2-SMG1P6
696	chr6	107958012	107958212	5UTR	SEC63
697	chr15	41332825	41333025	5UTR	AC087721.2
698	chr12	88142300	88142500	5UTR	TMTC3
699	chr14	94079438	94079638	5UTR	DDX24
700	chr11	6390460	6390660	5UTR	SMPD1
701	chr7	102572438	102572638	5UTR	POLR2J3
702	chr10	27154216	27154416	5UTR	YME1L1
703	chr15	22838686	22838886	5UTR	NIPA2
704	chr1	40258144	40258344	5UTR	ZMPSTE24
705	chr4	13484154	13484354	5UTR	RAB28
706	chr5	140107795	140107995	5UTR	PURA
707	chr2	67397305	67397505	5UTR	ETAA1
708	chr6	149717943	149718143	5UTR	LATS1
709	chr18	63318906	63319106	5UTR	BCL2
710	chrX	63754959	63755159	5UTR	ARHGEF9
711	chr3	39383372	39383572	5UTR	SLC25A38
712	chr14	67674661	67674861	5UTR	VTI1B
713	chr9	93096131	93096331	5UTR	CARD19
715	chr9	93453016	93453216	5UTR	FAM120AOS
716	chr10	87225457	87225657	5UTR	NUTM2A
717	chr19	16324769	16324969	5UTR	KLF2
718	chr8	11802703	11802903	5UTR	FDFT1
719	chr17	75513786	75513986	5UTR	CASKIN2
720	chr2	230713560	230713760	5UTR	CAB39
721	chr17	47840769	47840969	5UTR	SCRN2
722	chr17	8435821	8436021	5UTR	NDEL1
723	chr15	50908650	50908850	5UTR	AP4E1
724	chr4	70902315	70902515	5UTR	MOB1B
725	chr4	48341609	48341809	5UTR	SLAIN2
726	chr9	78236044	78236244	5UTR	CEP78
727	chr19	9818911	9819111	5UTR	FBXL12
728	chr6	26383055	26383255	5UTR	BTN2A2
729	chr2	15940501	15940701	5UTR	MYCN
730	chr7	66995401	66995601	5UTR	SBDS
731	chr12	62192576	62192776	5UTR	TAFA2
732	chr17	47971097	47971297	5UTR	CDK5RAP3
733	chr11	66616619	66616819	5UTR	RBM14-RBM4
734	chr19	58466994	58467194	5UTR	ZNF324
735	chr16	56932089	56932289	5UTR	HERPUD1
736	chr13	49936165	49936365	5UTR	SPRYD7
738	chr16	2752626	2752826	5UTR	SRRM2
739	chr1	45583785	45583985	5UTR	NASP
740	chr15	41332818	41333018	5UTR	NUSAP1
741	chr7	140673830	140674030	5UTR	DENND2A
742	chr4	173334267	173334467	5UTR	HMGB2
744	chr5	134004834	134005034	5UTR	VDAC1
745	chr5	78985304	78985504	5UTR	ARSB
747	chr11	14499642	14499842	5UTR	COPB1
748	chr11	119101687	119101887	5UTR	DPAGT1
750	chrX	48802535	48802735	5UTR	HDAC6
751	chr17	19648702	19648902	5UTR	ALDH3A2
752	chr16	50287962	50288162	5UTR	ADCY7
753	chr2	207165622	207165822	5UTR	KLF7
754	chr12	34022432	34022632	5UTR	ALG10
755	chr1	1407153	1407353	5UTR	MRPL20
756	chr17	34983143	34983343	5UTR	LIG3
757	chr1	203038753	203038953	5UTR	PPFIA4
758	chr2	235669611	235669811	5UTR	AGAP1
759	chr21	44339224	44339424	5UTR	CFAP410
760	chr3	57757255	57757455	5UTR	SLMAP
761	chr13	79406079	79406279	5UTR	RBM26
762	chr21	46323702	46323902	5UTR	C21orf58
763	chr6	17706334	17706534	5UTR	NUP153
764	chr2	46916261	46916461	5UTR	TTC7A
765	chr2	169573680	169573880	5UTR	FASTKD1
766	chr19	58408762	58408962	5UTR	ZNF584
767	chr5	50666921	50667121	5UTR	PARP8
768	chr15	23647677	23647877	5UTR	MAGEL2
769	chr5	131635038	131635238	5UTR	RAPGEF6
770	chr3	50297498	50297698	5UTR	NAA80
771	chr1	233327749	233327949	5UTR	MAP3K21
772	chr14	39170219	39170419	5UTR	TRAPPC6B
773	chr2	10689845	10690045	5UTR	NOL10
774	chr12	6970510	6970710	5UTR	PHB2
775	chr17	82418425	82418625	5UTR	OGFOD3
776	chrX	72208514	72208714	5UTR	ERCC6L
778	chr11	124622831	124623031	5UTR	TBRG1
779	chr6	116258705	116258905	5UTR	DSE
780	chr19	14136421	14136621	5UTR	ASF1B
781	chr16	29454511	29454711	5UTR	SLX1B
782	chr16	87392254	87392454	5UTR	MAP1LC3B
783	chr9	136477003	136477203	5UTR	SEC16A
784	chr14	64986849	64987049	5UTR	FNTB
785	chr5	73498436	73498636	5UTR	BTF3
786	chr19	38899495	38899695	5UTR	SIRT2
787	chr3	180602151	180602351	5UTR	TTC14
788	chr15	70097725	70097925	5UTR	TLE3
789	chr7	127392537	127392737	5UTR	ZNF800
790	chr4	26319653	26319853	5UTR	RBPJ
791	chr12	48865694	48865894	5UTR	RND1
792	chr11	208253	208453	5UTR	RIC8A
793	chr11	804332	804532	5UTR	PIDD1
794	chr1	235504303	235504503	5UTR	B3GALNT2
795	chr6	31660252	31660452	5UTR	C6orf47
796	chr12	9760758	9760958	5UTR	CD69
798	chr17	18314832	18315032	5UTR	TOP3A
799	chr13	102807344	102807544	5UTR	BIVM-ERCC5
800	chr1	151165717	151165917	5UTR	LYSMD1
801	chr19	45863017	45863217	5UTR	SYMPK
803	chr11	114400292	114400492	5UTR	C11orf71
804	chr1	43530843	43531043	5UTR	PTPRF
805	chr17	12789450	12789650	5UTR	ARHGAP44
806	chr12	45216076	45216276	5UTR	ANO6
807	chr1	198639084	198639284	5UTR	PTPRC
809	chr6	43770881	43771081	5UTR	VEGFA
810	chr14	65411837	65412037	5UTR	FUT8
811	chr16	31458956	31459156	5UTR	ARMC5
813	chr16	31458275	31458475	5UTR	ARMC5
814	chr14	53153119	53153319	5UTR	DDHD1
815	chr5	179623083	179623283	5UTR	HNRNPH1
816	chr1	227317811	227318011	5UTR	CDC42BPA
817	chr6	145814654	145814854	5UTR	FBXO30
818	chr6	31400050	31400250	5UTR	MICA
820	chr17	40555712	40555912	5UTR	CCR7
821	chr16	72093780	72093980	5UTR	DHX38
822	chr20	2840291	2840491	5UTR	PCED1A
824	chr9	83707812	83708012	5UTR	UBQLN1
825	chr5	69189519	69189719	5UTR	CENPH
827	chr19	48321681	48321881	5UTR	EMP3
828	chr5	154038353	154038553	5UTR	FAM114A2
829	chr7	35694966	35695166	5UTR	HERPUD2
831	chr12	71663639	71663839	5UTR	ZFC3H1
832	chr10	122954084	122954284	5UTR	C10orf88
833	chr1	70354312	70354512	5UTR	ANKRD13C
835	chr12	53321407	53321607	5UTR	AAAS
836	chr21	37367337	37367537	5UTR	DYRK1A
837	chr4	674577	674777	5UTR	MYL5
838	chr14	24315812	24316012	5UTR	LTB4R
839	chr11	10857891	10858091	5UTR	ZBED5
840	chr1	143971774	143971974	5UTR	FAM72C
841	chr14	24368150	24368350	5UTR	NFATC4
842	chr8	66667560	66667760	5UTR	C8orf44-SGK3
844	chr3	196503358	196503558	5UTR	RNF168
845	chr16	67666825	67667025	5UTR	C16orf86
846	chr15	81001834	81002034	5UTR	TLNRD1
847	chr11	66616615	66616815	5UTR	RBM14-RBM4
848	chr8	41529181	41529381	5UTR	GINS4
849	chr10	45003213	45003413	5UTR	ZNF22
850	chr17	19377717	19377917	5UTR	MAPK7
851	chr22	17219276	17219476	5UTR	ADA2
853	chr19	48645995	48646195	5UTR	CA11
854	chr19	53869358	53869558	5UTR	MYADM
855	chr11	62803912	62804112	5UTR	NXF1
856	chr16	56451493	56451693	5UTR	OGFOD1
857	chr3	123956744	123956944	5UTR	CCDC14
858	chr4	6674055	6674255	5UTR	AC093323.1
859	chr22	50627987	50628187	5UTR	ARSA
860	chr11	120336693	120336893	5UTR	ARHGEF12
861	chr5	115180041	115180241	5UTR	TRIM36
862	chr19	38899926	38900126	5UTR	NFKBIB
863	chr20	31605250	31605450	5UTR	ID1
865	chr6	41546477	41546677	5UTR	FOXP4
866	chr18	77132612	77132812	5UTR	MBP
867	chr3	50617441	50617641	5UTR	MAPKAPK3
868	chr1	155853689	155853889	5UTR	GON4L
869	chr17	50719573	50719773	5UTR	LUC7L3
870	chr8	133074876	133075076	5UTR	SLA
871	chr17	50719567	50719767	5UTR	LUC7L3
872	chr18	35242356	35242556	5UTR	ZNF397
873	chr17	44187273	44187473	5UTR	TMUB2
874	chr3	119677232	119677432	5UTR	COX17
876	chr19	1020965	1021165	5UTR	TMEM259
877	chr13	28494940	28495140	5UTR	FLT1
878	chr7	92245607	92245807	5UTR	KRIT1
879	chr3	32570729	32570929	5UTR	DYNC1LI1
881	chr19	45093166	45093366	5UTR	PPP1R37
882	chr11	6481132	6481332	5UTR	ARFIP2
883	chr13	78603284	78603484	5UTR	POU4F1
884	chr2	231708494	231708694	5UTR	PTMA
885	chr19	12294723	12294923	5UTR	ZNF44
886	chr11	83194193	83194393	5UTR	ANKRD42
887	chr6	32972679	32972879	5UTR	BRD2
888	chr19	17226654	17226854	5UTR	OCEL1
889	chr17	7336503	7336703	5UTR	ACAP1
890	chr10	58334960	58335160	5UTR	UBE2D1
891	chr19	54137726	54137926	5UTR	CNOT3
893	chr17	3964307	3964507	5UTR	ATP2A3
894	chr14	103334327	103334527	5UTR	EIF5
895	chr4	75990795	75990995	5UTR	SDAD1
896	chr7	99558605	99558805	5UTR	ZNF655
897	chr6	87702070	87702270	5UTR	AKIRIN2
898	chr3	184362930	184363130	5UTR	POLR2H
900	chr3	53046399	53046599	5UTR	SFMBT1
901	chr4	653371	653571	5UTR	PDE6B
902	chr10	93893931	93894131	5UTR	SLC35G1
904	chr1	63370677	63370877	5UTR	ALG6
905	chr7	149126417	149126617	5UTR	ZNF398
906	chr19	57191478	57191678	5UTR	ZNF264
907	chr18	63319177	63319377	5UTR	BCL2
908	chr16	668039	668239	5UTR	RHOT2
909	chr6	149749692	149749892	5UTR	PCMT1
910	chr2	63588537	63588737	5UTR	WDPCP
911	chr13	32428016	32428216	5UTR	N4BP2L1
913	chr17	28842602	28842802	5UTR	FAM222B
914	chr4	108168543	108168743	5UTR	LEF1
915	chr3	32685267	32685467	5UTR	CNOT10
917	chr2	45651719	45651919	5UTR	PRKCE
918	chr2	55232131	55232331	5UTR	CLHC1
919	chr12	57846531	57846731	5UTR	CTDSP2
920	chr16	29996183	29996383	5UTR	INO80E
921	chr11	65712786	65712986	5UTR	KAT5
922	chr3	155854271	155854471	5UTR	SLC33A1
923	chr7	129054950	129055150	5UTR	TNPO3
924	chr17	37406414	37406614	5UTR	ACACA
925	chr19	35545586	35545786	5UTR	TMEM147
926	chr20	45857264	45857464	5UTR	ACOT8
927	chr9	130713908	130714108	5UTR	ABL1
928	chr12	22046171	22046371	5UTR	CMAS
929	chr15	40593976	40594176	5UTR	KNL1
931	chr11	67119353	67119553	5UTR	KDM2A
932	chr12	53179760	53179960	5UTR	CSAD
933	chr12	14803374	14803574	5UTR	WBP11
934	chr2	213152203	213152403	5UTR	IKZF2
935	chr12	109477596	109477796	5UTR	UBE3B
936	chr12	56521758	56521958	5UTR	RBMS2
937	chr9	129642003	129642203	5UTR	ASB6
938	chr8	17246944	17247144	5UTR	VPS37A
939	chr5	138465478	138465678	5UTR	EGR1
940	chr14	23183494	23183694	5UTR	SLC7A8
942	chr6	30720307	30720507	5UTR	TUBB
943	chr17	68307299	68307499	5UTR	ARSG
944	chr17	75109931	75110131	5UTR	ARMC7
945	chr12	121580848	121581048	5UTR	KDM2B
946	chr14	24115324	24115524	5UTR	DCAF11
947	chr1	37690376	37690576	5UTR	C1orf109
948	chrX	154516047	154516247	5UTR	FAM3A
949	chr1	173714958	173715158	5UTR	KLHL20
950	chr12	6606370	6606570	5UTR	CHD4
951	chr10	132331690	132331890	5UTR	STK32C
952	chr1	159009882	159010082	5UTR	IFI16
953	chr16	87702460	87702660	5UTR	KLHDC4
954	chr6	85593689	85593889	5UTR	SNX14
956	chr1	167721966	167722166	5UTR	MPZL1
957	chr1	154983345	154983545	5UTR	FLAD1
958	chr1	148952299	148952499	5UTR	PDE4DIP
959	chr19	4909436	4909636	5UTR	UHRF1
960	chr12	8033268	8033468	5UTR	FOXJ2
961	chrX	52897336	52897536	5UTR	FAM156B
962	chr19	48637155	48637355	5UTR	DBP
964	chr6	2766002	2766202	5UTR	WRNIP1
965	chr16	87765823	87766023	5UTR	KLHDC4
966	chr16	2513931	2514131	5UTR	AC093525.1
967	chr6	42563970	42564170	5UTR	UBR2
969	chr15	45023111	45023311	5UTR	SORD
970	chr6	117602348	117602548	5UTR	GOPC
971	chr3	49093928	49094128	5UTR	QRICH1
972	chr1	201623093	201623293	5UTR	NAV1
973	chr2	130182210	130182410	5UTR	SMPD4
974	chr11	106021717	106021917	5UTR	MSANTD4
975	chr11	83157113	83157313	5UTR	PCF11
976	chr17	4366426	4366626	5UTR	UBE2G1
977	chr17	44708608	44708808	5UTR	DBF4B
978	chr3	41199456	41199656	5UTR	CTNNB1
979	chr16	689943	690143	5UTR	WDR24
980	chr6	142946198	142946398	5UTR	HIVEP2
982	chr19	12774606	12774806	5UTR	HOOK2
983	chrX	135346947	135347147	5UTR	ZNF449
984	chr11	1763805	1764005	5UTR	CTSD
987	chr1	145093045	145093245	5UTR	SRGAP2B
988	chr16	1706165	1706365	5UTR	MAPK8IP3
989	chr7	108569528	108569728	5UTR	THAP5
991	chr19	43595286	43595486	5UTR	IRGQ
993	chr2	72825854	72826054	5UTR	EXOC6B
994	chr12	68610871	68611071	5UTR	RAP1B
995	chr1	193121967	193122167	5UTR	CDC73
996	chr2	65129954	65130154	5UTR	RAB1A
997	chr9	79571897	79572097	5UTR	TLE4
998	chr9	133347962	133348162	5UTR	MED22
999	chr1	36156106	36156306	5UTR	MAP7D1
1000	chr1	205810885	205811085	5UTR	SLC41A1
1001	chr21	26170614	26170814	5UTR	APP
1002	chr13	114234851	114235051	5UTR	CDC16
1003	chr9	32572970	32573170	5UTR	NDUFB6
1004	chr14	96363500	96363700	5UTR	GSKIP
1005	chr10	110964041	110964241	5UTR	SHOC2
1006	chr1	153962616	153962816	5UTR	SLC39A1
1007	chr16	58629662	58629862	5UTR	CNOT1
1008	chr6	11382158	11382358	5UTR	NEDD9
1009	chr22	26482118	26482318	5UTR	HPS4
1010	chr13	40982178	40982378	5UTR	ELF1
1012	chr5	131796872	131797072	5UTR	FNIP1
1013	chr1	207752047	207752247	5UTR	CD46
1014	chr4	26584037	26584237	5UTR	TBC1D19
1015	chr5	140497038	140497238	5UTR	ANKHD1
1018	chr13	67230173	67230373	5UTR	PCDH9
1019	chr11	96389972	96390172	5UTR	JRKL
1020	chr19	49813093	49813293	5UTR	FUZ
1021	chr10	68901245	68901445	5UTR	DDX50
1022	chr17	82418350	82418550	5UTR	HEXD
1023	chr1	33036759	33036959	5UTR	AK2
1024	chr22	35648361	35648561	5UTR	APOL6
1025	chr6	11382184	11382384	5UTR	NEDD9
1026	chr10	86969194	86969394	5UTR	MMRN2
1028	chr3	139389490	139389690	5UTR	COPB2
1029	chr2	234496805	234497005	5UTR	ARL4C
1030	chrX	154516051	154516251	5UTR	FAM3A
1032	chr12	121352218	121352418	5UTR	ANAPC5
1034	chr6	37257740	37257940	5UTR	TMEM217
1035	chr6	42048539	42048739	5UTR	CCND3
1036	chr4	2963607	2963807	5UTR	GRK4
1037	chrX	104166527	104166727	5UTR	FAM199X
1038	chr5	146203557	146203757	5UTR	AC091959.1
1039	chr3	123956738	123956938	5UTR	CCDC14
1040	chr7	151028398	151028598	5UTR	ABCB8
1041	chr8	41598626	41598826	5UTR	GPAT4
1042	chr15	89334672	89334872	5UTR	POLG
1043	chr11	71928268	71928468	5UTR	AP002495.1
1044	chr5	126777143	126777343	5UTR	LMNB1
1046	chr19	19668779	19668979	5UTR	ZNF101
1047	chr2	127811022	127811222	5UTR	WDR33
1048	chr12	56153800	56154000	5UTR	MYL6B
1049	chr1	35718775	35718975	5UTR	C1orf216
1051	chr1	58783051	58783251	5UTR	JUN
1052	chr17	28951163	28951363	5UTR	PHF12
1053	chr7	151233833	151234033	5UTR	CHPF2
1054	chr6	148747093	148747293	5UTR	UST
1055	chr19	37907147	37907347	5UTR	SIPA1L3
1056	chr5	140523992	140524192	5UTR	ANKHD1
1057	chr1	15873994	15874194	5UTR	SPEN
1058	chr12	57517390	57517590	5UTR	DDIT3
1059	chr12	27524112	27524312	5UTR	PPFIBP1
1060	chr2	55224234	55224434	5UTR	CLHC1
1061	chr3	40309716	40309916	5UTR	EIF1B
1062	chr18	23453249	23453449	5UTR	RIOK3
1063	chr19	15433125	15433325	5UTR	WIZ
1064	chr1	39576626	39576826	5UTR	PABPC4
1065	chr1	93180623	93180823	5UTR	CCDC18
1066	chr8	80486548	80486748	5UTR	ZBTB10
1067	chr19	48636977	48637177	5UTR	DBP
1068	chr18	35041377	35041577	5UTR	MAPRE2
1069	chr13	41061456	41061656	5UTR	WBP4
1070	chr15	30626456	30626656	5UTR	AC091057.5
1071	chr13	78603295	78603495	5UTR	POU4F1
1072	chr11	14891367	14891567	5UTR	CYP2R1
1073	chr9	134026124	134026324	5UTR	BRD3OS
1074	chr22	43015019	43015219	5UTR	PACSIN2
1075	chr16	70398874	70399074	5UTR	ST3GAL2
1076	chr11	94543938	94544138	5UTR	FUT4
1077	chr7	6059027	6059227	5UTR	EIF2AK1
1078	chr1	207752020	207752220	5UTR	CD46
1079	chr9	97983282	97983482	5UTR	ANP32B
1080	chr1	156816686	156816886	5UTR	SH2D2A
1081	chr11	119101690	119101890	5UTR	DPAGT1
1083	chrX	71111428	71111628	5UTR	IL2RG
1084	chr3	138434588	138434788	5UTR	ESYT3
1085	chr20	41028799	41028999	5UTR	TOP1
1087	chr16	16232565	16232765	5UTR	NOMO3
1089	chr3	69052133	69052333	5UTR	TMF1
1090	chr3	33094162	33094362	5UTR	TMPPE
1091	chr9	92293555	92293755	5UTR	IARS1
1092	chr19	35612671	35612871	5UTR	HAUS5
1094	chr4	139556095	139556295	5UTR	SETD7
1096	chr2	98726462	98726662	5UTR	MGAT4A
1097	chr1	211579027	211579227	5UTR	SLC30A1
1098	chr2	207166064	207166264	5UTR	KLF7
1099	chr15	75205937	75206137	5UTR	C15orf39
1100	chr5	126777137	126777337	5UTR	LMNB1
1101	chr2	55419669	55419869	5UTR	CCDC88A
1102	chr2	201116139	201116339	5UTR	CFLAR
1103	chr20	35664771	35664971	5UTR	CPNE1
1104	chr19	58519170	58519370	5UTR	ZBTB45
1105	chr16	1959496	1959696	5UTR	NDUFB10
1106	chr4	2241980	2242180	5UTR	HAUS3
1108	chr20	44885643	44885843	5UTR	YWHAB
1110	chr19	33302350	33302550	5UTR	CEBPA
1112	chr4	106316586	106316786	5UTR	AIMP1
1113	chr4	144646407	144646607	5UTR	HHIP
1114	chr4	108168672	108168872	5UTR	LEF1
1116	chr15	98648935	98649135	5UTR	IGF1R
1117	chr17	19282943	19283143	5UTR	EPN2
1118	chr15	80059610	80059810	5UTR	ZFAND6
1119	chr18	23503471	23503671	5UTR	RMC1
1121	chr2	200889350	200889550	5UTR	NIF3L1
1122	chr12	51172614	51172814	5UTR	TFCP2
1123	chr15	67065610	67065810	5UTR	SMAD3
1124	chr7	108515256	108515456	5UTR	PNPLA8
1125	chr13	23355303	23355503	5UTR	SACS
1127	chr5	131796870	131797070	5UTR	FNIP1
1128	chr12	54984596	54984796	5UTR	TESPA1
1129	chr4	15778280	15778480	5UTR	CD38
1130	chr22	24554986	24555186	5UTR	GUCD1
1131	chrX	130903075	130903275	5UTR	ENOX2
1132	chr15	30626454	30626654	5UTR	AC091057.5
1134	chr19	40090743	40090943	5UTR	ZNF780A
1136	chr3	57757438	57757638	5UTR	SLMAP
1137	chr19	3557422	3557622	5UTR	MFSD12
1138	chr5	141618846	141619046	5UTR	DIAPH1
1139	chr6	143948265	143948465	5UTR	PLAGL1
1140	chr14	99481366	99481566	5UTR	CCNK
1141	chr19	9768506	9768706	5UTR	ZNF846
1142	chr16	67277453	67277653	5UTR	PLEKHG4
1143	chr11	65382505	65382705	5UTR	SLC25A45
1144	chr7	141738332	141738532	5UTR	SSBP1
1146	chr2	231708492	231708692	5UTR	PTMA
1147	chr13	72781756	72781956	5UTR	DIS3
1148	chr17	82235878	82236078	5UTR	SLC16A3
1149	chr11	128521989	128522189	5UTR	ETS1
1150	chr20	45812561	45812761	5UTR	UBE2C
1151	chr11	66616615	66616815	5UTR	RBM14
1152	chr5	138032919	138033119	5UTR	FAM13B
1153	chr12	48957338	48957538	5UTR	ARF3
1154	chr19	13150163	13150363	5UTR	STX10
1156	chr15	34224966	34225166	5UTR	EMC4
1157	chr16	56451494	56451694	5UTR	OGFOD1
1158	chr1	203305446	203305646	5UTR	BTG2
1159	chr17	48050985	48051185	5UTR	NFE2L1
1160	chr6	32154143	32154343	5UTR	PPT2
1161	chr1	173824716	173824916	5UTR	DARS2
1162	chr16	66552548	66552748	5UTR	CKLF
1163	chr4	127965237	127965437	5UTR	MFSD8
1164	chr4	17804492	17804692	5UTR	DCAF16
1165	chr3	39383373	39383573	5UTR	SLC25A38
1166	chr4	112636733	112636933	5UTR	ZGRF1
1167	chr14	22982449	22982649	5UTR	AJUBA
1169	chr11	57741491	57741691	5UTR	SELENOH
1171	chr12	51083420	51083620	5UTR	CSRNP2
1172	chr2	231781113	231781313	5UTR	PDE6D
1173	chr11	62621965	62622165	5UTR	B3GAT3
1174	chr7	23013956	23014156	5UTR	FAM126A
1175	chr16	2267931	2268131	5UTR	RNPS1
1176	chr2	27663439	27663639	5UTR	SUPT7L
1178	chr7	44044626	44044826	5UTR	DBNL
1179	chr13	97222286	97222486	5UTR	MBNL2
1180	chr9	136849077	136849277	5UTR	PHPT1
1181	chr17	29567300	29567500	5UTR	TP53I13
1182	chr19	50359106	50359306	5UTR	NR1H2
1183	chr12	10613451	10613651	5UTR	MAGOHB
1184	chr19	14136414	14136614	5UTR	ASF1B
1185	chr15	79923641	79923841	5UTR	ST20-MTHFS
1186	chr7	129224969	129225169	5UTR	AHCYL2
1187	chr5	150357631	150357831	5UTR	TCOF1
1188	chr8	30069876	30070076	5UTR	SARAF
1189	chr16	2264647	2264847	5UTR	RNPS1
1190	chr14	22919021	22919221	5UTR	RBM23
1191	chr20	5119783	5119983	5UTR	PCNA
1192	chr13	112067279	112067479	5UTR	SOX1
1193	chr3	183884751	183884951	5UTR	PARL
1194	chr11	2402197	2402397	5UTR	TSSC4
1195	chr17	39197491	39197691	5UTR	CACNB1
1196	chrX	53422516	53422716	5UTR	SMC1A
1197	chr8	27311137	27311337	5UTR	TRIM35
1199	chr19	58476347	58476547	5UTR	ZNF446
1200	chr1	229342373	229342573	5UTR	CCSAP
1202	chr6	31795573	31795773	5UTR	VARS1
1203	chr3	35679650	35679850	5UTR	ARPP21
1204	chr2	53970855	53971055	5UTR	ACYP2
1205	chr2	135985443	135985643	5UTR	DARS1
1206	chr6	53544929	53545129	5UTR	GCLC
1208	chr4	48831012	48831212	5UTR	OCIAD1
1209	chr16	74999266	74999466	5UTR	ZNRF1
1210	chr2	172427530	172427730	5UTR	ITGA6
1212	chr1	9539437	9539637	5UTR	SLC25A33
1214	chr5	43453912	43454112	5UTR	TMEM267
1215	chr15	41116079	41116279	5UTR	INO80
1217	chr19	18340522	18340722	5UTR	PGPEP1
1219	chr2	111884010	111884210	5UTR	ANAPC1
1220	chr19	12294710	12294910	5UTR	ZNF44
1221	chr19	57947508	57947708	5UTR	ZNF256
1222	chr17	40053530	40053730	5UTR	MED24
1223	chr1	50968769	50968969	5UTR	CDKN2C
1224	chr19	37719591	37719791	5UTR	ZNF607
1225	chr3	123209107	123209307	5UTR	SEC22A
1226	chr1	154983318	154983518	5UTR	FLAD1
1227	chr19	35745773	35745973	5UTR	PSENEN
1228	chr13	48975937	48976137	5UTR	FNDC3A
1229	chr7	133081923	133082123	5UTR	CHCHD3
1231	chr22	31944543	31944743	5UTR	YWHAH
1233	chr1	1407154	1407354	5UTR	MRPL20
1235	chr4	70688509	70688709	5UTR	UTP3
1236	chr17	6651790	6651990	5UTR	C17orf100
1237	chr18	47150325	47150525	5UTR	HDHD2
1238	chr18	13726378	13726578	5UTR	FAM210A
1239	chr1	109282705	109282905	5UTR	PSRC1
1240	chr19	49665574	49665774	5UTR	IRF3
1241	chr5	178204490	178204690	5UTR	HNRNPAB
1242	chr4	42152095	42152295	5UTR	BEND4
1243	chr1	46303609	46303809	5UTR	UQCRH
1244	chr1	204516406	204516606	5UTR	MDM4
1245	chr2	162318524	162318724	5UTR	IFIH1
1247	chr17	45135674	45135874	5UTR	ACBD4
1248	chr1	153634029	153634229	5UTR	CHTOP
1250	chr3	36908383	36908583	5UTR	TRANK1
1251	chrX	134807406	134807606	5UTR	FAM122C
1252	chr1	179865220	179865420	5UTR	TOR1AIP2
1257	chr1	212035713	212035913	5UTR	DTL
1258	chr8	142666377	142666577	5UTR	JRK
1259	chrX	134807401	134807601	5UTR	FAM122C
1261	chr17	48997417	48997617	5UTR	IGF2BP1
1262	chr17	76385248	76385448	5UTR	SPHK1
1263	chr12	2794995	2795195	5UTR	FKBP4
1264	chr1	46616716	46616916	5UTR	MKNK1
1265	chr4	146521721	146521921	5UTR	SLC10A7
1267	chr5	119452421	119452621	5UTR	HSD17B4
1268	chr19	8308192	8308392	5UTR	CD320
1270	chr21	46286335	46286535	5UTR	YBEY
1271	chr19	38617852	38618052	5UTR	MAP4K1
1272	chr7	99472873	99473073	5UTR	ZNF789
1273	chr15	50354937	50355137	5UTR	GABPB1
1274	chr12	93469111	93469311	5UTR	MRPL42
1276	chr12	389160	389360	5UTR	KDM5A
1277	chrX	85243944	85244144	5UTR	ZNF711
1278	chr22	17628619	17628819	5UTR	ATP6V1E1
1280	chr21	33324378	33324578	5UTR	IFNAR1
1281	chr13	108218374	108218574	5UTR	ABHD13
1282	chrX	68828962	68829162	5UTR	EFNB1
1283	chr1	1375015	1375215	5UTR	AURKAIP1
1284	chr9	71911597	71911797	5UTR	C9orf85
1285	chr14	24146805	24147005	5UTR	RNF31
1286	chr10	1048593	1048793	5UTR	IDI1
1287	chr10	27154949	27155149	5UTR	YME1L1
1288	chr2	65129950	65130150	5UTR	RAB1A
1289	chr12	51083404	51083604	5UTR	CSRNP2
1290	chr4	112636735	112636935	5UTR	ZGRF1
1291	chr12	55729534	55729734	5UTR	CD63
1292	chr16	19521909	19522109	5UTR	GDE1
1293	chr14	22929219	22929419	5UTR	PRMT5
1294	chr11	74949187	74949387	5UTR	SPCS2
1295	chr4	158672259	158672459	5UTR	ETFDH
1296	chr7	135170553	135170753	5UTR	CYREN
1297	chr11	106021870	106022070	5UTR	MSANTD4
1298	chr1	209756016	209756216	5UTR	TRAF3IP3
1299	chr11	14643861	14644061	5UTR	PDE3B
1300	chr2	232857254	232857454	5UTR	SNORC
1301	chr19	57947536	57947736	5UTR	ZNF256
1302	chrX	1537025	1537225	5UTR	P2RY8
1303	chr21	44920827	44921027	5UTR	ITGB2
1304	chr7	102572430	102572630	5UTR	POLR2J3
1305	chr11	118471753	118471953	5UTR	AP001267.5
1306	chrX	49879562	49879762	5UTR	USP27X
1308	chr16	78099652	78099852	5UTR	WWOX
1310	chr12	51324023	51324223	5UTR	BIN2
1312	chr2	104854544	104854744	5UTR	POU3F3
1313	chr11	414852	415052	5UTR	SIGIRR
1314	chr3	136752227	136752427	5UTR	STAG1
1315	chr1	100894722	100894922	5UTR	EXTL2
1316	chr16	67183399	67183599	5UTR	KIAA0895L
1317	chr15	40695153	40695353	5UTR	RAD51
1319	chr3	48898756	48898956	5UTR	SLC25A20
1320	chr1	113871573	113871773	5UTR	PTPN22
1321	chr1	117367405	117367605	5UTR	MAN1A2
1322	chr1	155273280	155273480	5UTR	CLK2
1323	chrX	149533277	149533477	5UTR	AC244197.3
1324	chr13	40982163	40982363	5UTR	ELF1
1325	chr20	43667040	43667240	5UTR	MYBL2
1327	chr1	201623124	201623324	5UTR	NAV1
1328	chr6	2765320	2765520	5UTR	WRNIP1
1330	chr12	25250774	25250974	5UTR	KRAS
1331	chr15	43792861	43793061	5UTR	SERF2
1332	chr14	93116099	93116299	5UTR	ITPK1
1333	chrX	53082352	53082552	5UTR	TSPYL2
1334	chr2	127619982	127620182	5UTR	MYO7B
1335	chr4	932196	932396	5UTR	GAK
1336	chr7	127585448	127585648	5UTR	GCC1
1337	chr16	27257472	27257672	5UTR	NSMCE1
1338	chr1	31065573	31065773	5UTR	PUM1
1339	chr1	160343138	160343338	5UTR	COPA
1340	chr15	65530448	65530648	5UTR	HACD3
1341	chr6	127266845	127267045	5UTR	RNF146
1342	chr4	53365908	53366108	5UTR	SCFD2
1343	chr17	41812401	41812601	5UTR	P3H4
1344	chr14	105247659	105247859	5UTR	BRF1
1345	chr19	49851129	49851329	5UTR	PTOV1
1346	chr6	31400036	31400236	5UTR	MICA
1347	chr7	37920788	37920988	5UTR	EPDR1
1348	chr3	39107628	39107828	5UTR	TTC21A
1349	chr11	804980	805180	5UTR	PIDD1
1350	chr7	66740293	66740493	5UTR	RABGEF1
1351	chr19	7534640	7534840	5UTR	PNPLA6
1352	chr15	64703063	64703263	5UTR	OAZ2
1353	chr16	30193851	30194051	5UTR	SLX1A
1354	chr15	73994676	73994876	5UTR	PML
1355	chr6	53348822	53349022	5UTR	ELOVL5
1357	chr6	169702249	169702449	5UTR	C6orf120
1359	chr16	1827031	1827231	5UTR	FAHD1
1360	chr9	32572968	32573168	5UTR	NDUFB6
1361	chr8	91070243	91070443	5UTR	OTUD6B
1363	chr14	22999109	22999309	5UTR	C14orf93
1364	chr5	149551180	149551380	5UTR	CSNK1A1
1365	chr12	122974876	122975076	5UTR	OGFOD2
1366	chr9	114504993	114505193	5UTR	WHRN
1367	chr10	88990631	88990831	5UTR	FAS
1368	chr12	113057631	113057831	5UTR	DTX1
1369	chr14	61321634	61321834	5UTR	PRKCH
1370	chr15	58749638	58749838	5UTR	ADAM10
1371	chr10	104338295	104338495	5UTR	ITPRIP
1373	chr11	10751213	10751413	5UTR	CTR9
1374	chr8	119832611	119832811	5UTR	TAF2
1375	chr1	112674790	112674990	5UTR	MOV10
1376	chr2	206085906	206086106	5UTR	INO80D
1377	chr2	210002580	210002780	5UTR	RPE
1378	chr19	34172496	34172696	5UTR	LSM14A
1379	chr6	142147182	142147382	5UTR	VTA1
1380	chr19	9768519	9768719	5UTR	ZNF846
1381	chr12	70366214	70366414	5UTR	KCNMB4
1382	chr7	35694393	35694593	5UTR	HERPUD2
1383	chr13	102846026	102846226	5UTR	ERCC5
1384	chr2	67397291	67397491	5UTR	ETAA1
1385	chr1	203305460	203305660	5UTR	BTG2
1386	chr11	119728907	119729107	5UTR	NECTIN1
1387	chr14	35122000	35122200	5UTR	PPP2R3C
1388	chr5	134114696	134114896	5UTR	TCF7
1390	chr18	35497783	35497983	5UTR	INO80C
1391	chr12	10212886	10213086	5UTR	GABARAPL1
1393	chr21	44353581	44353781	5UTR	TRPM2
1394	chr1	185317060	185317260	5UTR	IVNS1ABP
1395	chr2	202265722	202265922	5UTR	NOP58
1396	chr8	144496579	144496779	5UTR	PPP1R16A
1397	chr3	128879588	128879788	5UTR	ACAD9
1398	chr6	43516077	43516277	5UTR	YIPF3
1399	chr19	5623058	5623258	5UTR	SAFB
1400	chr19	34172511	34172711	5UTR	LSM14A
1401	chr3	184155326	184155526	5UTR	DVL3
1403	chr3	57757093	57757293	5UTR	SLMAP
1404	chr16	23678829	23679029	5UTR	PLK1
1405	chr2	178112372	178112572	5UTR	RBM45
1408	chr20	36863425	36863625	5UTR	SOGA1
1409	chr12	129903407	129903607	5UTR	TMEM132D
1410	chr19	58408754	58408954	5UTR	ZNF584
1411	chr12	6883737	6883937	5UTR	LRRC23
1412	chr3	50236206	50236406	5UTR	GNAI2
1413	chrX	75274115	75274315	5UTR	UPRT
1414	chr7	100430684	100430884	5UTR	MEPCE
1415	chr14	65102352	65102552	5UTR	MAX
1417	chr18	23453242	23453442	5UTR	RIOK3
1418	chr8	144496496	144496696	5UTR	PPP1R16A
1419	chr1	37692044	37692244	5UTR	C1orf109
1420	chr12	69239534	69239734	5UTR	CPSF6
1421	chr14	24146836	24147036	5UTR	PSME2
1423	chr7	87163351	87163551	5UTR	DMTF1
1424	chr6	99568627	99568827	5UTR	CCNC
1425	chr5	69094004	69094204	5UTR	SLC30A5
1426	chr13	52024621	52024821	5UTR	UTP14C
1427	chrX	149938341	149938541	5UTR	EOLA2
1428	chr15	48331413	48331613	5UTR	DUT
1429	chr3	184711853	184712053	5UTR	MAGEF1
1430	chr22	31346184	31346384	5UTR	PATZ1
1432	chrX	101051949	101052149	5UTR	TRMT2B
1433	chr4	141133034	141133234	5UTR	RNF150
1434	chr11	65570509	65570709	5UTR	ZNRD2
1436	chr2	27087120	27087320	5UTR	KHK
1437	chrX	55488852	55489052	5UTR	USP51
1438	chr12	6341898	6342098	5UTR	TNFRSF1A
1439	chr3	141876620	141876820	5UTR	ATP1B3
1440	chr13	102799070	102799270	5UTR	BIVM-ERCC5
1441	chr4	106316042	106316242	5UTR	TBCK
1443	chr19	10403411	10403611	5UTR	CDC37
1444	chr3	196503344	196503544	5UTR	RNF168
1446	chr3	187139288	187139488	5UTR	RPL39L
1447	chr1	158254381	158254581	5UTR	CD1A
1448	chrX	48575038	48575238	5UTR	RBM3
1449	chr1	11805801	11806001	5UTR	MTHFR
1451	chr7	75395215	75395415	5UTR	TRIM73
1453	chr17	3916313	3916513	5UTR	P2RX1
1454	chr11	64165932	64166132	5UTR	MACROD1
1456	chr20	61252199	61252399	5UTR	CDH4
1457	chr1	43969964	43970164	5UTR	DPH2
1458	chr11	77474395	77474595	5UTR	PAK1
1459	chr15	58771285	58771485	5UTR	MINDY2
1460	chr1	62437028	62437228	5UTR	USP1
1461	chr14	91060458	91060658	5UTR	RPS6KA5
1462	chr16	3397527	3397727	5UTR	ZSCAN32
1463	chr1	151002238	151002438	5UTR	MINDY1
1464	chr3	125595374	125595574	5UTR	OSBPL11
1465	chr22	41446558	41446758	5UTR	TOB2
1466	chrX	63754962	63755162	5UTR	ARHGEF9
1467	chr14	65102358	65102558	5UTR	MAX
1469	chr3	195724567	195724767	5UTR	MUC20
1470	chr1	45583985	45584185	5UTR	NASP
1471	chr1	167630259	167630459	5UTR	RCSD1
1472	chr7	139359518	139359718	5UTR	LUC7L2
1473	chr12	6621188	6621388	5UTR	LPAR5
1474	chr19	49085400	49085600	5UTR	SNRNP70
1475	chr4	40191036	40191236	5UTR	RHOH
1476	chr9	108933918	108934118	5UTR	ELP1
1477	chr11	3856135	3856335	5UTR	STIM1
1478	chr11	65614070	65614270	5UTR	MAP3K11
1479	chr15	99249357	99249557	5UTR	TTC23
1480	chr17	7315191	7315391	5UTR	GPS2
1482	chr10	31460943	31461143	5UTR	ZEB1
1483	chr6	119349597	119349797	5UTR	MAN1A1
1484	chr19	49929160	49929360	5UTR	ATF5
1485	chr15	89575452	89575652	5UTR	TICRR
1486	chr1	156751567	156751767	5UTR	HDGF
1487	chr14	24315829	24316029	5UTR	LTB4R
1488	chr19	55247017	55247217	5UTR	PPP6R1
1489	chr4	107989809	107990009	5UTR	HADH
1492	chr10	102743908	102744108	5UTR	WBP1L
1493	chr8	144496566	144496766	5UTR	PPP1R16A
1494	chr2	119366379	119366579	5UTR	C2orf76
1495	chr16	30761935	30762135	5UTR	CCDC189
1496	chr22	41092497	41092697	5UTR	EP300
1497	chr3	157160444	157160644	5UTR	CCNL1
1499	chr19	19515942	19516142	5UTR	NDUFA13
1501	chr12	31980809	31981009	5UTR	RESF1
1502	chr8	98117017	98117217	5UTR	RIDA
1503	chr6	104859682	104859882	5UTR	HACE1
1504	chr1	172442551	172442751	5UTR	PIGC
1505	chr19	50329582	50329782	5UTR	NR1H2
1506	chr17	28720629	28720829	5UTR	RPL23A
1508	chr2	19901313	19901513	5UTR	TTC32
1510	chr6	26383073	26383273	5UTR	BTN2A2
1511	chr6	15246039	15246239	5UTR	JARID2
1512	chr7	50304619	50304819	5UTR	IKZF1
1513	chr5	69093992	69094192	5UTR	SLC30A5
1514	chr1	42682394	42682594	5UTR	YBX1
1515	chr6	135181275	135181475	5UTR	MYB
1516	chr19	49664760	49664960	5UTR	IRF3
1517	chr8	18084837	18085037	5UTR	ASAH1
1518	chr12	53321404	53321604	5UTR	AAAS
1519	chr17	36545568	36545768	5UTR	GGNBP2
1520	chr1	150629449	150629649	5UTR	ENSA
1521	chr8	104497337	104497537	5UTR	LRP12
1522	chrX	48575043	48575243	5UTR	RBM3
1524	chr3	39107499	39107699	5UTR	GORASP1
1525	chr19	13906236	13906436	5UTR	BRME1
1526	chr1	206557155	206557355	5UTR	RASSF5
1527	chr1	147670080	147670280	5UTR	ACP6
1528	chr1	155326870	155327070	5UTR	RUSC1
1529	chr3	48469780	48469980	5UTR	SHISA5
1532	chr2	38602530	38602730	5UTR	HNRNPLL
1533	chr17	35809428	35809628	5UTR	TAF15
1535	chr14	24146679	24146879	5UTR	RNF31
1536	chr15	40562927	40563127	5UTR	CCDC32
1537	chr11	64226325	64226525	5UTR	NUDT22
1538	chr20	46358674	46358874	5UTR	SLC35C2
1539	chr3	101781958	101782158	5UTR	NXPE3
1541	chr2	74654235	74654435	5UTR	SEMA4F
1542	chr2	71331760	71331960	5UTR	ZNF638
1543	chr9	70258940	70259140	5UTR	SMC5
1545	chr9	113221462	113221662	5UTR	SLC31A1
1546	chr4	82984776	82984976	5UTR	LIN54
1547	chr15	96331385	96331585	5UTR	NR2F2
1548	chr8	38176345	38176545	5UTR	LSM1
1549	chr11	130314631	130314831	5UTR	ZBTB44
1551	chr16	89720398	89720598	5UTR	ZNF276
1552	chr11	67428423	67428623	5UTR	RPS6KB2
1555	chr19	40284810	40285010	5UTR	AKT2
1556	chr4	141133040	141133240	5UTR	RNF150
1557	chr17	31325986	31326186	5UTR	NF1
1558	chr17	40122556	40122756	5UTR	MSL1
1559	chr17	29567220	29567420	5UTR	TP53I13
1560	chrX	65667635	65667835	5UTR	MSN
1561	chr4	140154012	140154212	5UTR	MAML3
1563	chr3	25783306	25783506	5UTR	NGLY1
1564	chr6	42269464	42269664	5UTR	TRERF1
1565	chr6	30327284	30327484	5UTR	TRIM39
1566	chr4	1721056	1721256	5UTR	TACC3
1567	chr1	151198528	151198728	5UTR	PIP5K1A
1568	chr4	82429784	82429984	5UTR	HNRNPDL
1569	chr1	32251203	32251403	5UTR	LCK
1570	chr21	46323455	46323655	5UTR	C21orf58
1571	chr4	1201247	1201447	5UTR	SPON2
1572	chr9	36572831	36573031	5UTR	MELK
1573	chr1	84078119	84078319	5UTR	PRKACB
1574	chr16	78099651	78099851	5UTR	WWOX
1575	chr3	172523298	172523498	5UTR	TNFSF10
1576	chr4	2241974	2242174	5UTR	POLN
1578	chr21	32612428	32612628	5UTR	CFAP298
1579	chr4	108650543	108650743	5UTR	OSTC
1580	chr19	45854447	45854647	5UTR	SYMPK
1581	chr4	82429790	82429990	5UTR	HNRNPDL
1582	chr9	35072438	35072638	5UTR	VCP
1583	chr2	97995792	97995992	5UTR	TMEM131
1584	chr22	37612929	37613129	5UTR	GGA1
1585	chr1	170074522	170074722	5UTR	KIFAP3
1586	chr4	82430274	82430474	5UTR	HNRNPDL
1588	chr4	48780117	48780317	5UTR	FRYL
1589	chr9	122159644	122159844	5UTR	NDUFA8
1591	chr19	46716921	46717121	5UTR	PRKD2
1593	chr1	155562671	155562871	5UTR	ASH1L
1594	chr19	19668777	19668977	5UTR	ZNF101
1595	chr8	102864004	102864204	5UTR	AZIN1
1596	chr7	90245135	90245335	5UTR	CFAP69
1597	chrX	41333873	41334073	5UTR	DDX3X
1598	chr9	124868875	124869075	5UTR	ARPC5L
1600	chr7	103347603	103347803	5UTR	PSMC2
1601	chr19	57390665	57390865	5UTR	ZNF548
1602	chr12	120226646	120226846	5UTR	PXN
1603	chr16	53156018	53156218	5UTR	CHD9
1604	chr19	14441056	14441256	5UTR	PKN1
1605	chr8	143368801	143369001	5UTR	RHPN1
1606	chr17	7438348	7438548	5UTR	FGF11
1607	chr6	139028645	139028845	5UTR	ABRACL
1608	chr11	108223068	108223268	5UTR	ATM
1609	chr8	85107188	85107388	5UTR	LRRCC1
1610	chr20	36605753	36605953	5UTR	RAB5IF
1611	chr19	34299602	34299802	5UTR	GARRE1
1612	chr17	50866202	50866402	5UTR	TOB1
1613	chr1	27234590	27234790	5UTR	WDTC1
1615	chr20	57711285	57711485	5UTR	PMEPA1
1616	chr4	139015729	139015929	5UTR	NOCT
1617	chr12	120303582	120303782	5UTR	SIRT4
1618	chr2	112542377	112542577	5UTR	POLR1B
1619	chr19	1020967	1021167	5UTR	TMEM259
1621	chr11	62728457	62728657	5UTR	TTC9C
1622	chr19	45854616	45854816	5UTR	SYMPK
1623	chr20	43457868	43458068	5UTR	SRSF6
1624	chr17	36535059	36535259	5UTR	PIGW
1626	chr14	68979127	68979327	5UTR	ACTN1
1627	chr11	62728441	62728641	5UTR	TTC9C
1628	chr17	2711602	2711802	5UTR	CLUH
1629	chr19	57916448	57916648	5UTR	ZNF417
1630	chr3	119677235	119677435	5UTR	COX17
1632	chr15	43746375	43746575	5UTR	PDIA3
1633	chr14	99971422	99971622	5UTR	EVL
1634	chr1	89820983	89821183	5UTR	LRRC8D
1635	chr12	56338829	56339029	5UTR	IL23A
1637	chr2	96208625	96208825	5UTR	STARD7
1638	chr9	124869174	124869374	5UTR	ARPC5L
1639	chr4	109729815	109730015	5UTR	PLA2G12A
1640	chr20	53582764	53582964	5UTR	ZNF217
1641	chr4	105473281	105473481	5UTR	PPA2
1642	chr17	27294083	27294283	5UTR	WSB1
1644	chr1	160098481	160098681	5UTR	IGSF8
1645	chr1	151059491	151059691	5UTR	CDC42SE1
1646	chr8	22165160	22165360	5UTR	BMP1
1647	chr7	39950251	39950451	5UTR	CDK13
1648	chr4	82373807	82374007	5UTR	HNRNPD
1649	chr9	127424387	127424587	5UTR	ZNF79
1651	chr2	218568766	218568966	5UTR	CNOT9
1652	chr17	63622361	63622561	5UTR	MAP3K3
1653	chr18	74630869	74631069	5UTR	ZNF407
1654	chr16	84101906	84102106	5UTR	MBTPS1
1655	chr15	30626153	30626353	5UTR	ARHGAP11B
1657	chr6	157381480	157381680	5UTR	ZDHHC14
1659	chr2	96208581	96208781	5UTR	STARD7
1660	chr14	58298481	58298681	5UTR	ARID4A
1661	chr12	56104564	56104764	5UTR	PA2G4
1662	chr16	68085350	68085550	5UTR	NFATC3
1663	chr6	149864189	149864389	5UTR	LRP11
1664	chr2	63840947	63841147	5UTR	UGP2
1665	chr10	87225621	87225821	5UTR	NUTM2A
1666	chr20	3907954	3908154	5UTR	PANK2
1667	chr1	75724673	75724873	5UTR	ACADM
1668	chr16	67570996	67571196	5UTR	CTCF
1669	chr12	111599161	111599361	5UTR	ATXN2
1671	chr15	34337733	34337933	5UTR	SLC12A6
1672	chr10	102503938	102504138	5UTR	SUFU
1673	chr11	123430557	123430757	5UTR	GRAMD1B
1674	chr4	139556052	139556252	5UTR	SETD7
1677	chr1	28736892	28737092	5UTR	YTHDF2
1678	chr1	180502402	180502602	5UTR	ACBD6
1679	chr2	70248443	70248643	5UTR	TIA1
1681	chr4	56441571	56441771	5UTR	PAICS
1682	chr7	142863942	142864142	5UTR	EPHB6
1683	chr15	43648597	43648797	5UTR	CATSPER2
1685	chr15	34337403	34337603	5UTR	SLC12A6
1686	chr7	56051732	56051932	5UTR	CCT6A
1687	chr11	76381569	76381769	5UTR	GVQW3
1688	chr1	235328544	235328744	5UTR	GGPS1
1689	chr19	57435298	57435498	5UTR	ZNF749
1690	chr9	132670467	132670667	5UTR	GTF3C4
1692	chr12	62934984	62935184	5UTR	PPM1H
1693	chr5	140496590	140496790	5UTR	ANKHD1
1695	chr16	23510346	23510546	5UTR	GGA2
1696	chr3	180602156	180602356	5UTR	TTC14
1698	chr10	118754707	118754907	5UTR	CACUL1
1699	chr22	50508199	50508399	5UTR	NCAPH2
1700	chrX	71111435	71111635	5UTR	IL2RG
1701	chrX	74614454	74614654	5UTR	RLIM
1703	chr18	11981473	11981673	5UTR	IMPA2
1704	chr3	45594556	45594756	5UTR	LIMD1
1705	chr1	203795584	203795784	5UTR	ZC3H11A
1706	chr11	64810398	64810598	5UTR	MEN1
1707	chrX	19887391	19887591	5UTR	SH3KBP1
1708	chr9	129111372	129111572	5UTR	PTPA
1710	chr11	506631	506831	5UTR	RNH1
1711	chr3	129278932	129279132	5UTR	HMCES
1712	chr4	113761273	113761473	5UTR	CAMK2D
1713	chr1	24514235	24514435	5UTR	RCAN3
1714	chr5	154038713	154038913	5UTR	FAM114A2
1715	chr11	65576050	65576250	5UTR	EHBP1L1
1716	chr17	7857093	7857293	5UTR	NAA38
1718	chr3	184261284	184261484	5UTR	CAMK2N2
1720	chr6	32972561	32972761	5UTR	BRD2
1723	chr2	71068620	71068820	5UTR	NAGK
1724	chr6	154833152	154833352	5UTR	TIAM2
1725	chr5	160422180	160422380	5UTR	PTTG1
1726	chr2	219498852	219499052	5UTR	GMPPA
1727	chr14	52695763	52695963	5UTR	ERO1A
1728	chr6	32972165	32972365	5UTR	BRD2
1729	chr19	58362646	58362846	5UTR	ZNF497
1731	chr11	66257306	66257506	5UTR	KLC2
1732	chr11	65614066	65614266	5UTR	MAP3K11
1733	chr12	104456990	104457190	5UTR	CHST11
1735	chr16	74999255	74999455	5UTR	ZNRF1
1736	chrX	119565267	119565467	5UTR	CXorf56
1737	chr7	87934251	87934451	5UTR	ADAM22
1738	chr19	58452573	58452773	5UTR	ZNF324B
1739	chr14	33950668	33950868	5UTR	EGLN3
1740	chr12	6621364	6621564	5UTR	LPAR5
1741	chr17	2056514	2056714	5UTR	HIC1
1742	chr4	103076624	103076824	5UTR	SLC9B2
1743	chr17	62477743	62477943	5UTR	TLK2
1744	chr6	31158003	31158203	5UTR	CCHCR1
1745	chr12	57547040	57547240	5UTR	DCTN2
1746	chrX	79367166	79367366	5UTR	ITM2A
1747	chr11	66677494	66677694	5UTR	RBM4B
1748	chr3	72848282	72848482	5UTR	SHQ1
1749	chr17	1400073	1400273	5UTR	YWHAE
1750	chr19	8308194	8308394	5UTR	CD320
1751	chr19	57253110	57253310	5UTR	ZNF805
1753	chr19	46755540	46755740	5UTR	FKRP
1754	chr1	52055067	52055267	5UTR	TXNDC12
1756	chr7	6484010	6484210	5UTR	DAGLB
1757	chr17	39980787	39980987	5UTR	PSMD3
1758	chr9	92324097	92324297	5UTR	NOL8
1759	chr7	102748988	102749188	5UTR	FAM185A
1760	chr7	66921199	66921399	5UTR	TMEM248
1761	chr5	132963471	132963671	5UTR	AFF4
1762	chr4	107931505	107931705	5UTR	CYP2U1
1763	chr2	27207577	27207777	5UTR	SLC5A6
1764	chr16	67719177	67719377	5UTR	GFOD2
1765	chr10	37857952	37858152	5UTR	ZNF248
1766	chr8	19817410	19817610	5UTR	INTS10
1767	chr6	63572485	63572685	5UTR	AL135905.2
1768	chr14	60091942	60092142	5UTR	PCNX4
1769	chr5	73498442	73498642	5UTR	BTF3
1771	chr22	37805221	37805421	5UTR	H1-0
1772	chr17	64390702	64390902	5UTR	PECAM1
1773	chr8	60678760	60678960	5UTR	CHD7
1774	chr4	101347413	101347613	5UTR	PPP3CA
1776	chr16	4413360	4413560	5UTR	CORO7
1777	chr8	22580448	22580648	5UTR	PDLIM2
1778	chrX	149938325	149938525	5UTR	EOLA2
1779	chr11	44950736	44950936	5UTR	TP53I11
1780	chrX	101051952	101052152	5UTR	TRMT2B
1781	chr16	10743721	10743921	5UTR	NUBP1
1783	chr20	63006801	63007001	5UTR	BHLHE23
1784	chr19	39412881	39413081	5UTR	PLEKHG2
1785	chr19	10654257	10654457	5UTR	ILF3
1787	chr9	98056694	98056894	5UTR	NANS
1788	chr11	207931	208131	5UTR	RIC8A
1789	chr12	109477583	109477783	5UTR	UBE3B
1790	chr6	30571410	30571610	5UTR	ABCF1
1791	chr2	119759858	119760058	5UTR	PTPN4
1792	chr19	41268090	41268290	5UTR	HNRNPUL1
1793	chr11	57712084	57712284	5UTR	MED19
1794	chr18	12947977	12948177	5UTR	SEH1L
1795	chr6	80005731	80005931	5UTR	TTK
1796	chr3	52410627	52410827	5UTR	PHF7
1797	chr4	127965231	127965431	5UTR	ABHD18
1798	chr2	75646954	75647154	5UTR	MRPL19
1799	chr14	69399084	69399284	5UTR	SLC39A9
1800	chr7	878037	878237	5UTR	GET4
1801	chr19	55635000	55635200	5UTR	ZNF580
1802	chr7	102748972	102749172	5UTR	FAM185A
1803	chr20	833682	833882	5UTR	FAM110A
1804	chr5	160422182	160422382	5UTR	PTTG1
1805	chr14	24146805	24147005	5UTR	PSME2
1806	chr1	173992971	173993171	5UTR	RC3H1
1809	chr17	3654942	3655142	5UTR	CTNS
1810	chr10	93893933	93894133	5UTR	SLC35G1
1811	chr7	149262177	149262377	5UTR	ZNF783
1812	chr17	40318199	40318399	5UTR	RARA
1813	chr17	49677975	49678175	5UTR	SPOP
1814	chr1	89820998	89821198	5UTR	LRRC8D
1815	chr17	29568326	29568526	5UTR	TP53I13
1816	chr4	56435430	56435630	5UTR	PPAT
1818	chr4	101347205	101347405	5UTR	PPP3CA
1819	chr19	53158920	53159120	5UTR	ZNF347
1820	chrX	134797045	134797245	5UTR	FAM122B
1821	chr8	17922941	17923141	5UTR	PCM1
1823	chr2	241509179	241509379	5UTR	STK25
1824	chr2	55232133	55232333	5UTR	CLHC1
1825	chr1	25618077	25618277	5UTR	MAN1C1
1826	chr16	19071797	19071997	5UTR	COQ7
1827	chr1	26472390	26472590	5UTR	HMGN2
1828	chr1	35883193	35883393	5UTR	AGO1
1829	chr11	17735099	17735299	5UTR	KCNC1
1830	chr1	26890106	26890306	5UTR	GPN2
1831	chr2	165203887	165204087	5UTR	SCN3A
1832	chr12	116910914	116911114	5UTR	FBXW8
1833	chr2	262605	262805	5UTR	SH3YL1
1834	chr12	25052440	25052640	5UTR	IRAG2
1835	chr4	165327715	165327915	5UTR	MSMO1
1838	chr10	73576256	73576456	5UTR	USP54
1839	chr17	67825444	67825644	5UTR	BPTF
1840	chr9	86352929	86353129	5UTR	TUT7
1842	chr19	36235893	36236093	5UTR	ZNF146
1843	chr4	110622423	110622623	5UTR	PITX2
1844	chr4	2241974	2242174	5UTR	HAUS3
1845	chr16	689948	690148	5UTR	WDR24
1846	chrX	63754584	63754784	5UTR	ARHGEF9
1847	chr15	56918657	56918857	5UTR	TCF12
1848	chr1	156767517	156767717	5UTR	PRCC
1849	chr17	36544880	36545080	5UTR	GGNBP2
1850	chr9	136944057	136944257	5UTR	FBXW5
1853	chr13	27622772	27622972	5UTR	POLR1D
1855	chr16	2264648	2264848	5UTR	RNPS1
1856	chr21	42010187	42010387	5UTR	ZBTB21
1857	chr3	33798589	33798789	5UTR	PDCD6IP
1858	chr11	64226324	64226524	5UTR	NUDT22
1859	chr2	104854664	104854864	5UTR	POU3F3
1860	chr16	58001367	58001567	5UTR	USB1
1861	chr2	176269419	176269619	5UTR	MTX2
1862	chr17	63774141	63774341	5UTR	DDX42
1863	chr14	65561362	65561562	5UTR	FUT8
1864	chr6	75601853	75602053	5UTR	SENP6
1865	chr21	44920837	44921037	5UTR	ITGB2
1866	chr21	32612235	32612435	5UTR	CFAP298
1867	chr4	177309825	177310025	5UTR	NEIL3
1868	chr17	3885599	3885799	5UTR	CAMKK1
1871	chr9	136439605	136439805	5UTR	INPP5E
1872	chr16	66935438	66935638	5UTR	CES2
1874	chr17	17836809	17837009	5UTR	SREBF1
1875	chr8	11802708	11802908	5UTR	FDFT1
1878	chr12	69239535	69239735	5UTR	CPSF6
1879	chr1	155689056	155689256	5UTR	DAP3
1882	chr10	115093418	115093618	5UTR	ATRNL1
1883	chr6	109454123	109454323	5UTR	MICAL1
1884	chr2	113182263	113182463	5UTR	PSD4
1886	chr2	112542347	112542547	5UTR	POLR1B
1887	chr7	21428005	21428205	5UTR	SP4
1888	chr4	141132530	141132730	5UTR	RNF150
1889	chr16	48362388	48362588	5UTR	SIAH1
1890	chr14	53956695	53956895	5UTR	BMP4
1891	chr16	20741660	20741860	5UTR	THUMPD1
1892	chr6	149378642	149378842	5UTR	TAB2
1893	chr6	133953182	133953382	5UTR	TBPL1
1894	chr20	62806056	62806256	5UTR	OGFR
1895	chr8	37762544	37762744	5UTR	PLPBP
1897	chr4	39527409	39527609	5UTR	UGDH
1900	chr4	674570	674770	5UTR	MYL5
1901	chr8	18212332	18212532	5UTR	NAT1
1902	chr14	22999261	22999461	5UTR	C14orf93
1903	chr17	40555670	40555870	5UTR	CCR7
1905	chr18	47150324	47150524	5UTR	HDHD2
1906	chr4	101346945	101347145	5UTR	PPP3CA
1907	chr11	128522176	128522376	5UTR	ETS1
1909	chr19	52139781	52139981	5UTR	ZNF616
1910	chr13	30463634	30463834	5UTR	HMGB1
1911	chr1	183635588	183635788	5UTR	ARPC5
1913	chr7	44200962	44201162	5UTR	YKT6
1914	chr10	119892665	119892865	5UTR	SEC23IP
1915	chr11	33161327	33161527	5UTR	CSTF3
1917	chr11	83194153	83194353	5UTR	ANKRD42
1919	chr1	70221447	70221647	5UTR	SRSF11
1921	chr10	88880231	88880431	5UTR	STAMBPL1
1922	chr12	56688047	56688247	5UTR	PTGES3
1923	chr20	408327	408527	5UTR	RBCK1
1924	chr1	35718770	35718970	5UTR	C1orf216
1925	chr8	142666123	142666323	5UTR	JRK
1926	chr12	98644820	98645020	5UTR	IKBIP
1927	chr15	99249382	99249582	5UTR	TTC23
1930	chr3	136195162	136195362	5UTR	MSL2
1931	chr22	23690830	23691030	5UTR	RGL4
1932	chr15	69255860	69256060	5UTR	GLCE
1933	chr10	101354017	101354217	5UTR	BTRC
1934	chr17	57983199	57983399	5UTR	VEZF1
1935	chr21	26170603	26170803	5UTR	APP
1936	chr12	79934950	79935150	5UTR	PPP1R12A
1938	chr1	235328544	235328744	5UTR	TBCE
1939	chr2	47800679	47800879	5UTR	MSH6
1941	chr3	98732207	98732407	5UTR	ST3GAL6
1942	chr9	113410227	113410427	5UTR	POLE3
1944	chr6	31651730	31651930	5UTR	BAG6
1945	chr22	26481800	26482000	5UTR	HPS4
1946	chr2	61018027	61018227	5UTR	PUS10
1947	chr7	76047999	76048199	5UTR	MDH2
1948	chr2	9555586	9555786	5UTR	ADAM17
1949	chr11	74988895	74989095	5UTR	NEU3
1950	chr18	51029589	51029789	5UTR	SMAD4
1951	chr12	10723156	10723356	5UTR	YBX3
1952	chr12	120469551	120469751	5UTR	SRSF9
1953	chr6	110874768	110874968	5UTR	AMD1
1954	chr2	32277847	32278047	5UTR	YIPF4
1955	chr1	151165378	151165578	5UTR	LYSMD1
1956	chr7	76047992	76048192	5UTR	MDH2
1957	chr15	23565641	23565841	5UTR	MKRN3
1958	chr10	89414557	89414757	5UTR	IFIT5
1959	chr2	240560482	240560682	5UTR	DUSP28
1960	chrX	63754593	63754793	5UTR	ARHGEF9
1961	chr7	18496109	18496309	5UTR	HDAC9
1963	chr1	112674788	112674988	5UTR	MOV10
1965	chr7	129054729	129054929	5UTR	TNPO3
1966	chr15	40594183	40594383	5UTR	KNL1
1967	chr17	43170033	43170233	5UTR	BRCA1
1968	chr9	73158378	73158578	5UTR	ANXA1
1970	chrX	153904962	153905162	5UTR	AVPR2
1971	chr5	14871411	14871611	5UTR	ANKH
1974	chr16	954444	954644	5UTR	LMF1
1975	chr13	110914875	110915075	5UTR	ANKRD10
1976	chr7	151028403	151028603	5UTR	ABCB8
1977	chr22	17628626	17628826	5UTR	ATP6V1E1
1978	chr20	50190781	50190981	5UTR	CEBPB
1980	chr14	76762262	76762462	5UTR	VASH1
1981	chr17	36601566	36601766	5UTR	MRM1
1983	chr17	7687532	7687732	5UTR	WRAP53
1984	chr3	134485703	134485903	5UTR	ANAPC13
1985	chr7	157138913	157139113	5UTR	UBE3C
1986	chr5	151223972	151224172	5UTR	CCDC69
1989	chr2	9555585	9555785	5UTR	ADAM17
1990	chr9	38620418	38620618	5UTR	ANKRD18A
1991	chr1	149899531	149899731	5UTR	BOLA1
1992	chr1	223363370	223363570	5UTR	SUSD4
1993	chr12	57941532	57941732	5UTR	ATP23
1994	chr3	196318147	196318347	5UTR	DYNLT2B
1996	chr2	11344461	11344661	5UTR	ROCK2
1997	chr20	63956275	63956475	5UTR	UCKL1
1999	chr16	67320781	67320981	5UTR	KCTD19
2000	chr2	128091154	128091354	5UTR	UGGT1
2001	chrX	48476149	48476349	5UTR	FTSJ1
2002	chr11	124739864	124740064	5UTR	NRGN
2006	chr4	55395889	55396089	5UTR	TMEM165
2007	chr17	15700005	15700205	5UTR	ZNF286A
2008	chr11	8671758	8671958	5UTR	TRIM66
2009	chr5	140497030	140497230	5UTR	ANKHD1
2010	chr1	229508152	229508352	5UTR	NUP133
2011	chr4	152535145	152535345	5UTR	FBXW7
2015	chr9	74952679	74952879	5UTR	C9orf40
2017	chr17	40363788	40363988	5UTR	GJD3
2018	chr12	76031458	76031658	5UTR	PHLDA1
2020	chr7	101252117	101252317	5UTR	FIS1
2021	chr9	113374259	113374459	5UTR	HDHD3
2023	chr17	29076990	29077190	5UTR	TIAF1
2026	chr10	112950200	112950400	5UTR	TCF7L2
2027	chr4	78776319	78776519	5UTR	BMP2K
2028	chr20	3149052	3149252	5UTR	FASTKD5
2029	chr12	54984609	54984809	5UTR	TESPA1
2030	chr17	47840752	47840952	5UTR	SCRN2
2031	chr17	29568207	29568407	5UTR	TP53I13
2032	chr8	26508904	26509104	5UTR	PNMA2
2033	chr1	156194047	156194247	5UTR	SLC25A44
2034	chr16	30183551	30183751	5UTR	CORO1A
2035	chr16	47463747	47463947	5UTR	PHKB
2036	chr2	63588368	63588568	5UTR	WDPCP
2038	chr3	37243284	37243484	5UTR	GOLGA4
2039	chr1	156767504	156767704	5UTR	PRCC
2041	chr1	145096120	145096320	5UTR	FAM72D
2042	chr9	125748420	125748620	5UTR	PBX3
2043	chr3	126607564	126607764	5UTR	TXNRD3
2044	chr6	53795008	53795208	5UTR	LRRC1
2045	chr3	141051307	141051507	5UTR	SPSB4
2047	chr4	156971060	156971260	5UTR	PDGFC
2048	chr21	34887296	34887496	5UTR	RUNX1
2049	chr6	32844478	32844678	5UTR	PSMB8
2051	chr18	54269514	54269714	5UTR	POLI
2052	chr4	144646233	144646433	5UTR	HHIP
2054	chr13	52455401	52455601	5UTR	CKAP2
2055	chr12	42325946	42326146	5UTR	ZCRB1
2056	chr1	100894708	100894908	5UTR	EXTL2
2057	chr10	86969192	86969392	5UTR	MMRN2
2059	chr18	77132603	77132803	5UTR	MBP
2060	chr2	241150148	241150348	5UTR	PPP1R7
2061	chr1	203797159	203797359	5UTR	ZBED6
2062	chr20	37732804	37733004	5UTR	CTNNBL1
2063	chr13	33818049	33818249	5UTR	RFC3
2065	chr21	35048904	35049104	5UTR	RUNX1
2066	chr3	3844309	3844509	5UTR	LRRN1
2067	chr3	44761732	44761932	5UTR	KIF15
2068	chrX	79367174	79367374	5UTR	ITM2A
2069	chr1	119711906	119712106	5UTR	PHGDH
2072	chr14	96364588	96364788	5UTR	GSKIP
2073	chr9	96776145	96776345	5UTR	ZNF510
2074	chr16	57736911	57737111	5UTR	KATNB1
2077	chr2	200889339	200889539	5UTR	NIF3L1
2078	chr19	48469298	48469498	5UTR	CYTH2
2080	chr19	57746789	57746989	5UTR	ZNF776
2081	chr7	23013953	23014153	5UTR	FAM126A
2082	chr14	23567614	23567814	5UTR	AP1G2
2083	chr22	24603119	24603319	5UTR	GGT1
2084	chr1	241640171	241640371	5UTR	OPN3
2086	chr4	68349867	68350067	5UTR	YTHDC1
2087	chrX	130165665	130165865	5UTR	AIFM1
2088	chr19	2269493	2269693	5UTR	OAZ1
2089	chr20	36773394	36773594	5UTR	DSN1
2090	chr10	18655084	18655284	5UTR	NSUN6
2091	chr4	140153992	140154192	5UTR	MAML3
2092	chr14	74712953	74713153	5UTR	AREL1
2093	chr6	24402900	24403100	5UTR	MRS2
2094	chr16	3397273	3397473	5UTR	ZSCAN32
2095	chr3	50359038	50359238	5UTR	TMEM115
2096	chr11	47577900	47578100	5UTR	KBTBD4
2097	chr1	156054723	156054923	5UTR	LAMTOR2
2099	chr5	77087153	77087353	5UTR	ZBED3
2100	chr13	114179199	114179399	5UTR	CFAP97D2
2101	chr18	13612545	13612745	5UTR	LDLRAD4
2102	chr19	58475113	58475313	5UTR	ZNF446
2103	chr17	40287834	40288034	5UTR	CDC6
2105	chr6	15662869	15663069	5UTR	DTNBP1
2106	chr3	142225440	142225640	5UTR	GK5
2107	chr12	6951296	6951496	5UTR	PTPN6
2108	chr2	230068797	230068997	5UTR	SLC16A14
2109	chr4	112285736	112285936	5UTR	TIFA
2111	chr15	90240805	90241005	5UTR	GDPGP1
2113	chr11	62880880	62881080	5UTR	SLC3A2
2114	chr16	20900332	20900532	5UTR	LYRM1
2115	chr17	19377886	19378086	5UTR	MAPK7
2116	chr3	160565290	160565490	5UTR	KPNA4
2117	chr19	35745766	35745966	5UTR	PSENEN
2118	chr11	9573707	9573907	5UTR	WEE1
2119	chr5	64768897	64769097	5UTR	CWC27
2120	chr1	173824771	173824971	5UTR	DARS2
2121	chr19	12723782	12723982	5UTR	TNPO2
2122	chr13	46387343	46387543	5UTR	RUBCNL
2123	chr3	119229890	119230090	5UTR	B4GALT4
2124	chr5	123545337	123545537	5UTR	CSNK1G3
2125	chr8	19817403	19817603	5UTR	INTS10
2126	chr15	78872850	78873050	5UTR	MORF4L1
2127	chrX	48897866	48898066	5UTR	PQBP1
2128	chr9	15510180	15510380	5UTR	PSIP1
2129	chr3	112561752	112561952	5UTR	ATG3
2130	chr19	7534648	7534848	5UTR	PNPLA6
2131	chr1	40508991	40509191	5UTR	EXO5
2132	chr1	171781626	171781826	5UTR	EEF1AKNMT
2134	chr2	55617468	55617668	5UTR	PPP4R3B
2136	chr4	932218	932418	5UTR	GAK
2137	chrX	149533175	149533375	5UTR	AC244197.3
2138	chr1	119711881	119712081	5UTR	PHGDH
2139	chr1	74733133	74733333	5UTR	CRYZ
2140	chr19	58573138	58573338	5UTR	MZF1
2141	chr1	22025466	22025666	5UTR	CDC42
2142	chr9	114930440	114930640	5UTR	TNFSF8
2143	chr16	31074378	31074578	5UTR	ZNF646
2144	chr17	4639740	4639940	5UTR	ALOX15
2145	chr17	3386152	3386352	5UTR	OR3A2
2146	chr7	6484014	6484214	5UTR	KDELR2
2148	chr15	90102316	90102516	5UTR	IDH2
2149	chr15	52789899	52790099	5UTR	ONECUT1
2150	chr19	57769627	57769827	5UTR	ZNF586
2151	chr9	66152986	66153186	5UTR	ANKRD20A3P
2152	chr12	57780289	57780489	5UTR	EEF1AKMT3
2153	chr12	89525914	89526114	5UTR	POC1B-GALNT4
2154	chr2	172427653	172427853	5UTR	ITGA6
2155	chr19	36014088	36014288	5UTR	ALKBH6
2156	chr6	57090054	57090254	5UTR	ZNF451
2157	chr3	157160530	157160730	5UTR	CCNL1
2158	chr11	76381281	76381481	5UTR	GVQW3
2160	chr1	228096989	228097189	5UTR	ARF1
2162	chr19	54370385	54370585	5UTR	LAIR1
2163	chr1	149390576	149390776	5UTR	AC242842.3
2164	chr22	19122224	19122424	5UTR	DGCR2
2165	chr10	22321175	22321375	5UTR	BMI1
2166	chr2	61017640	61017840	5UTR	PEX13
2167	chr3	149086374	149086574	5UTR	HLTF
2168	chr19	46788269	46788469	5UTR	SLC1A5
2169	chr2	202265714	202265914	5UTR	NOP58
2170	chr22	17209636	17209836	5UTR	ADA2
2172	chr2	47176354	47176554	5UTR	CALM2
2173	chrX	1391967	1392167	5UTR	SLC25A6
2175	chrX	41333568	41333768	5UTR	DDX3X
2176	chr5	132490598	132490798	5UTR	IRF1
2178	chr20	46070264	46070464	5UTR	NCOA5
2179	chr1	197146522	197146722	5UTR	ASPM
2180	chr4	26584012	26584212	5UTR	TBC1D19
2181	chr7	76047842	76048042	5UTR	STYXL1
2182	chr11	128522182	128522382	5UTR	ETS1
2183	chr11	120336823	120337023	5UTR	ARHGEF12
2184	chr4	156971039	156971239	5UTR	PDGFC
2185	chr19	57916444	57916644	5UTR	AC010326.2
2188	chr17	27294090	27294290	5UTR	WSB1
2189	chr4	174283490	174283690	5UTR	FBXO8
2190	chr19	58475849	58476049	5UTR	ZNF446
2191	chr14	69398879	69399079	5UTR	SLC39A9
2192	chr6	110874731	110874931	5UTR	AMD1
2193	chr16	10942265	10942465	5UTR	DEXI
2195	chrX	153970862	153971062	5UTR	HCFC1
2198	chr15	75347176	75347376	5UTR	NEIL1
2199	chr10	38054282	38054482	5UTR	ZNF33A
2201	chr4	152535406	152535606	5UTR	FBXW7
2202	chr17	75667022	75667222	5UTR	RECQL5
2203	chr10	101588016	101588216	5UTR	POLL
2204	chr11	94496535	94496735	5UTR	ANKRD49
2207	chrX	13734697	13734897	5UTR	OFD1
2208	chr12	753076	753276	5UTR	WNK1
2209	chr1	1273246	1273446	5UTR	UBE2J2
2211	chr4	107989797	107989997	5UTR	HADH
2212	chr11	76381425	76381625	5UTR	GVQW3
2214	chr4	2963599	2963799	5UTR	GRK4
2215	chr19	53103282	53103482	5UTR	ZNF160
2216	chr12	122133294	122133494	5UTR	MLXIP
2217	chr9	104094255	104094455	5UTR	SMC2
2218	chr5	271593	271793	5UTR	PDCD6
2219	chr17	75979227	75979427	5UTR	TEN1-CDK3
2220	chr5	126777335	126777535	5UTR	LMNB1
2221	chr4	144646240	144646440	5UTR	HHIP
2222	chr6	33314086	33314286	5UTR	TAPBP
2223	chr20	45792515	45792715	5UTR	DNTTIP1
2226	chr1	1281509	1281709	5UTR	SCNN1D
2227	chr6	149648560	149648760	5UTR	KATNA1
2228	chr17	64919333	64919533	5UTR	LRRC37A3
2230	chr19	48993488	48993688	5UTR	RUVBL2
2231	chr13	49247873	49248073	5UTR	CDADC1
2235	chr12	49110698	49110898	5UTR	LMBR1L
2236	chr21	32612425	32612625	5UTR	CFAP298
2237	chr17	15700005	15700205	5UTR	AC005324.3
2238	chr20	36646017	36646217	5UTR	SLA2
2239	chr3	119463462	119463662	5UTR	TMEM39A
2240	chr8	37762555	37762755	5UTR	PLPBP
2241	chr6	33580079	33580279	5UTR	BAK1
2242	chr6	149864187	149864387	5UTR	LRP11
2245	chrX	77786057	77786257	5UTR	ATRX
2246	chr11	506625	506825	5UTR	RNH1
2247	chr19	44500370	44500570	5UTR	ZNF180
2248	chr20	32359490	32359690	5UTR	ASXL1
2250	chr3	15601413	15601613	5UTR	HACL1
2251	chr2	47799800	47800000	5UTR	MSH6
2252	chr11	85626612	85626812	5UTR	DLG2
2253	chr12	56315862	56316062	5UTR	CNPY2
2255	chr7	101252143	101252343	5UTR	FIS1
2256	chr1	41584940	41585140	5UTR	HIVEP3
2257	chr1	24745346	24745546	5UTR	CLIC4
2258	chr17	8376439	8376639	5UTR	KRBA2
2259	chr3	134485704	134485904	5UTR	ANAPC13
2260	chr3	50337230	50337430	5UTR	RASSF1
2261	chr15	58987690	58987890	5UTR	RNF111
2262	chr11	10751215	10751415	5UTR	CTR9
2263	chr17	63842713	63842913	5UTR	SMARCD2
2264	chr15	34969590	34969790	5UTR	AQR
2267	chr16	87392255	87392455	5UTR	MAP1LC3B
2268	chr20	56629257	56629457	5UTR	TFAP2C
2269	chrX	154478931	154479131	5UTR	LAGE3
2270	chr12	6883735	6883935	5UTR	LRRC23
2271	chr17	7932855	7933055	5UTR	CNTROB
2272	chr17	76737652	76737852	5UTR	MFSD11
2273	chr22	21735632	21735832	5UTR	YPEL1
2274	chr1	151067192	151067392	5UTR	CDC42SE1
2275	chr13	23355504	23355704	5UTR	SACS
2276	chr1	113871582	113871782	5UTR	PTPN22
2277	chr4	653208	653408	5UTR	PDE6B
2278	chr11	16738594	16738794	5UTR	C11orf58
2279	chr16	23510344	23510544	5UTR	GGA2
2280	chr14	57274257	57274457	5UTR	AP5M1
2282	chr9	4741017	4741217	5UTR	AK3
2283	chr16	31436979	31437179	5UTR	ZNF843
2284	chr1	88992654	88992854	5UTR	RBMXL1
2285	chr19	58519182	58519382	5UTR	ZBTB45
2286	chr19	51571237	51571437	5UTR	ZNF175
2288	chr14	77028559	77028759	5UTR	IRF2BPL
2289	chr4	152535159	152535359	5UTR	FBXW7
2290	chr6	31827727	31827927	5UTR	HSPA1B
[truncated: 5,809 more rows]

## Sheet: PCIF1 KO
The m6A peaks called in PCIF1 knock-out Jurkat cells
	chr #	position start	position stop	position	Gene name
0	chr3	179071684	179071884	5UTR	ZMAT3
1	chr2	230059265	230059465	5UTR	SLC16A14
2	chr15	75347169	75347369	5UTR	NEIL1
3	chr1	46718609	46718809	5UTR	EFCAB14
4	chr20	17968566	17968766	5UTR	SNX5
5	chr2	27212151	27212351	5UTR	SLC5A6
6	chr14	50668076	50668276	5UTR	SAV1
7	chr6	43770735	43770935	5UTR	VEGFA
8	chr18	62187365	62187565	5UTR	RELCH
9	chr15	75347154	75347354	5UTR	NEIL1
10	chr1	9355774	9355974	5UTR	SPSB1
11	chr9	125748392	125748592	5UTR	PBX3
12	chr16	3652663	3652863	5UTR	DNASE1
13	chr7	129054724	129054924	5UTR	TNPO3
14	chr10	73808532	73808732	5UTR	NDST2
15	chr2	241150125	241150325	5UTR	PASK
16	chr20	25248072	25248272	5UTR	PYGB
17	chr17	3695956	3696156	5UTR	P2RX5
18	chr11	76381726	76381926	5UTR	GVQW3
19	chr13	97275682	97275882	5UTR	MBNL2
20	chr14	34875252	34875452	5UTR	BAZ1A
21	chr6	45422079	45422279	5UTR	RUNX2
22	chr5	65926564	65926764	5UTR	ERBIN
23	chr1	180502403	180502603	5UTR	ACBD6
24	chr11	86244787	86244987	5UTR	EED
25	chr11	130915970	130916170	5UTR	SNX19
26	chr12	43759136	43759336	5UTR	IRAK4
27	chr17	76307505	76307705	5UTR	QRICH2
28	chr6	85593700	85593900	5UTR	SNX14
29	chr17	48997486	48997686	5UTR	IGF2BP1
30	chr13	48975936	48976136	5UTR	FNDC3A
32	chr19	58466982	58467182	5UTR	ZNF324
33	chr16	31033499	31033699	5UTR	STX4
34	chr1	235330324	235330524	5UTR	TBCE
35	chr6	157381921	157382121	5UTR	ZDHHC14
36	chr7	35694292	35694492	5UTR	HERPUD2
37	chr12	49707207	49707407	5UTR	FMNL3
38	chr11	61967470	61967670	5UTR	FTH1
39	chr16	30658438	30658638	5UTR	FBRS
40	chr12	32581976	32582176	5UTR	FGD4
41	chr17	3592268	3592468	5UTR	TRPV1
42	chr6	5261252	5261452	5UTR	FARS2
43	chr13	102799249	102799449	5UTR	BIVM
44	chr12	6823435	6823635	5UTR	GPR162
45	chr1	25617539	25617739	5UTR	MAN1C1
46	chr1	10033182	10033382	5UTR	UBE4B
47	chr4	174283468	174283668	5UTR	FBXO8
48	chrX	63754956	63755156	5UTR	ARHGEF9
49	chr11	64810391	64810591	5UTR	MEN1
50	chr10	113853597	113853797	5UTR	DCLRE1A
51	chr11	6391734	6391934	5UTR	SMPD1
52	chr1	39105351	39105551	5UTR	MACF1
53	chr9	86352942	86353142	5UTR	TUT7
54	chr2	201116740	201116940	5UTR	CFLAR
55	chr17	40648067	40648267	5UTR	SMARCE1
56	chrX	63754608	63754808	5UTR	ARHGEF9
57	chr11	106021172	106021372	5UTR	MSANTD4
58	chr1	151281961	151282161	5UTR	ZNF687
59	chr17	78997634	78997834	5UTR	CANT1
60	chr2	54115488	54115688	5UTR	ACYP2
61	chr4	101346861	101347061	5UTR	PPP3CA
62	chr11	120336549	120336749	5UTR	ARHGEF12
63	chr18	74148514	74148714	5UTR	TIMM21
64	chr7	99505925	99506125	5UTR	ZKSCAN5
65	chr2	27087109	27087309	5UTR	KHK
66	chr12	124011706	124011906	5UTR	ZNF664
67	chr6	36954539	36954739	5UTR	PI16
68	chr11	67119365	67119565	5UTR	KDM2A
69	chr1	203683097	203683297	5UTR	ATP2B4
70	chr2	232857238	232857438	5UTR	SNORC
71	chr15	68205768	68205968	5UTR	CALML4
72	chr17	39461457	39461657	5UTR	CDK12
73	chr13	99499327	99499527	5UTR	TM9SF2
74	chr5	90474273	90474473	5UTR	MBLAC2
75	chr19	34299736	34299936	5UTR	GARRE1
76	chr22	36506859	36507059	5UTR	FOXRED2
77	chr9	114505010	114505210	5UTR	WHRN
78	chr16	3653966	3654166	5UTR	DNASE1
79	chr5	131635052	131635252	5UTR	RAPGEF6
80	chr16	89919014	89919214	5UTR	MC1R
81	chr5	180792896	180793096	5UTR	MGAT1
82	chr1	50969208	50969408	5UTR	CDKN2C
83	chr15	70097127	70097327	5UTR	TLE3
84	chrX	148500847	148501047	5UTR	AFF2
85	chr8	80486588	80486788	5UTR	ZBTB10
86	chr1	11803480	11803680	5UTR	MTHFR
87	chr19	11848792	11848992	5UTR	ZNF439
88	chr1	1724076	1724276	5UTR	CDK11A
90	chr10	72353369	72353569	5UTR	DNAJB12
91	chr5	149551067	149551267	5UTR	CSNK1A1
92	chr12	6883735	6883935	5UTR	LRRC23
93	chr15	32615822	32616022	5UTR	ARHGAP11A
94	chr8	119832577	119832777	5UTR	TAF2
95	chr15	72231280	72231480	5UTR	PKM
96	chr5	79513020	79513220	5UTR	HOMER1
97	chr10	118754666	118754866	5UTR	CACUL1
98	chr12	89525998	89526198	5UTR	POC1B-GALNT4
99	chr4	127880895	127881095	5UTR	PLK4
100	chr9	74497596	74497796	5UTR	RORB
101	chr9	134026501	134026701	5UTR	BRD3OS
102	chr4	106320733	106320933	5UTR	AIMP1
103	chr9	130053464	130053664	5UTR	GPR107
104	chr5	65926590	65926790	5UTR	ERBIN
105	chr16	70398736	70398936	5UTR	ST3GAL2
106	chr7	105014143	105014343	5UTR	KMT2E
107	chr3	127594904	127595104	5UTR	TPRA1
108	chr4	152535651	152535851	5UTR	FBXW7
109	chr22	25564626	25564826	5UTR	GRK3
110	chr19	58573128	58573328	5UTR	MZF1
111	chr7	66682074	66682274	5UTR	RABGEF1
112	chr3	94003574	94003774	5UTR	ARL13B
113	chr1	156727974	156728174	5UTR	ISG20L2
114	chr2	55224117	55224317	5UTR	CLHC1
115	chr10	88990558	88990758	5UTR	FAS
116	chr16	4846677	4846877	5UTR	UBN1
117	chr16	31458777	31458977	5UTR	ARMC5
118	chr13	26254527	26254727	5UTR	CDK8
119	chr16	88859326	88859526	5UTR	TRAPPC2L
120	chr12	132731849	132732049	5UTR	ANKLE2
121	chr11	36594422	36594622	5UTR	IFTAP
122	chr3	119498521	119498721	5UTR	TIMMDC1
123	chr14	73714215	73714415	5UTR	PNMA1
124	chr11	65640755	65640955	5UTR	SIPA1
125	chr1	153634037	153634237	5UTR	CHTOP
126	chr14	55027228	55027428	5UTR	SOCS4
127	chr15	75647978	75648178	5UTR	IMP3
129	chr8	23425184	23425384	5UTR	LOXL2
130	chr19	1264211	1264411	5UTR	CIRBP
131	chr14	94079585	94079785	5UTR	DDX24
132	chr2	135604745	135604945	5UTR	R3HDM1
133	chr7	107563902	107564102	5UTR	DUS4L
134	chr16	31437050	31437250	5UTR	ZNF843
135	chr19	18155445	18155645	5UTR	AC007192.1
136	chr12	50222273	50222473	5UTR	LIMA1
137	chr16	29791098	29791298	5UTR	KIF22
138	chr8	133476379	133476579	5UTR	ST3GAL1
139	chr12	98515664	98515864	5UTR	TMPO
140	chr2	74465190	74465390	5UTR	MOGS
141	chr19	32675865	32676065	5UTR	ANKRD27
142	chr14	64504549	64504749	5UTR	ZBTB1
143	chr11	67391763	67391963	5UTR	RAD9A
144	chr15	32615459	32615659	5UTR	ARHGAP11A
145	chr4	174283331	174283531	5UTR	FBXO8
146	chr12	109900661	109900861	5UTR	TCHP
147	chr2	172085360	172085560	5UTR	DLX1
148	chr1	243256008	243256208	5UTR	SDCCAG8
149	chr1	203038748	203038948	5UTR	PPFIA4
150	chr10	101818287	101818487	5UTR	OGA
151	chr15	68205771	68205971	5UTR	CALML4
152	chr1	145093183	145093383	5UTR	SRGAP2B
153	chr9	128322486	128322686	5UTR	COQ4
154	chr2	47800868	47801068	5UTR	MSH6
155	chr8	80486572	80486772	5UTR	ZBTB10
156	chr3	122564189	122564389	5UTR	PARP9
157	chr10	24722177	24722377	5UTR	ARHGAP21
158	chr17	76737674	76737874	5UTR	MFSD11
159	chr14	105247639	105247839	5UTR	BRF1
160	chr9	75891030	75891230	5UTR	PCSK5
161	chr9	129642004	129642204	5UTR	ASB6
162	chr16	30193843	30194043	5UTR	SLX1A
163	chr2	173965406	173965606	5UTR	SP3
164	chr8	25458273	25458473	5UTR	KCTD9
165	chr1	147670064	147670264	5UTR	ACP6
166	chr8	38468404	38468604	5UTR	FGFR1
167	chrX	71096215	71096415	5UTR	FOXO4
168	chr3	57757243	57757443	5UTR	SLMAP
169	chr17	7686970	7687170	5UTR	WRAP53
170	chr10	100987801	100988001	5UTR	TWNK
171	chr5	154446426	154446626	5UTR	SAP30L
172	chr6	157381322	157381522	5UTR	ZDHHC14
173	chr4	674596	674796	5UTR	MYL5
174	chr6	4891754	4891954	5UTR	CDYL
175	chr13	102799339	102799539	5UTR	BIVM-ERCC5
176	chr11	35662996	35663196	5UTR	TRIM44
177	chr19	38647620	38647820	5UTR	ACTN4
178	chr1	151198528	151198728	5UTR	PIP5K1A
179	chr2	127874172	127874372	5UTR	AMMECR1L
180	chr12	89525911	89526111	5UTR	POC1B
181	chr2	202377046	202377246	5UTR	BMPR2
182	chr1	154602140	154602340	5UTR	ADAR
183	chr16	28863326	28863526	5UTR	SH2B1
184	chr2	68734939	68735139	5UTR	ARHGAP25
185	chr17	75876763	75876963	5UTR	TRIM47
186	chr16	3653963	3654163	5UTR	DNASE1
187	chr7	151876796	151876996	5UTR	PRKAG2
188	chr14	76779111	76779311	5UTR	VASH1
189	chr3	49719537	49719737	5UTR	AMIGO3
190	chr12	55830385	55830585	5UTR	DNAJC14
191	chr14	24315801	24316001	5UTR	LTB4R
192	chr22	17119968	17120168	5UTR	TMEM121B
193	chr19	5719944	5720144	5UTR	LONP1
194	chr6	32972173	32972373	5UTR	BRD2
195	chr9	130713516	130713716	5UTR	ABL1
196	chr2	74458429	74458629	5UTR	WBP1
197	chr1	37692054	37692254	5UTR	C1orf109
198	chr8	90005447	90005647	5UTR	DECR1
199	chr4	1721049	1721249	5UTR	TMEM129
200	chr4	6674083	6674283	5UTR	AC093323.1
201	chr11	65614072	65614272	5UTR	MAP3K11
202	chr16	3401649	3401849	5UTR	ZNF174
203	chr3	101676965	101677165	5UTR	ZBTB11
204	chr8	144509069	144509269	5UTR	MFSD3
205	chr6	85593702	85593902	5UTR	SNX14
206	chr14	61321956	61322156	5UTR	PRKCH
207	chr1	151165703	151165903	5UTR	LYSMD1
208	chr10	103967627	103967827	5UTR	SLK
209	chr12	122019673	122019873	5UTR	BCL7A
210	chr19	11831429	11831629	5UTR	ZNF440
211	chr12	55927480	55927680	5UTR	DGKA
212	chr22	23690878	23691078	5UTR	RGL4
213	chr2	60554359	60554559	5UTR	BCL11A
214	chr11	207909	208109	5UTR	RIC8A
215	chr19	49877093	49877293	5UTR	AKT1S1
216	chr3	57757006	57757206	5UTR	SLMAP
218	chr12	120226640	120226840	5UTR	PXN
219	chr7	149262231	149262431	5UTR	ZNF783
220	chrX	54044021	54044221	5UTR	PHF8
221	chr4	109729716	109729916	5UTR	PLA2G12A
222	chr20	36863436	36863636	5UTR	SOGA1
223	chr19	18202673	18202873	5UTR	RAB3A
224	chr8	74321399	74321599	5UTR	JPH1
225	chr19	45768959	45769159	5UTR	SIX5
226	chr6	13487226	13487426	5UTR	GFOD1
227	chr9	136944090	136944290	5UTR	FBXW5
228	chr2	161160646	161160846	5UTR	TANK
229	chr14	103385810	103386010	5UTR	MARK3
230	chr2	190150185	190150385	5UTR	C2orf88
231	chr1	151791014	151791214	5UTR	TDRKH
232	chr17	16215977	16216177	5UTR	NCOR1
233	chr17	76384833	76385033	5UTR	SPHK1
234	chr2	97113568	97113768	5UTR	ANKRD36
235	chr11	72430332	72430532	5UTR	CLPB
236	chr17	18314851	18315051	5UTR	TOP3A
237	chr16	28863963	28864163	5UTR	SH2B1
238	chr19	55654526	55654726	5UTR	U2AF2
239	chr2	23926765	23926965	5UTR	ATAD2B
240	chr2	86563208	86563408	5UTR	CHMP3
241	chr7	107564061	107564261	5UTR	DUS4L
242	chr3	45594752	45594952	5UTR	LIMD1
243	chr6	119349015	119349215	5UTR	MAN1A1
244	chr3	37243325	37243525	5UTR	GOLGA4
245	chr10	72088357	72088557	5UTR	SPOCK2
247	chr6	137867629	137867829	5UTR	TNFAIP3
248	chr17	43170473	43170673	5UTR	NBR1
249	chr1	50969577	50969777	5UTR	CDKN2C
250	chr1	203798381	203798581	5UTR	ZC3H11A
251	chr5	141320439	141320639	5UTR	TAF7
252	chr12	66169241	66169441	5UTR	TMBIM4
253	chr17	37406406	37406606	5UTR	ACACA
254	chr2	112542310	112542510	5UTR	POLR1B
255	chr5	141320434	141320634	5UTR	TAF7
256	chr8	142666151	142666351	5UTR	JRK
257	chr1	31938097	31938297	5UTR	PTP4A2
258	chrX	53422538	53422738	5UTR	SMC1A
259	chr14	65411843	65412043	5UTR	FUT8
260	chr11	128522176	128522376	5UTR	ETS1
261	chr16	89719124	89719324	5UTR	VPS9D1
262	chr3	127590619	127590819	5UTR	TPRA1
263	chr4	68349855	68350055	5UTR	YTHDC1
264	chr17	19377884	19378084	5UTR	MAPK7
265	chr19	58408767	58408967	5UTR	ZNF584
266	chr6	156777322	156777522	5UTR	ARID1B
267	chr18	63318567	63318767	5UTR	BCL2
268	chr15	72474306	72474506	5UTR	ARIH1
269	chr2	181457471	181457671	5UTR	ITGA4
270	chr4	105708298	105708498	5UTR	INTS12
271	chr1	193059859	193060059	5UTR	RO60
272	chr4	105708264	105708464	5UTR	INTS12
273	chr2	174395927	174396127	5UTR	SCRN3
274	chr14	60107518	60107718	5UTR	PCNX4
275	chr4	127880905	127881105	5UTR	PLK4
276	chr8	143596855	143597055	5UTR	EEF1D
277	chr13	52028422	52028622	5UTR	UTP14C
278	chr18	48951718	48951918	5UTR	SMAD7
279	chrX	63754575	63754775	5UTR	ARHGEF9
280	chr13	78603276	78603476	5UTR	POU4F1
281	chr17	19282949	19283149	5UTR	EPN2
282	chr14	35404603	35404803	5UTR	NFKBIA
283	chr16	567404	567604	5UTR	NHLRC4
286	chr14	105055527	105055727	5UTR	GPR132
287	chr19	18155641	18155841	5UTR	PIK3R2
288	chr11	61967475	61967675	5UTR	FTH1
289	chr5	141320188	141320388	5UTR	TAF7
290	chr7	139109334	139109534	5UTR	ZC3HAV1
291	chr16	1706175	1706375	5UTR	MAPK8IP3
292	chrX	135343721	135343921	5UTR	ZNF75D
293	chr19	36916368	36916568	5UTR	ZNF568
294	chr1	109041943	109042143	5UTR	WDR47
295	chr17	7589992	7590192	5UTR	SOX15
296	chr19	57947522	57947722	5UTR	ZNF256
297	chr4	1720778	1720978	5UTR	TMEM129
298	chr17	29076967	29077167	5UTR	TIAF1
299	chr1	28236029	28236229	5UTR	ATP5IF1
300	chr18	11981461	11981661	5UTR	IMPA2
301	chr2	232857235	232857435	5UTR	SNORC
305	chr14	64336551	64336751	5UTR	ESR2
306	chr3	45594564	45594764	5UTR	LIMD1
307	chr11	64284930	64285130	5UTR	GPR137
308	chr14	63543229	63543429	5UTR	PPP2R5E
309	chr19	12723325	12723525	5UTR	TNPO2
310	chr13	23355476	23355676	5UTR	SACS
311	chr1	156732204	156732404	5UTR	RRNAD1
312	chr12	46239723	46239923	5UTR	SLC38A1
313	chr16	3401487	3401687	5UTR	ZNF174
314	chr16	67183358	67183558	5UTR	KIAA0895L
315	chr21	46183182	46183382	5UTR	SPATC1L
317	chr19	45093149	45093349	5UTR	PPP1R37
318	chr1	40450792	40450992	5UTR	ZFP69B
319	chr19	48624414	48624614	5UTR	SPHK2
320	chr1	89821002	89821202	5UTR	LRRC8D
321	chr7	142855154	142855354	5UTR	EPHB6
322	chr3	11282181	11282381	5UTR	ATG7
323	chr15	34337701	34337901	5UTR	SLC12A6
324	chr4	144646221	144646421	5UTR	HHIP
325	chr8	41598621	41598821	5UTR	GPAT4
326	chr17	7687368	7687568	5UTR	WRAP53
327	chr17	56833184	56833384	5UTR	C17orf67
329	chr6	158313590	158313790	5UTR	TULP4
330	chr1	99969456	99969656	5UTR	SLC35A3
331	chr12	98644782	98644982	5UTR	IKBIP
332	chr17	40364561	40364761	5UTR	GJD3
333	chr19	58573059	58573259	5UTR	MZF1
334	chr8	90006026	90006226	5UTR	DECR1
335	chr17	6628149	6628349	5UTR	KIAA0753
336	chr19	58558638	58558838	5UTR	UBE2M
337	chr6	89080760	89080960	5UTR	PNRC1
338	chr11	114400032	114400232	5UTR	RBM7
339	chr10	5889615	5889815	5UTR	ANKRD16
340	chr19	32675895	32676095	5UTR	ANKRD27
341	chr2	97113569	97113769	5UTR	ANKRD36
342	chr20	36773400	36773600	5UTR	DSN1
343	chr17	29077332	29077532	5UTR	TIAF1
344	chr2	104854847	104855047	5UTR	POU3F3
345	chr3	184362936	184363136	5UTR	POLR2H
346	chr14	91509824	91510024	5UTR	PPP4R3A
347	chr5	79513243	79513443	5UTR	HOMER1
348	chr1	203683078	203683278	5UTR	ATP2B4
349	chr1	203800182	203800382	5UTR	ZC3H11A
350	chr15	40323708	40323908	5UTR	INAFM2
351	chr1	84078116	84078316	5UTR	PRKACB
352	chr1	1314861	1315061	5UTR	INTS11
353	chr17	40364540	40364740	5UTR	GJD3
354	chr12	753124	753324	5UTR	WNK1
355	chr4	1720833	1721033	5UTR	TMEM129
356	chr2	26034223	26034423	5UTR	RAB10
357	chr21	31873248	31873448	5UTR	HUNK
358	chr1	205228175	205228375	5UTR	TMCC2
359	chr12	107318642	107318842	5UTR	BTBD11
360	chr16	3653729	3653929	5UTR	DNASE1
361	chr8	76984079	76984279	5UTR	PEX2
362	chr10	27154949	27155149	5UTR	MASTL
363	chr16	29791115	29791315	5UTR	KIF22
364	chr1	99969568	99969768	5UTR	SLC35A3
365	chr20	3238018	3238218	5UTR	SLC4A11
366	chr5	141637169	141637369	5UTR	RELL2
367	chr15	99249413	99249613	5UTR	TTC23
368	chr6	31410589	31410789	5UTR	MICA
369	chr12	62192576	62192776	5UTR	TAFA2
370	chr4	37901940	37902140	5UTR	TBC1D1
371	chr9	68780058	68780258	5UTR	FAM122A
372	chr5	116084958	116085158	5UTR	COMMD10
373	chr12	50222152	50222352	5UTR	LIMA1
374	chr12	104457017	104457217	5UTR	CHST11
375	chr2	45651739	45651939	5UTR	PRKCE
376	chr10	128126204	128126404	5UTR	MKI67
377	chr2	105854954	105855154	5UTR	NCK2
378	chr17	29567258	29567458	5UTR	TP53I13
379	chr7	39950503	39950703	5UTR	CDK13
380	chr19	44666919	44667119	5UTR	CEACAM19
381	chr1	109041968	109042168	5UTR	WDR47
382	chr16	3397537	3397737	5UTR	ZSCAN32
383	chr1	151006362	151006562	5UTR	MINDY1
384	chr21	46322911	46323111	5UTR	C21orf58
385	chr3	19947096	19947296	5UTR	RAB5A
386	chr22	23690839	23691039	5UTR	RGL4
387	chr21	34887307	34887507	5UTR	RUNX1
388	chr12	123533384	123533584	5UTR	RILPL1
391	chr12	104457007	104457207	5UTR	CHST11
392	chr11	45918043	45918243	5UTR	PEX16
393	chr7	148729886	148730086	5UTR	CUL1
394	chr5	140107795	140107995	5UTR	PURA
395	chr19	1206802	1207002	5UTR	STK11
396	chr2	207165624	207165824	5UTR	KLF7
397	chr1	1615486	1615686	5UTR	MIB2
398	chr6	96799746	96799946	5UTR	GPR63
399	chr17	5234671	5234871	5UTR	SCIMP
400	chr15	31371946	31372146	5UTR	KLF13
401	chr6	149702060	149702260	5UTR	LATS1
402	chr21	34887844	34888044	5UTR	RUNX1
403	chr10	45663709	45663909	5UTR	ZFAND4
404	chr2	226864568	226864768	5UTR	RHBDD1
405	chr4	152535650	152535850	5UTR	FBXW7
406	chr10	113853794	113853994	5UTR	DCLRE1A
407	chr11	14891216	14891416	5UTR	CYP2R1
408	chr12	49336998	49337198	5UTR	C1QL4
409	chr16	567769	567969	5UTR	NHLRC4
410	chr6	36899363	36899563	5UTR	C6orf89
411	chr12	1754229	1754429	5UTR	ADIPOR2
412	chr2	112275591	112275791	5UTR	ZC3H6
413	chr17	48050976	48051176	5UTR	NFE2L1
414	chr17	7687368	7687568	5UTR	TP53
415	chr12	122019526	122019726	5UTR	BCL7A
416	chr22	50627974	50628174	5UTR	ARSA
417	chr2	98726465	98726665	5UTR	MGAT4A
418	chr2	111121023	111121223	5UTR	BCL2L11
419	chr1	162565956	162566156	5UTR	UAP1
420	chr15	34337409	34337609	5UTR	SLC12A6
421	chr14	61321830	61322030	5UTR	PRKCH
422	chr3	50359058	50359258	5UTR	TMEM115
424	chr16	3654735	3654935	5UTR	DNASE1
426	chr2	9207001	9207201	5UTR	ASAP2
427	chr2	201116147	201116347	5UTR	CFLAR
428	chrX	54922558	54922758	5UTR	TRO
429	chr5	131359120	131359320	5UTR	CDC42SE2
430	chr1	180502256	180502456	5UTR	ACBD6
431	chr12	6493586	6493786	5UTR	MRPL51
432	chr19	1969621	1969821	5UTR	CSNK1G2
433	chr15	40807150	40807350	5UTR	ZFYVE19
434	chr3	160756175	160756375	5UTR	PPM1L
435	chr12	113334642	113334842	5UTR	SLC8B1
436	chr16	4614729	4614929	5UTR	UBALD1
438	chrX	103357483	103357683	5UTR	TCEAL9
439	chr22	23856842	23857042	5UTR	SLC2A11
440	chr16	567577	567777	5UTR	NHLRC4
441	chr15	70096909	70097109	5UTR	TLE3
442	chr1	50969060	50969260	5UTR	CDKN2C
443	chr10	97426116	97426316	5UTR	PGAM1
445	chr9	64369336	64369536	5UTR	ANKRD20A4P
447	chr5	43483727	43483927	5UTR	TMEM267
448	chr14	76762270	76762470	5UTR	VASH1
449	chr16	3137129	3137329	5UTR	ZNF213
450	chr14	70809237	70809437	5UTR	MAP3K9
451	chr5	65629401	65629601	5UTR	SHLD3
453	chr16	67164710	67164910	5UTR	HSF4
454	chr14	64504552	64504752	5UTR	ZBTB25
455	chr12	62466957	62467157	5UTR	MON2
456	chr17	44187280	44187480	5UTR	TMUB2
457	chr14	104985977	104986177	5UTR	CLBA1
458	chr10	100972664	100972864	5UTR	SEMA4G
459	chr15	84980460	84980660	5UTR	PDE8A
460	chr22	31292343	31292543	5UTR	PIK3IP1
461	chr22	31944556	31944756	5UTR	YWHAH
462	chr19	35629053	35629253	5UTR	RBM42
463	chr11	62671549	62671749	5UTR	LBHD1
464	chr8	106657879	106658079	5UTR	OXR1
465	chr9	137217435	137217635	5UTR	BX255925.3
466	chr6	34696588	34696788	5UTR	ILRUN
467	chr11	62671543	62671743	5UTR	UQCC3
468	chr3	53046412	53046612	5UTR	SFMBT1
469	chr16	66935432	66935632	5UTR	CES2
470	chr12	1594195	1594395	5UTR	FBXL14
471	chr13	48976760	48976960	5UTR	FNDC3A
472	chr9	120787975	120788175	5UTR	FBXW2
473	chr2	199457371	199457571	5UTR	SATB2
474	chr16	347006	347206	5UTR	AXIN1
475	chr3	119498489	119498689	5UTR	TIMMDC1
477	chr2	65071835	65072035	5UTR	CEP68
478	chr12	8033453	8033653	5UTR	FOXJ2
479	chr3	179072063	179072263	5UTR	ZMAT3
480	chr5	100903097	100903297	5UTR	ST8SIA4
481	chr19	55258816	55259016	5UTR	PPP6R1
482	chr19	1249893	1250093	5UTR	MIDN
483	chr12	55927472	55927672	5UTR	PYM1
484	chr16	53156418	53156618	5UTR	CHD9
486	chr10	113853904	113854104	5UTR	DCLRE1A
487	chr15	40406083	40406283	5UTR	IVD
488	chr19	2476100	2476300	5UTR	GADD45B
489	chr9	132166250	132166450	5UTR	NTNG2
490	chr8	9151452	9151652	5UTR	PPP1R3B
491	chr6	32971818	32972018	5UTR	BRD2
492	chr3	37243274	37243474	5UTR	GOLGA4
494	chr3	196503358	196503558	5UTR	RNF168
495	chr2	144319621	144319821	5UTR	GTDC1
496	chr2	189755327	189755527	5UTR	OSGEPL1
497	chr10	115093434	115093634	5UTR	ATRNL1
498	chr3	32570725	32570925	5UTR	DYNC1LI1
499	chr15	52789960	52790160	5UTR	ONECUT1
501	chr3	69385985	69386185	5UTR	FRMD4B
502	chr1	150067606	150067806	5UTR	VPS45
503	chr10	87225457	87225657	5UTR	NUTM2A
504	chr9	137217877	137218077	5UTR	BX255925.3
505	chr17	747919	748119	5UTR	GEMIN4
506	chr1	193059834	193060034	5UTR	RO60
507	chr15	81001827	81002027	5UTR	TLNRD1
508	chr13	97275885	97276085	5UTR	MBNL2
509	chr2	111119306	111119506	5UTR	BCL2L11
510	chr11	119334528	119334728	5UTR	RNF26
511	chr11	57672366	57672566	5UTR	ZDHHC5
512	chr9	19102748	19102948	5UTR	HAUS6
513	chr11	72434167	72434367	5UTR	CLPB
514	chr22	31345668	31345868	5UTR	PATZ1
515	chr8	67095276	67095476	5UTR	CSPP1
516	chr17	40122541	40122741	5UTR	MSL1
517	chr8	144901251	144901451	5UTR	ZNF250
518	chr2	218737869	218738069	5UTR	TTLL4
519	chr18	8783485	8783685	5UTR	MTCL1
520	chr16	30194037	30194237	5UTR	BOLA2B
521	chr2	15940501	15940701	5UTR	MYCN
522	chr19	36235703	36235903	5UTR	ZNF146
523	chr3	184363045	184363245	5UTR	POLR2H
524	chr17	31325815	31326015	5UTR	NF1
525	chr19	48645990	48646190	5UTR	CA11
526	chr17	7456487	7456687	5UTR	CHRNB1
527	chr15	64300437	64300637	5UTR	CSNK1G1
528	chrX	41333869	41334069	5UTR	DDX3X
529	chr6	8435386	8435586	5UTR	SLC35B3
530	chr6	142946259	142946459	5UTR	HIVEP2
531	chr9	89001098	89001298	5UTR	S1PR3
532	chr2	218660878	218661078	5UTR	BCS1L
533	chr1	173824664	173824864	5UTR	DARS2
534	chr2	176092737	176092937	5UTR	HOXD13
535	chr11	114400299	114400499	5UTR	C11orf71
536	chr11	102349798	102349998	5UTR	BIRC2
537	chr19	35856862	35857062	5UTR	KIRREL2
538	chr16	10941919	10942119	5UTR	DEXI
539	chr12	6452062	6452262	5UTR	TAPBPL
540	chr16	721111	721311	5UTR	ANTKMT
541	chr16	10942279	10942479	5UTR	DEXI
542	chr1	211578779	211578979	5UTR	SLC30A1
543	chr2	37317015	37317215	5UTR	PRKD3
544	chr10	15860230	15860430	5UTR	MINDY3
545	chr4	106320715	106320915	5UTR	AIMP1
546	chr6	37697234	37697434	5UTR	MDGA1
547	chr8	104497333	104497533	5UTR	LRP12
549	chr12	117968436	117968636	5UTR	KSR2
550	chr5	36151686	36151886	5UTR	LMBRD2
551	chr18	21111109	21111309	5UTR	ROCK1
552	chr17	82273485	82273685	5UTR	CSNK1D
553	chr19	54115443	54115643	5UTR	PRPF31
555	chr10	74842655	74842855	5UTR	KAT6B
556	chr1	10431119	10431319	5UTR	CENPS
558	chr5	140698637	140698837	5UTR	ZMAT2
559	chr9	136849244	136849444	5UTR	PHPT1
560	chrX	135346971	135347171	5UTR	ZNF449
561	chr21	45544289	45544489	5UTR	SLC19A1
563	chr6	154832871	154833071	5UTR	TIAM2
564	chr8	123072679	123072879	5UTR	TBC1D31
565	chr17	42676801	42677001	5UTR	PLEKHH3
568	chr16	31458970	31459170	5UTR	ARMC5
570	chr1	155562613	155562813	5UTR	ASH1L
571	chr4	25847469	25847669	5UTR	SEL1L3
572	chr6	42563994	42564194	5UTR	UBR2
573	chr5	891686	891886	5UTR	BRD9
574	chr11	103091956	103092156	5UTR	DCUN1D5
575	chr17	39461667	39461867	5UTR	CDK12
576	chr16	84101897	84102097	5UTR	MBTPS1
578	chrX	41333895	41334095	5UTR	DDX3X
579	chr6	12125381	12125581	5UTR	HIVEP1
580	chr14	61321829	61322029	5UTR	PRKCH
581	chr11	9574637	9574837	5UTR	WEE1
582	chr16	10942285	10942485	5UTR	DEXI
583	chr4	152535396	152535596	5UTR	FBXW7
585	chr16	71461750	71461950	5UTR	ZNF23
586	chr17	36602003	36602203	5UTR	MRM1
587	chr7	100119971	100120171	5UTR	CNPY4
588	chr3	50297483	50297683	5UTR	NAA80
589	chr17	19377877	19378077	5UTR	MAPK7
590	chr2	241149869	241150069	5UTR	PPP1R7
591	chr6	87701886	87702086	5UTR	AKIRIN2
592	chr4	109729754	109729954	5UTR	PLA2G12A
593	chr4	173370959	173371159	5UTR	SAP30
594	chr2	128318710	128318910	5UTR	HS6ST1
595	chr20	37179096	37179296	5UTR	RPN2
596	chr17	7558373	7558573	5UTR	TNFSF13
597	chr2	104854031	104854231	5UTR	POU3F3
598	chr1	226737373	226737573	5UTR	ITPKB
599	chr14	75126777	75126977	5UTR	NEK9
600	chr17	7558231	7558431	5UTR	TNFSF13
601	chr5	181223837	181224037	5UTR	TRIM41
602	chr1	182390486	182390686	5UTR	GLUL
603	chr1	10430837	10431037	5UTR	CENPS
604	chr15	43777255	43777455	5UTR	SERF2
605	chr6	63684128	63684328	5UTR	PHF3
607	chr1	180502416	180502616	5UTR	ACBD6
608	chr19	12722155	12722355	5UTR	TNPO2
609	chr11	61361984	61362184	5UTR	CYB561A3
610	chr17	7561955	7562155	5UTR	SENP3
611	chr6	157381675	157381875	5UTR	ZDHHC14
612	chr19	1264228	1264428	5UTR	CIRBP
613	chr17	19377884	19378084	5UTR	B9D1
616	chr20	45890314	45890514	5UTR	CTSA
617	chrX	15331847	15332047	5UTR	PIGA
618	chr2	95159431	95159631	5UTR	ZNF514
619	chr3	136195711	136195911	5UTR	MSL2
620	chr3	127595431	127595631	5UTR	TPRA1
621	chr11	103091978	103092178	5UTR	DCUN1D5
622	chr12	55830126	55830326	5UTR	DNAJC14
623	chr10	73576197	73576397	5UTR	USP54
624	chr6	145963896	145964096	5UTR	SHPRH
625	chr3	52411142	52411342	5UTR	PHF7
627	chr10	32056217	32056417	5UTR	KIF5B
628	chr1	50969228	50969428	5UTR	CDKN2C
629	chr12	57780274	57780474	5UTR	EEF1AKMT3
630	chr1	173824913	173825113	5UTR	DARS2
631	chr19	34927110	34927310	5UTR	ZNF30
632	chr2	200889341	200889541	5UTR	NIF3L1
633	chr12	25052619	25052819	5UTR	IRAG2
634	chr8	38787222	38787422	5UTR	TACC1
635	chr17	59699132	59699332	5UTR	PTRH2
636	chr19	58475623	58475823	5UTR	ZNF446
637	chr15	99731903	99732103	5UTR	LYSMD4
638	chr4	152535013	152535213	5UTR	FBXW7
639	chr15	43799921	43800121	5UTR	SERINC4
640	chr14	105247320	105247520	5UTR	BRF1
641	chr1	151198540	151198740	5UTR	PIP5K1A
642	chr3	39383386	39383586	5UTR	SLC25A38
643	chr5	181238194	181238394	5UTR	RACK1
644	chr16	567436	567636	5UTR	PIGQ
645	chr1	113390638	113390838	5UTR	MAGI3
646	chr1	212858331	212858531	5UTR	FLVCR1
647	chr14	77027834	77028034	5UTR	IRF2BPL
648	chr7	150368694	150368894	5UTR	REPIN1
649	chr10	63268843	63269043	5UTR	JMJD1C
650	chr17	48997562	48997762	5UTR	IGF2BP1
651	chr22	20085786	20085986	5UTR	DGCR8
652	chr16	89719148	89719348	5UTR	VPS9D1
653	chr3	44628992	44629192	5UTR	ZNF197
654	chr14	105055538	105055738	5UTR	GPR132
655	chr10	24721859	24722059	5UTR	ARHGAP21
656	chr15	40323908	40324108	5UTR	INAFM2
657	chr1	43970006	43970206	5UTR	DPH2
658	chr5	181223850	181224050	5UTR	TRIM41
659	chr10	45663634	45663834	5UTR	ZFAND4
660	chr10	87864236	87864436	5UTR	PTEN
661	chr18	35242354	35242554	5UTR	ZNF397
662	chr16	30091754	30091954	5UTR	TBX6
663	chr12	32581982	32582182	5UTR	FGD4
664	chr12	122974644	122974844	5UTR	ABCB9
665	chr16	3652426	3652626	5UTR	DNASE1
666	chr16	50287976	50288176	5UTR	ADCY7
667	chr6	28252077	28252277	5UTR	ZKSCAN4
669	chr17	76737648	76737848	5UTR	MFSD11
670	chr18	2571203	2571403	5UTR	METTL4
671	chr12	122974918	122975118	5UTR	OGFOD2
672	chr7	35694379	35694579	5UTR	HERPUD2
673	chr3	134485353	134485553	5UTR	ANAPC13
674	chr12	89525911	89526111	5UTR	POC1B-GALNT4
675	chr19	45713426	45713626	5UTR	FBXO46
676	chr2	231708502	231708702	5UTR	PTMA
677	chr17	48050674	48050874	5UTR	NFE2L1
678	chr12	4809667	4809867	5UTR	KCNA6
679	chr3	57757432	57757632	5UTR	SLMAP
680	chr5	149551090	149551290	5UTR	CSNK1A1
681	chr1	148952486	148952686	5UTR	PDE4DIP
682	chr12	74537828	74538028	5UTR	ATXN7L3B
683	chr7	39950198	39950398	5UTR	CDK13
685	chr14	24376248	24376448	5UTR	NFATC4
686	chr1	50969615	50969815	5UTR	CDKN2C
687	chr12	122976847	122977047	5UTR	OGFOD2
688	chr7	92833773	92833973	5UTR	CDK6
689	chr14	91509848	91510048	5UTR	PPP4R3A
690	chr16	70399313	70399513	5UTR	ST3GAL2
691	chr17	36535191	36535391	5UTR	PIGW
692	chr2	55617445	55617645	5UTR	PPP4R3B
693	chr7	139109348	139109548	5UTR	ZC3HAV1
694	chr1	1361430	1361630	5UTR	MXRA8
695	chr15	99731866	99732066	5UTR	LYSMD4
696	chr22	50244853	50245053	5UTR	TUBGCP6
697	chr17	4946754	4946954	5UTR	PFN1
698	chr15	32615673	32615873	5UTR	ARHGAP11A
699	chr9	81689282	81689482	5UTR	TLE1
700	chr9	38620333	38620533	5UTR	ANKRD18A
701	chr8	94949254	94949454	5UTR	TP53INP1
702	chr16	31074090	31074290	5UTR	ZNF668
703	chr5	154446052	154446252	5UTR	SAP30L
704	chr5	123545333	123545533	5UTR	CSNK1G3
705	chr8	22165145	22165345	5UTR	BMP1
706	chr17	81901746	81901946	5UTR	NPB
707	chr11	83194165	83194365	5UTR	ANKRD42
708	chr10	119104670	119104870	5UTR	DENND10
709	chr12	117968758	117968958	5UTR	KSR2
710	chr5	78985288	78985488	5UTR	ARSB
711	chr9	130714182	130714382	5UTR	ABL1
712	chr15	98648944	98649144	5UTR	IGF1R
713	chr2	19901313	19901513	5UTR	TTC32
714	chr2	54558519	54558719	5UTR	SPTBN1
715	chr15	79923437	79923637	5UTR	ST20-MTHFS
716	chr14	26595462	26595662	5UTR	NOVA1
717	chr17	76726434	76726634	5UTR	JMJD6
718	chr1	9355773	9355973	5UTR	SPSB1
719	chr17	64897255	64897455	5UTR	LRRC37A3
720	chr16	53157233	53157433	5UTR	CHD9
721	chr16	31073080	31073280	5UTR	ZNF668
722	chr18	62187361	62187561	5UTR	RELCH
723	chr6	8435244	8435444	5UTR	SLC35B3
724	chr18	63319834	63320034	5UTR	BCL2
725	chr2	109129295	109129495	5UTR	SH3RF3
726	chr15	70097134	70097334	5UTR	TLE3
727	chr3	196503344	196503544	5UTR	RNF168
730	chr2	200889508	200889708	5UTR	NIF3L1
731	chr12	55927332	55927532	5UTR	DGKA
732	chr16	30534789	30534989	5UTR	ZNF747
733	chr21	31873244	31873444	5UTR	HUNK
734	chr2	95158942	95159142	5UTR	ZNF514
735	chr6	73309658	73309858	5UTR	KHDC1
736	chr3	179259502	179259702	5UTR	KCNMB3
737	chr3	47781719	47781919	5UTR	SMARCC1
738	chr7	75485958	75486158	5UTR	POM121C
739	chr4	183905580	183905780	5UTR	STOX2
740	chr11	118786227	118786427	5UTR	DDX6
741	chr19	29942199	29942399	5UTR	URI1
742	chr12	124011961	124012161	5UTR	ZNF664
743	chr14	24368016	24368216	5UTR	NFATC4
744	chr1	155689054	155689254	5UTR	DAP3
745	chr11	61334332	61334532	5UTR	TKFC
746	chr2	189783159	189783359	5UTR	ORMDL1
747	chr16	66935284	66935484	5UTR	CES2
748	chr8	94949241	94949441	5UTR	TP53INP1
751	chr8	42048959	42049159	5UTR	KAT6A
752	chr19	52706757	52706957	5UTR	ZNF611
753	chr1	235328553	235328753	5UTR	TBCE
754	chr3	136195920	136196120	5UTR	MSL2
755	chr1	50968806	50969006	5UTR	CDKN2C
757	chr2	207165533	207165733	5UTR	KLF7
758	chr3	39383380	39383580	5UTR	SLC25A38
760	chr11	120336841	120337041	5UTR	ARHGEF12
761	chr6	32972668	32972868	5UTR	BRD2
762	chr5	180071606	180071806	5UTR	RNF130
763	chr2	230068746	230068946	5UTR	SLC16A14
764	chr11	118572695	118572895	5UTR	IFT46
765	chr5	141958027	141958227	5UTR	PCDH12
766	chr4	113761270	113761470	5UTR	CAMK2D
767	chr6	75601863	75602063	5UTR	SENP6
768	chr18	31942955	31943155	5UTR	TRAPPC8
769	chr3	152299700	152299900	5UTR	MBNL1
770	chr5	140496577	140496777	5UTR	ANKHD1
771	chr1	205211518	205211718	5UTR	DSTYK
772	chr17	38749344	38749544	5UTR	PCGF2
773	chr16	58392415	58392615	5UTR	GINS3
774	chr7	129054887	129055087	5UTR	TNPO3
775	chr22	30636305	30636505	5UTR	SLC35E4
776	chr12	389371	389571	5UTR	CCDC77
777	chr1	6593407	6593607	5UTR	KLHL21
778	chr1	40450652	40450852	5UTR	ZFP69B
779	chr2	241150130	241150330	5UTR	PASK
781	chr2	112542362	112542562	5UTR	POLR1B
782	chr12	30695676	30695876	5UTR	IPO8
783	chr6	158312980	158313180	5UTR	TULP4
784	chr1	99969423	99969623	5UTR	SLC35A3
786	chr8	119832572	119832772	5UTR	TAF2
787	chr19	9758632	9758832	5UTR	ZNF846
788	chr10	73808548	73808748	5UTR	AC022400.5
789	chr2	25982282	25982482	5UTR	KIF3C
790	chr17	68307293	68307493	5UTR	ARSG
792	chr1	231421996	231422196	5UTR	EGLN1
793	chr19	40800274	40800474	5UTR	EGLN2
794	chr1	173824982	173825182	5UTR	DARS2
795	chr16	970691	970891	5UTR	LMF1
796	chr15	70097439	70097639	5UTR	TLE3
797	chr11	14891351	14891551	5UTR	CYP2R1
798	chr6	24666279	24666479	5UTR	TDP2
799	chr9	132670493	132670693	5UTR	GTF3C4
800	chr1	58783616	58783816	5UTR	JUN
801	chr11	10854882	10855082	5UTR	ZBED5
802	chr1	28993239	28993439	5UTR	EPB41
803	chr19	1911839	1912039	5UTR	ADAT3
804	chr2	196171249	196171449	5UTR	STK17B
805	chr17	63700433	63700633	5UTR	LIMD2
806	chr17	8623172	8623372	5UTR	MYH10
808	chr17	59699580	59699780	5UTR	PTRH2
809	chr11	6390475	6390675	5UTR	SMPD1
810	chr12	64610424	64610624	5UTR	RASSF3
811	chr11	119334523	119334723	5UTR	RNF26
812	chr3	112990926	112991126	5UTR	GTPBP8
814	chr20	35655135	35655335	5UTR	CPNE1
815	chr5	50666685	50666885	5UTR	PARP8
816	chr3	150408937	150409137	5UTR	TSC22D2
817	chr2	235669989	235670189	5UTR	AGAP1
818	chr2	69829633	69829833	5UTR	GMCL1
819	chr13	102807122	102807322	5UTR	BIVM
820	chr1	151791086	151791286	5UTR	TDRKH
822	chr7	139341278	139341478	5UTR	FMC1
823	chrX	155065058	155065258	5UTR	CMC4
824	chr2	201116137	201116337	5UTR	CFLAR
825	chr16	66935436	66935636	5UTR	CES2
826	chr1	117368019	117368219	5UTR	MAN1A2
827	chr17	3916283	3916483	5UTR	P2RX1
828	chr1	24514239	24514439	5UTR	RCAN3
830	chr11	76381431	76381631	5UTR	GVQW3
831	chr3	125594781	125594981	5UTR	OSBPL11
832	chr17	75513780	75513980	5UTR	CASKIN2
833	chr8	144509095	144509295	5UTR	MFSD3
835	chr2	11344358	11344558	5UTR	ROCK2
836	chr10	103967266	103967466	5UTR	SLK
837	chr10	115093615	115093815	5UTR	ATRNL1
838	chr1	155689049	155689249	5UTR	DAP3
839	chr20	41136897	41137097	5UTR	PLCG1
840	chr2	95158956	95159156	5UTR	ZNF514
841	chr6	32972648	32972848	5UTR	BRD2
842	chr7	100889177	100889377	5UTR	UFSP1
843	chr1	156642090	156642290	5UTR	BCAN
845	chr4	42152103	42152303	5UTR	BEND4
846	chr19	58312017	58312217	5UTR	ERVK3-1
847	chr19	1969626	1969826	5UTR	CSNK1G2
848	chr5	180494516	180494716	5UTR	CNOT6
849	chr18	2567533	2567733	5UTR	METTL4
850	chr8	26508948	26509148	5UTR	PNMA2
851	chr10	87864067	87864267	5UTR	PTEN
852	chr3	42632613	42632813	5UTR	NKTR
854	chr12	102148162	102148362	5UTR	PARPBP
855	chr7	100478851	100479051	5UTR	TSC22D4
856	chrX	1537035	1537235	5UTR	P2RY8
857	chr2	241687266	241687466	5UTR	ING5
858	chr5	40680033	40680233	5UTR	PTGER4
859	chr16	67171175	67171375	5UTR	NOL3
860	chr13	67230140	67230340	5UTR	PCDH9
861	chr1	173824666	173824866	5UTR	DARS2
862	chr17	76385285	76385485	5UTR	SPHK1
863	chr12	121580846	121581046	5UTR	KDM2B
864	chr6	5261255	5261455	5UTR	FARS2
865	chr6	13487115	13487315	5UTR	GFOD1
866	chr18	62715514	62715714	5UTR	PHLPP1
867	chr14	24311503	24311703	5UTR	LTB4R
868	chr16	29996182	29996382	5UTR	INO80E
869	chr3	150409101	150409301	5UTR	TSC22D2
870	chr5	79612622	79612822	5UTR	TENT2
871	chr5	96879550	96879750	5UTR	ERAP2
872	chr1	58783624	58783824	5UTR	JUN
873	chr1	2393091	2393291	5UTR	RER1
874	chr3	42804231	42804431	5UTR	HIGD1A
875	chr12	4809088	4809288	5UTR	KCNA6
876	chr17	19282991	19283191	5UTR	EPN2
877	chr2	55224229	55224429	5UTR	CLHC1
878	chr7	134986542	134986742	5UTR	AGBL3
879	chr3	57757262	57757462	5UTR	SLMAP
880	chr19	45768765	45768965	5UTR	SIX5
881	chr6	157381688	157381888	5UTR	ZDHHC14
882	chr16	67806845	67807045	5UTR	TSNAXIP1
883	chr10	113854613	113854813	5UTR	NHLRC2
884	chr1	204411387	204411587	5UTR	PPP1R15B
885	chr2	42493608	42493808	5UTR	KCNG3
886	chr19	48242477	48242677	5UTR	CARD8
887	chr1	120793174	120793374	5UTR	NBPF26
889	chr1	117367420	117367620	5UTR	MAN1A2
890	chr3	129671095	129671295	5UTR	TMCC1
891	chr1	173824847	173825047	5UTR	DARS2
892	chr12	104457244	104457444	5UTR	CHST11
894	chr14	50668072	50668272	5UTR	SAV1
896	chr5	132294304	132294504	5UTR	SLC22A4
897	chr1	227317807	227318007	5UTR	CDC42BPA
898	chr3	160756172	160756372	5UTR	PPM1L
899	chr11	120336375	120336575	5UTR	ARHGEF12
900	chrX	14865415	14865615	5UTR	FANCB
901	chr11	67391772	67391972	5UTR	RAD9A
902	chr14	24311504	24311704	5UTR	LTB4R
903	chr6	32971841	32972041	5UTR	BRD2
904	chr22	39960684	39960884	5UTR	Z82206.1
905	chr14	49621004	49621204	5UTR	MGAT2
906	chr16	3401539	3401739	5UTR	ZNF174
907	chr4	101347075	101347275	5UTR	PPP3CA
908	chr11	61334307	61334507	5UTR	TKFC
910	chr6	87701701	87701901	5UTR	AKIRIN2
912	chr10	5889454	5889654	5UTR	ANKRD16
913	chr1	156728871	156729071	5UTR	RRNAD1
914	chr11	106021892	106022092	5UTR	MSANTD4
915	chr9	133992429	133992629	5UTR	VAV2
917	chr9	6757554	6757754	5UTR	KDM4C
918	chr6	13487093	13487293	5UTR	GFOD1
919	chr1	235328553	235328753	5UTR	GGPS1
920	chr9	127424639	127424839	5UTR	ZNF79
921	chr15	43799917	43800117	5UTR	SERINC4
922	chr22	30636151	30636351	5UTR	SLC35E4
924	chr4	124710988	124711188	5UTR	ANKRD50
925	chr13	113484095	113484295	5UTR	DCUN1D2
926	chr12	131711125	131711325	5UTR	SFSWAP
927	chr4	687814	688014	5UTR	SLC49A3
929	chr16	689781	689981	5UTR	WDR24
930	chr6	53795005	53795205	5UTR	LRRC1
932	chr17	8376406	8376606	5UTR	KRBA2
933	chr7	27095845	27096045	5UTR	HOXA1
936	chr17	36602014	36602214	5UTR	MRM1
937	chr2	55617497	55617697	5UTR	PPP4R3B
938	chr1	35718774	35718974	5UTR	C1orf216
939	chr8	143595998	143596198	5UTR	EEF1D
940	chr4	992681	992881	5UTR	SLC26A1
941	chr14	73024692	73024892	5UTR	ZFYVE1
942	chr4	146176095	146176295	5UTR	LSM6
943	chr4	159103427	159103627	5UTR	RAPGEF2
944	chr1	7771275	7771475	5UTR	VAMP3
945	chr11	34357791	34357991	5UTR	ABTB2
946	chrX	68828990	68829190	5UTR	EFNB1
947	chr10	86969015	86969215	5UTR	MMRN2
948	chr18	8718347	8718547	5UTR	MTCL1
949	chr5	79612610	79612810	5UTR	TENT2
950	chr19	54370376	54370576	5UTR	LAIR1
952	chr12	118152350	118152550	5UTR	TAOK3
953	chr9	120787862	120788062	5UTR	FBXW2
955	chr14	77028177	77028377	5UTR	IRF2BPL
956	chr4	2963620	2963820	5UTR	GRK4
957	chr17	8376297	8376497	5UTR	KRBA2
958	chr15	34337408	34337608	5UTR	SLC12A6
959	chr9	134026125	134026325	5UTR	BRD3OS
960	chr4	674585	674785	5UTR	MYL5
961	chr9	89000973	89001173	5UTR	S1PR3
963	chr15	81001814	81002014	5UTR	TLNRD1
964	chr19	41353374	41353574	5UTR	TGFB1
965	chr14	31207340	31207540	5UTR	HECTD1
966	chr2	199457385	199457585	5UTR	SATB2
968	chr19	55601957	55602157	5UTR	ZNF524
969	chr12	123945280	123945480	5UTR	CCDC92
970	chr19	46788184	46788384	5UTR	SLC1A5
972	chr10	103967259	103967459	5UTR	SLK
973	chr12	389189	389389	5UTR	KDM5A
974	chr12	122974914	122975114	5UTR	OGFOD2
976	chr1	42682392	42682592	5UTR	YBX1
978	chr15	99249401	99249601	5UTR	TTC23
979	chr10	102644459	102644659	5UTR	TRIM8
980	chr17	48050687	48050887	5UTR	NFE2L1
981	chr3	136195703	136195903	5UTR	MSL2
983	chr19	13152208	13152408	5UTR	IER2
984	chr5	181238197	181238397	5UTR	RACK1
985	chr16	31458799	31458999	5UTR	ARMC5
986	chr13	46389771	46389971	5UTR	RUBCNL
987	chr2	177263661	177263861	5UTR	NFE2L2
988	chr11	83194164	83194364	5UTR	ANKRD42
989	chr12	89525348	89525548	5UTR	POC1B
990	chr2	174481875	174482075	5UTR	GPR155
991	chr8	2000955	2001155	5UTR	KBTBD11
992	chr1	153634044	153634244	5UTR	CHTOP
993	chr5	140698635	140698835	5UTR	ZMAT2
994	chr1	243255985	243256185	5UTR	SDCCAG8
995	chr16	689664	689864	5UTR	WDR24
996	chr7	100478855	100479055	5UTR	TSC22D4
997	chr4	36210504	36210704	5UTR	ARAP2
998	chr16	30894154	30894354	5UTR	BCL7C
1000	chr21	46286329	46286529	5UTR	YBEY
1001	chr1	155262152	155262352	5UTR	SCAMP3
1002	chr19	50358690	50358890	5UTR	NR1H2
1003	chr9	75891034	75891234	5UTR	PCSK5
1004	chr2	235669616	235669816	5UTR	AGAP1
1005	chr3	35639792	35639992	5UTR	ARPP21
1006	chr19	56146160	56146360	5UTR	ZNF444
1007	chr15	65623947	65624147	5UTR	SLC24A1
1009	chr7	151058548	151058748	5UTR	SLC4A2
1010	chr9	120926017	120926217	5UTR	TRAF1
1011	chr13	102845959	102846159	5UTR	ERCC5
1012	chr8	141188797	141188997	5UTR	DENND3
1014	chr13	102799249	102799449	5UTR	BIVM-ERCC5
1016	chr12	122974644	122974844	5UTR	OGFOD2
1017	chr7	39987871	39988071	5UTR	CDK13
1018	chr8	81839962	81840162	5UTR	SNX16
1019	chr8	143596852	143597052	5UTR	EEF1D
1020	chr17	2307072	2307272	5UTR	SRR
1021	chr13	48412916	48413116	5UTR	LPAR6
1022	chr15	96331184	96331384	5UTR	NR2F2
1023	chr12	31980806	31981006	5UTR	RESF1
1024	chr9	6757595	6757795	5UTR	KDM4C
1025	chr19	52283196	52283396	5UTR	ZNF766
1026	chr11	66257319	66257519	5UTR	KLC2
1027	chr8	23068903	23069103	5UTR	TNFRSF10B
1028	chr1	7772737	7772937	5UTR	VAMP3
1029	chr1	39409607	39409807	5UTR	MACF1
1030	chr9	124868858	124869058	5UTR	ARPC5L
1032	chr16	3283578	3283778	5UTR	ZNF263
1033	chr22	31345667	31345867	5UTR	PATZ1
1034	chr2	230068700	230068900	5UTR	SLC16A14
1035	chr16	50287943	50288143	5UTR	ADCY7
1036	chr19	14072693	14072893	5UTR	MISP3
1038	chr16	3654547	3654747	5UTR	DNASE1
1039	chr2	241149869	241150069	5UTR	PASK
1040	chr1	1375200	1375400	5UTR	AURKAIP1
1041	chr16	11914989	11915189	5UTR	GSPT1
1042	chr1	110674743	110674943	5UTR	KCNA3
1043	chr7	129224973	129225173	5UTR	AHCYL2
1044	chr14	39170228	39170428	5UTR	TRAPPC6B
1045	chr20	35653456	35653656	5UTR	CPNE1
1046	chr4	186726434	186726634	5UTR	FAT1
1048	chr9	136849085	136849285	5UTR	PHPT1
1049	chr16	28864127	28864327	5UTR	SH2B1
1050	chr18	62523031	62523231	5UTR	ZCCHC2
1051	chr1	112955438	112955638	5UTR	SLC16A1
1053	chr7	138460372	138460572	5UTR	TRIM24
1054	chr17	8376290	8376490	5UTR	KRBA2
1055	chr3	40531954	40532154	5UTR	ZNF621
1056	chr18	2571263	2571463	5UTR	METTL4
1057	chr12	49568285	49568485	5UTR	PRPF40B
1059	chr1	86914651	86914851	5UTR	HS2ST1
1060	chr2	105854950	105855150	5UTR	NCK2
1061	chr20	45891085	45891285	5UTR	CTSA
1062	chr4	70704342	70704542	5UTR	RUFY3
1063	chr3	56683070	56683270	5UTR	TASOR
1064	chr22	23688462	23688662	5UTR	RGL4
1065	chr11	64926651	64926851	5UTR	PPP2R5B
1066	chr13	19782742	19782942	5UTR	PSPC1
1067	chr8	94940965	94941165	5UTR	TP53INP1
1068	chr3	52410638	52410838	5UTR	PHF7
1069	chr11	120336677	120336877	5UTR	ARHGEF12
1071	chr12	111363333	111363533	5UTR	PHETA1
1072	chr5	128083745	128083945	5UTR	SLC12A2
1073	chr17	44198146	44198346	5UTR	ATXN7L3
1074	chr5	131635051	131635251	5UTR	RAPGEF6
1076	chr2	85356935	85357135	5UTR	ELMOD3
1077	chr13	102799339	102799539	5UTR	BIVM
1078	chr19	2737268	2737468	5UTR	SLC39A3
1079	chr16	3652437	3652637	5UTR	DNASE1
1080	chr16	85066802	85067002	5UTR	KIAA0513
1082	chr11	65614054	65614254	5UTR	MAP3K11
1083	chr17	36535195	36535395	5UTR	MYO19
1084	chr10	124942370	124942570	5UTR	ZRANB1
1086	chr12	98644778	98644978	5UTR	IKBIP
1087	chr19	34926838	34927038	5UTR	ZNF30
1089	chr1	50969461	50969661	5UTR	CDKN2C
1091	chr1	36323831	36324031	5UTR	EVA1B
1092	chrX	135343353	135343553	5UTR	ZNF75D
1093	chr12	62466956	62467156	5UTR	MON2
1094	chr17	50864048	50864248	5UTR	TOB1
1095	chr1	151067083	151067283	5UTR	CDC42SE1
1096	chr4	141133204	141133404	5UTR	RNF150
1097	chr19	58408761	58408961	5UTR	ZNF584
1098	chr19	54449024	54449224	5UTR	LENG8
1099	chr17	7455568	7455768	5UTR	CHRNB1
1101	chr1	153626915	153627115	5UTR	S100A13
1102	chr12	111363346	111363546	5UTR	PHETA1
1103	chr1	235329404	235329604	5UTR	TBCE
1104	chr19	40800444	40800644	5UTR	EGLN2
1107	chr17	67377781	67377981	5UTR	PITPNC1
1108	chr17	77402142	77402342	5UTR	SEPTIN9
1109	chr16	29996171	29996371	5UTR	INO80E
1110	chr11	61965463	61965663	5UTR	FTH1
1111	chr8	123369904	123370104	5UTR	ATAD2
1112	chr16	70399290	70399490	5UTR	ST3GAL2
1113	chr16	30052820	30053020	5UTR	TLCD3B
1114	chr22	37805220	37805420	5UTR	H1-0
1115	chr6	137867276	137867476	5UTR	TNFAIP3
1116	chr7	66740001	66740201	5UTR	RABGEF1
1117	chrX	63754943	63755143	5UTR	ARHGEF9
1119	chr12	71663626	71663826	5UTR	ZFC3H1
1120	chr13	19852086	19852286	5UTR	ZMYM5
1122	chr11	804983	805183	5UTR	PIDD1
1124	chr5	100902860	100903060	5UTR	ST8SIA4
1125	chr6	32968571	32968771	5UTR	BRD2
1126	chr8	41598275	41598475	5UTR	GPAT4
1127	chr4	15681402	15681602	5UTR	FBXL5
1128	chr3	160755910	160756110	5UTR	PPM1L
1130	chr16	10743699	10743899	5UTR	NUBP1
1131	chr4	101347225	101347425	5UTR	PPP3CA
1132	chr16	66935277	66935477	5UTR	CES2
1133	chr3	52410631	52410831	5UTR	PHF7
1134	chr15	66702209	66702409	5UTR	SMAD6
1135	chr10	91222655	91222855	5UTR	PCGF5
1136	chr2	200891787	200891987	5UTR	NIF3L1
1137	chr1	231421984	231422184	5UTR	EGLN1
1138	chr7	128747757	128747957	5UTR	CALU
1139	chr6	169702235	169702435	5UTR	C6orf120
1140	chr1	148952477	148952677	5UTR	PDE4DIP
1141	chr4	146175904	146176104	5UTR	LSM6
1142	chr14	53153069	53153269	5UTR	DDHD1
1143	chr4	174283310	174283510	5UTR	FBXO8
1144	chr21	46319008	46319208	5UTR	C21orf58
1145	chr15	42920576	42920776	5UTR	TTBK2
1146	chr10	101818272	101818472	5UTR	OGA
1147	chr13	48976782	48976982	5UTR	FNDC3A
1148	chr14	31207548	31207748	5UTR	HECTD1
1149	chr4	156971187	156971387	5UTR	PDGFC
1150	chr4	6673476	6673676	5UTR	AC093323.1
1152	chr7	100119648	100119848	5UTR	TAF6
1153	chr17	57982946	57983146	5UTR	VEZF1
1154	chr15	68289647	68289847	5UTR	FEM1B
1155	chr1	110952555	110952755	5UTR	LRIF1
1156	chr16	67873027	67873227	5UTR	EDC4
1157	chr12	50222481	50222681	5UTR	LIMA1
1159	chr13	102845934	102846134	5UTR	ERCC5
1160	chr19	49664756	49664956	5UTR	IRF3
1161	chr3	136195284	136195484	5UTR	MSL2
1162	chr16	67666837	67667037	5UTR	C16orf86
1165	chrX	52957881	52958081	5UTR	FAM156A
1166	chr13	78603280	78603480	5UTR	POU4F1
1167	chr11	134276542	134276742	5UTR	GLB1L3
1168	chr12	11171446	11171646	5UTR	AC018630.2
1170	chr22	30636308	30636508	5UTR	SLC35E4
1171	chr22	37486246	37486446	5UTR	MFNG
1172	chr18	63319816	63320016	5UTR	BCL2
1173	chr2	241689971	241690171	5UTR	ING5
1174	chr7	55911750	55911950	5UTR	AC092647.5
1175	chr1	203797353	203797553	5UTR	ZC3H11A
1176	chr5	98773786	98773986	5UTR	RGMB
1177	chr13	112067255	112067455	5UTR	SOX1
1178	chr19	18202675	18202875	5UTR	RAB3A
1179	chr3	100401539	100401739	5UTR	LNP1
1180	chr19	11195679	11195879	5UTR	KANK2
1181	chrX	153970867	153971067	5UTR	HCFC1
1182	chr16	46973513	46973713	5UTR	DNAJA2
1183	chr13	29850223	29850423	5UTR	UBL3
1184	chr1	161118292	161118492	5UTR	NIT1
1186	chr16	954444	954644	5UTR	LMF1
1189	chr11	118786388	118786588	5UTR	DDX6
1190	chr1	156732053	156732253	5UTR	RRNAD1
1191	chr7	37920649	37920849	5UTR	EPDR1
1192	chr2	135741731	135741931	5UTR	UBXN4
1193	chr1	86914672	86914872	5UTR	HS2ST1
1194	chr8	30069886	30070086	5UTR	SARAF
1195	chr1	93346190	93346390	5UTR	DR1
1196	chr4	42152063	42152263	5UTR	BEND4
1198	chr3	38165475	38165675	5UTR	OXSR1
1199	chr21	34095038	34095238	5UTR	SLC5A3
1200	chr20	59940026	59940226	5UTR	PPP1R3D
1201	chr1	6200625	6200825	5UTR	RPL22
1202	chr6	144291641	144291841	5UTR	UTRN
1203	chr2	27207594	27207794	5UTR	SLC5A6
1204	chr9	86946866	86947066	5UTR	GAS1
1205	chrX	53422522	53422722	5UTR	SMC1A
1206	chr11	67007029	67007229	5UTR	SYT12
1207	chr6	117602379	117602579	5UTR	GOPC
1208	chr1	86386939	86387139	5UTR	ODF2L
1209	chr6	53544953	53545153	5UTR	GCLC
1210	chr5	81304648	81304848	5UTR	ZCCHC9
1212	chr13	20702590	20702790	5UTR	IL17D
1213	chrX	135343368	135343568	5UTR	ZNF75D
1214	chr2	55224106	55224306	5UTR	CLHC1
1216	chr1	213129609	213129809	5UTR	RPS6KC1
1217	chr18	48951680	48951880	5UTR	SMAD7
1218	chr1	11803069	11803269	5UTR	MTHFR
1219	chr7	135977196	135977396	5UTR	MTPN
1220	chr12	122952156	122952356	5UTR	ABCB9
1221	chr4	156970950	156971150	5UTR	PDGFC
1222	chr3	127590614	127590814	5UTR	TPRA1
1224	chr5	52787938	52788138	5UTR	PELO
1225	chr19	45507518	45507718	5UTR	VASP
1226	chr4	101347206	101347406	5UTR	PPP3CA
1227	chr16	4765967	4766167	5UTR	ZNF500
1228	chr3	44628991	44629191	5UTR	ZNF197
1229	chr19	55599702	55599902	5UTR	FIZ1
1230	chr14	24315821	24316021	5UTR	LTB4R
1231	chr9	26892634	26892834	5UTR	CAAP1
1234	chr4	2241979	2242179	5UTR	HAUS3
1235	chr20	63554815	63555015	5UTR	FNDC11
1236	chr11	47577908	47578108	5UTR	KBTBD4
1237	chr1	235329651	235329851	5UTR	TBCE
1238	chr15	79907654	79907854	5UTR	ST20
1239	chr15	72231274	72231474	5UTR	PKM
1241	chr12	104457235	104457435	5UTR	CHST11
1244	chr22	23856831	23857031	5UTR	SLC2A11
1245	chr6	30616745	30616945	5UTR	PPP1R10
1247	chr12	123945921	123946121	5UTR	CCDC92
1248	chr19	34926845	34927045	5UTR	ZNF30
1249	chr18	13029664	13029864	5UTR	CEP192
1250	chr6	30326688	30326888	5UTR	TRIM39
1251	chr21	37367343	37367543	5UTR	DYRK1A
1252	chr15	34337247	34337447	5UTR	SLC12A6
1253	chr4	146521701	146521901	5UTR	SLC10A7
1254	chr2	200889351	200889551	5UTR	NIF3L1
1255	chr11	64778628	64778828	5UTR	SF1
1256	chr2	263244	263444	5UTR	SH3YL1
1257	chr19	10403417	10403617	5UTR	CDC37
1259	chr17	18314838	18315038	5UTR	TOP3A
1261	chr10	102114479	102114679	5UTR	LDB1
1264	chr13	108211054	108211254	5UTR	LIG4
1265	chr7	101086874	101087074	5UTR	TRIM56
1266	chr11	3855972	3856172	5UTR	STIM1
1267	chr20	63657486	63657686	5UTR	STMN3
1268	chr16	30052813	30053013	5UTR	TLCD3B
1269	chr11	76791983	76792183	5UTR	TSKU
1270	chr17	42562476	42562676	5UTR	COASY
1271	chr4	159103410	159103610	5UTR	RAPGEF2
1272	chr12	6566340	6566540	5UTR	NOP2
1273	chr2	111121087	111121287	5UTR	BCL2L11
1274	chr1	150293861	150294061	5UTR	MRPS21
1275	chr15	40807161	40807361	5UTR	ZFYVE19
1276	chr10	112445517	112445717	5UTR	ZDHHC6
1277	chr2	28393424	28393624	5UTR	FOSL2
1279	chr1	160370628	160370828	5UTR	NHLH1
1280	chr3	45594561	45594761	5UTR	LIMD1
1281	chr8	76984081	76984281	5UTR	PEX2
1282	chr14	23321494	23321694	5UTR	PABPN1
1284	chr19	1020973	1021173	5UTR	TMEM259
1285	chr19	58358102	58358302	5UTR	ZNF497
1286	chr13	48417208	48417408	5UTR	LPAR6
1287	chr22	26481933	26482133	5UTR	HPS4
1288	chr10	110871803	110872003	5UTR	PDCD4
1290	chr9	136439558	136439758	5UTR	INPP5E
1291	chr17	4987070	4987270	5UTR	CAMTA2
1292	chr13	76886093	76886293	5UTR	KCTD12
1293	chr7	35694393	35694593	5UTR	HERPUD2
1294	chr2	47800870	47801070	5UTR	MSH6
1295	chr3	47781708	47781908	5UTR	SMARCC1
1296	chr1	205810726	205810926	5UTR	SLC41A1
1297	chr8	30069881	30070081	5UTR	SARAF
1298	chr9	133992393	133992593	5UTR	VAV2
1299	chr17	77402023	77402223	5UTR	SEPTIN9
1300	chr12	122206068	122206268	5UTR	B3GNT4
1302	chr10	87225617	87225817	5UTR	NUTM2A
1304	chr12	32106827	32107027	5UTR	BICD1
1306	chr18	35241059	35241259	5UTR	ZNF397
1307	chr5	128083744	128083944	5UTR	SLC12A2
1308	chr15	101251786	101251986	5UTR	CHSY1
1309	chr15	84603751	84603951	5UTR	ZSCAN2
1310	chr1	155326676	155326876	5UTR	RUSC1
1311	chr1	185317049	185317249	5UTR	IVNS1ABP
1312	chr7	150368703	150368903	5UTR	ZNF775
1313	chr11	128522190	128522390	5UTR	ETS1
1314	chrX	153971487	153971687	5UTR	HCFC1
1315	chr14	91509964	91510164	5UTR	PPP4R3A
1316	chr21	37084083	37084283	5UTR	TTC3
1317	chr17	4788900	4789100	5UTR	GLTPD2
1319	chr3	120750447	120750647	5UTR	GTF2E1
1320	chr11	120336383	120336583	5UTR	ARHGEF12
1321	chr14	24368000	24368200	5UTR	NFATC4
1322	chr6	17706563	17706763	5UTR	NUP153
1323	chr7	102748978	102749178	5UTR	FAM185A
1324	chr19	18155474	18155674	5UTR	PIK3R2
1325	chr17	64897252	64897452	5UTR	LRRC37A3
1326	chr16	3652941	3653141	5UTR	DNASE1
1327	chr1	121184056	121184256	5UTR	FAM72B
1328	chr7	100431075	100431275	5UTR	MEPCE
1329	chr11	14891060	14891260	5UTR	CYP2R1
1330	chr19	18155656	18155856	5UTR	PIK3R2
1331	chr14	96363510	96363710	5UTR	GSKIP
1332	chr13	27620862	27621062	5UTR	POLR1D
1333	chr1	15873827	15874027	5UTR	SPEN
1334	chr17	29568202	29568402	5UTR	TP53I13
1335	chr17	38749711	38749911	5UTR	PCGF2
1336	chr6	26545031	26545231	5UTR	HMGN4
1337	chrX	130171863	130172063	5UTR	RAB33A
1338	chr14	102331492	102331692	5UTR	ZNF839
1339	chr12	12611864	12612064	5UTR	CREBL2
1340	chr12	120116981	120117181	5UTR	RAB35
1341	chr9	132166563	132166763	5UTR	NTNG2
1342	chr11	62601631	62601831	5UTR	MTA2
1343	chr12	53179758	53179958	5UTR	CSAD
1344	chr4	124710644	124710844	5UTR	ANKRD50
1345	chr17	7438364	7438564	5UTR	FGF11
1346	chr11	66677741	66677941	5UTR	RBM4B
1347	chr11	76381722	76381922	5UTR	GVQW3
1348	chrX	52897341	52897541	5UTR	FAM156B
1349	chr1	41584856	41585056	5UTR	HIVEP3
1350	chr17	39165796	39165996	5UTR	ARL5C
1351	chr9	127424630	127424830	5UTR	ZNF79
1352	chr10	62804890	62805090	5UTR	ADO
1353	chr21	34888583	34888783	5UTR	RUNX1
1354	chr10	113853493	113853693	5UTR	DCLRE1A
1355	chr1	15524212	15524412	5UTR	CASP9
1356	chr1	231337658	231337858	5UTR	EXOC8
1357	chr4	124710533	124710733	5UTR	ANKRD50
1359	chr22	30968527	30968727	5UTR	MORC2
1360	chr1	167630258	167630458	5UTR	RCSD1
1361	chr9	124868564	124868764	5UTR	ARPC5L
1362	chr6	163414605	163414805	5UTR	QKI
1363	chr19	36916318	36916518	5UTR	ZNF568
1364	chr6	116258708	116258908	5UTR	DSE
1367	chr19	13152191	13152391	5UTR	IER2
1368	chr6	158313014	158313214	5UTR	TULP4
1370	chr3	160755779	160755979	5UTR	PPM1L
1371	chr6	41546502	41546702	5UTR	FOXP4
1372	chrX	52897365	52897565	5UTR	FAM156B
1374	chr9	38620246	38620446	5UTR	ANKRD18A
1375	chr17	3655180	3655380	5UTR	CTNS
1376	chr17	7857962	7858162	5UTR	CYB5D1
1377	chr16	50287823	50288023	5UTR	ADCY7
1378	chrX	48958142	48958342	5UTR	OTUD5
1379	chr1	32362441	32362641	5UTR	TSSK3
1381	chr17	50056081	50056281	5UTR	ITGA3
1382	chr10	100989630	100989830	5UTR	TWNK
1383	chr17	7857962	7858162	5UTR	NAA38
1384	chr6	138988059	138988259	5UTR	REPS1
1385	chr17	8376425	8376625	5UTR	KRBA2
1386	chr5	179802583	179802783	5UTR	MGAT4B
1388	chr1	6593397	6593597	5UTR	KLHL21
1389	chr3	52411134	52411334	5UTR	PHF7
1390	chr20	2840279	2840479	5UTR	PCED1A
1391	chr17	3916285	3916485	5UTR	P2RX1
1393	chr8	143249689	143249889	5UTR	AC138696.1
1394	chr19	18155656	18155856	5UTR	AC007192.1
1395	chr15	91853764	91853964	5UTR	SLCO3A1
1396	chr7	75395221	75395421	5UTR	TRIM73
1397	chr19	35937130	35937330	5UTR	LRFN3
1399	chr3	184362938	184363138	5UTR	POLR2H
1402	chr19	49664758	49664958	5UTR	IRF3
1403	chr7	150371076	150371276	5UTR	REPIN1
1404	chr11	77474419	77474619	5UTR	PAK1
1405	chr12	70366204	70366404	5UTR	KCNMB4
1406	chr17	36535195	36535395	5UTR	PIGW
1409	chr14	26597347	26597547	5UTR	NOVA1
1411	chr4	174283426	174283626	5UTR	FBXO8
1412	chr2	260333	260533	5UTR	SH3YL1
1413	chr2	69829627	69829827	5UTR	GMCL1
1414	chr2	12718203	12718403	5UTR	TRIB2
1415	chr11	804963	805163	5UTR	PIDD1
1416	chr12	57755069	57755269	5UTR	MARCHF9
1417	chr12	131711076	131711276	5UTR	SFSWAP
1418	chr1	185317030	185317230	5UTR	IVNS1ABP
1419	chr11	17388912	17389112	5UTR	KCNJ11
1420	chr6	170290766	170290966	5UTR	DLL1
1422	chr1	203797353	203797553	5UTR	ZBED6
1423	chr10	125880922	125881122	5UTR	DHX32
1424	chr1	52055085	52055285	5UTR	TXNDC12
1425	chr20	36863412	36863612	5UTR	SOGA1
1426	chr3	141051595	141051795	5UTR	SPSB4
1429	chr12	107093135	107093335	5UTR	CRY1
1430	chr6	34696601	34696801	5UTR	ILRUN
1431	chr2	207165598	207165798	5UTR	KLF7
1433	chr21	34095031	34095231	5UTR	SLC5A3
1434	chr1	145096111	145096311	5UTR	FAM72D
1435	chr3	56682927	56683127	5UTR	TASOR
1437	chr17	31325787	31325987	5UTR	NF1
1438	chr17	7687365	7687565	5UTR	TP53
1439	chr19	49877144	49877344	5UTR	AKT1S1
1440	chr18	54269541	54269741	5UTR	POLI
1441	chr1	171783689	171783889	5UTR	EEF1AKNMT
1442	chr1	66924733	66924933	5UTR	DNAI4
1443	chr4	26320634	26320834	5UTR	RBPJ
1446	chr19	2476095	2476295	5UTR	GADD45B
1447	chr16	66469569	66469769	5UTR	BEAN1
1449	chr9	114376669	114376869	5UTR	AKNA
1450	chr19	12720937	12721137	5UTR	TNPO2
1451	chr21	42514279	42514479	5UTR	SLC37A1
1453	chr1	203038772	203038972	5UTR	PPFIA4
1454	chr6	169751402	169751602	5UTR	DYNLT2
1455	chr19	58334666	58334866	5UTR	ZSCAN22
1457	chr19	14073097	14073297	5UTR	MISP3
1461	chr17	48574282	48574482	5UTR	HOXB3
1462	chr1	63593344	63593544	5UTR	PGM1
1463	chr7	129054892	129055092	5UTR	TNPO3
1464	chr16	74700714	74700914	5UTR	MLKL
1465	chr6	137867419	137867619	5UTR	TNFAIP3
1467	chr3	152299873	152300073	5UTR	MBNL1
1470	chr7	103128682	103128882	5UTR	NAPEPLD
1471	chr11	119728765	119728965	5UTR	NECTIN1
1472	chr2	74503086	74503286	5UTR	LBX2
1473	chr16	3651400	3651600	5UTR	DNASE1
1474	chr9	37903563	37903763	5UTR	SLC25A51
1475	chr9	79572230	79572430	5UTR	TLE4
1476	chr12	45975203	45975403	5UTR	SCAF11
1477	chr6	144291678	144291878	5UTR	UTRN
1478	chr1	183635596	183635796	5UTR	ARPC5
1481	chr18	75208969	75209169	5UTR	ZADH2
1482	chr1	154987985	154988185	5UTR	FLAD1
1483	chr6	89080757	89080957	5UTR	PNRC1
1484	chr10	87863547	87863747	5UTR	PTEN
1485	chr11	106021870	106022070	5UTR	MSANTD4
1486	chr8	28502646	28502846	5UTR	FZD3
1488	chr4	527128	527328	5UTR	PIGG
1489	chr2	12717922	12718122	5UTR	TRIB2
1490	chr13	67229961	67230161	5UTR	PCDH9
1491	chr2	213152201	213152401	5UTR	IKZF2
1492	chr5	73565478	73565678	5UTR	UTP15
1494	chr3	50359039	50359239	5UTR	TMEM115
1495	chrX	72208556	72208756	5UTR	ERCC6L
1496	chrY	2935414	2935614	5UTR	ZFY
1497	chr1	6593528	6593728	5UTR	KLHL21
1498	chr9	111527256	111527456	5UTR	ZNF483
1499	chr11	117232339	117232539	5UTR	PCSK7
1500	chr3	132659730	132659930	5UTR	ACAD11
1502	chr19	7534709	7534909	5UTR	PNPLA6
1503	chr19	50359619	50359819	5UTR	NR1H2
1504	chr3	195724567	195724767	5UTR	MUC20
1505	chr11	75525312	75525512	5UTR	GDPD5
1508	chr5	52788077	52788277	5UTR	ITGA1
1509	chr1	156732100	156732300	5UTR	RRNAD1
1510	chr19	45885705	45885905	5UTR	IRF2BP1
1511	chr2	169573677	169573877	5UTR	FASTKD1
1512	chr2	71348803	71349003	5UTR	ZNF638
1513	chr16	3384731	3384931	5UTR	ZSCAN32
1515	chr1	89821006	89821206	5UTR	LRRC8D
1516	chr1	43947132	43947332	5UTR	IPO13
1517	chr14	93184175	93184375	5UTR	MOAP1
1518	chr4	1721048	1721248	5UTR	TMEM129
1519	chr9	86946859	86947059	5UTR	GAS1
1520	chr4	68349846	68350046	5UTR	YTHDC1
1521	chr19	11848786	11848986	5UTR	ZNF439
1524	chr1	151146161	151146361	5UTR	SEMA6C
1525	chr6	12121049	12121249	5UTR	HIVEP1
1528	chr1	26729541	26729741	5UTR	ARID1A
1529	chr12	55927472	55927672	5UTR	DGKA
1530	chr6	159748572	159748772	5UTR	SOD2
1531	chr5	151223956	151224156	5UTR	CCDC69
1532	chr10	24721858	24722058	5UTR	ARHGAP21
1534	chr16	74999268	74999468	5UTR	ZNRF1
1536	chr12	122020915	122021115	5UTR	BCL7A
1537	chr13	46387383	46387583	5UTR	RUBCNL
1539	chr7	107174396	107174596	5UTR	HBP1
1541	chr5	132369815	132370015	5UTR	SLC22A5
1542	chr2	65227760	65227960	5UTR	ACTR2
1543	chr11	83157107	83157307	5UTR	PCF11
1544	chr18	79395899	79396099	5UTR	NFATC1
1545	chr15	43777256	43777456	5UTR	SERF2
1546	chr4	183906498	183906698	5UTR	STOX2
1548	chrX	63754820	63755020	5UTR	ARHGEF9
1549	chr2	226864557	226864757	5UTR	RHBDD1
1550	chr14	24141409	24141609	5UTR	EMC9
1552	chr19	45642377	45642577	5UTR	EML2
1555	chr19	55654528	55654728	5UTR	U2AF2
1556	chr19	46755539	46755739	5UTR	FKRP
1558	chr3	152299699	152299899	5UTR	MBNL1
1560	chr6	12122480	12122680	5UTR	HIVEP1
1561	chr10	112445412	112445612	5UTR	ZDHHC6
1562	chr8	144103965	144104165	5UTR	SHARPIN
1563	chr17	81901202	81901402	5UTR	NPB
1564	chrX	149595200	149595400	5UTR	HSFX2
1566	chr22	50244857	50245057	5UTR	TUBGCP6
1567	chr19	34299603	34299803	5UTR	GARRE1
1568	chr4	108168548	108168748	5UTR	LEF1
1569	chr5	150520887	150521087	5UTR	NDST1
1570	chr3	129122436	129122636	5UTR	RAB43
1571	chr17	37406609	37406809	5UTR	ACACA
1572	chr1	51878548	51878748	5UTR	NRDC
1573	chr13	48976610	48976810	5UTR	FNDC3A
1575	chr10	24722019	24722219	5UTR	ARHGAP21
1576	chr20	53582996	53583196	5UTR	ZNF217
1578	chr17	78131194	78131394	5UTR	TMC6
1579	chr22	35540920	35541120	5UTR	RASD2
1580	chr1	1319330	1319530	5UTR	INTS11
1581	chr14	96363706	96363906	5UTR	GSKIP
1582	chr1	43947140	43947340	5UTR	IPO13
1585	chr16	3013081	3013281	5UTR	CLDN9
1587	chr6	53348891	53349091	5UTR	ELOVL5
1589	chr9	130714204	130714404	5UTR	ABL1
1590	chr8	60678748	60678948	5UTR	CHD7
1591	chr2	165794465	165794665	5UTR	GALNT3
1592	chr7	66740287	66740487	5UTR	RABGEF1
1593	chr1	58783053	58783253	5UTR	JUN
1594	chr7	150329193	150329393	5UTR	ZBED6CL
1595	chr2	45651753	45651953	5UTR	PRKCE
1597	chr12	49568404	49568604	5UTR	PRPF40B
1599	chr17	29077445	29077645	5UTR	TIAF1
1600	chr17	31318330	31318530	5UTR	NF1
1601	chr12	122021119	122021319	5UTR	BCL7A
1602	chrX	71096417	71096617	5UTR	FOXO4
1604	chr6	106629104	106629304	5UTR	RTN4IP1
1605	chr6	154833147	154833347	5UTR	TIAM2
1607	chr9	129634023	129634223	5UTR	NTMT1
1609	chr2	169573520	169573720	5UTR	FASTKD1
1610	chr11	118786384	118786584	5UTR	DDX6
1611	chr2	95165163	95165363	5UTR	ZNF514
1612	chr19	1913084	1913284	5UTR	SCAMP4
1613	chr18	51046924	51047124	5UTR	SMAD4
1614	chr18	2567532	2567732	5UTR	METTL4
1615	chr12	124011741	124011941	5UTR	ZNF664
1617	chr14	24311102	24311302	5UTR	CIDEB
1618	chr19	32676215	32676415	5UTR	ANKRD27
1619	chr3	42804228	42804428	5UTR	HIGD1A
1620	chr11	120336862	120337062	5UTR	ARHGEF12
1621	chr1	235329635	235329835	5UTR	TBCE
1623	chr11	64284924	64285124	5UTR	GPR137
1624	chr11	76381583	76381783	5UTR	GVQW3
1625	chr16	3640845	3641045	5UTR	DNASE1
1626	chr4	674916	675116	5UTR	MYL5
1627	chr3	38165474	38165674	5UTR	OXSR1
1630	chr4	37901915	37902115	5UTR	TBC1D1
1632	chr6	43770896	43771096	5UTR	VEGFA
1633	chr14	63453742	63453942	5UTR	PPP2R5E
1634	chr3	57757424	57757624	5UTR	SLMAP
1635	chr8	127736295	127736495	5UTR	MYC
1636	chr14	49598788	49598988	5UTR	LRR1
1637	chr7	39950939	39951139	5UTR	CDK13
1639	chr22	31749979	31750179	5UTR	PRR14L
1640	chr6	20402033	20402233	5UTR	E2F3
1641	chr2	241508098	241508298	5UTR	STK25
1642	chr4	15681396	15681596	5UTR	FBXL5
1643	chr19	41363915	41364115	5UTR	B9D2
1644	chr19	14073098	14073298	5UTR	MISP3
1646	chr6	63576380	63576580	5UTR	PTP4A1
1647	chr2	262595	262795	5UTR	SH3YL1
1648	chr6	170290695	170290895	5UTR	DLL1
1649	chr7	30285133	30285333	5UTR	ZNRF2
1650	chr8	80486203	80486403	5UTR	ZBTB10
1652	chr2	74439594	74439794	5UTR	RTKN
1653	chr15	40406070	40406270	5UTR	IVD
1654	chr14	77027838	77028038	5UTR	IRF2BPL
1656	chr5	43453912	43454112	5UTR	TMEM267
1657	chr18	13029668	13029868	5UTR	CEP192
1658	chr17	7561969	7562169	5UTR	SENP3
1659	chr3	195724555	195724755	5UTR	MUC20
1660	chr12	6493535	6493735	5UTR	MRPL51
1661	chr16	84101892	84102092	5UTR	MBTPS1
1662	chr14	64504549	64504749	5UTR	ZBTB25
1663	chr22	31944553	31944753	5UTR	YWHAH
1664	chr22	19962235	19962435	5UTR	COMT
1665	chr14	73739974	73740174	5UTR	MIDEAS
1666	chr10	72353372	72353572	5UTR	DNAJB12
1667	chr12	53181721	53181921	5UTR	ZNF740
1668	chr19	36235882	36236082	5UTR	ZNF146
1670	chr1	156728119	156728319	5UTR	ISG20L2
1671	chr10	123135903	123136103	5UTR	HMX3
1672	chr1	43946937	43947137	5UTR	IPO13
1673	chr1	212285777	212285977	5UTR	PPP2R5A
1674	chr9	136944059	136944259	5UTR	FBXW5
1675	chr20	35655165	35655365	5UTR	CPNE1
1676	chr1	117367826	117368026	5UTR	MAN1A2
1678	chr1	25336959	25337159	5UTR	RSRP1
1679	chr11	63916798	63916998	5UTR	RCOR2
1680	chr19	58476352	58476552	5UTR	ZNF446
1681	chr5	141958053	141958253	5UTR	PCDH12
1682	chr2	112275594	112275794	5UTR	ZC3H6
1683	chr6	43770899	43771099	5UTR	VEGFA
1684	chr16	371113	371313	5UTR	MRPL28
1685	chr7	105014148	105014348	5UTR	KMT2E
1686	chr12	43758528	43758728	5UTR	PUS7L
1687	chr16	30193837	30194037	5UTR	SLX1A
1689	chr1	52055070	52055270	5UTR	TXNDC12
1690	chr3	122564183	122564383	5UTR	PARP9
1691	chr6	21593724	21593924	5UTR	SOX4
1692	chr1	1313835	1314035	5UTR	INTS11
1693	chr8	41598347	41598547	5UTR	GPAT4
1694	chr9	15553120	15553320	5UTR	CCDC171
1696	chr10	5889463	5889663	5UTR	ANKRD16
1697	chr8	73294847	73295047	5UTR	RDH10
1698	chr20	25407650	25407850	5UTR	GINS1
1699	chr2	171522995	171523195	5UTR	CYBRD1
1700	chr14	63543230	63543430	5UTR	PPP2R5E
1701	chr4	140153864	140154064	5UTR	MAML3
1702	chr11	65640740	65640940	5UTR	SIPA1
1703	chr1	11805790	11805990	5UTR	MTHFR
1704	chr2	127388247	127388447	5UTR	MAP3K2
1705	chr14	39170223	39170423	5UTR	TRAPPC6B
1706	chr11	64926644	64926844	5UTR	PPP2R5B
1707	chr8	106657873	106658073	5UTR	OXR1
1709	chr1	151006496	151006696	5UTR	MINDY1
1710	chr16	254270	254470	5UTR	FAM234A
1711	chr2	46916281	46916481	5UTR	TTC7A
1712	chr1	93180456	93180656	5UTR	CCDC18
1714	chr20	45891082	45891282	5UTR	CTSA
1715	chr5	123545341	123545541	5UTR	CSNK1G3
1716	chr10	100912874	100913074	5UTR	SLF2
1717	chr12	6688775	6688975	5UTR	ZNF384
1719	chr17	7857935	7858135	5UTR	CYB5D1
1720	chr10	74825034	74825234	5UTR	KAT6B
1721	chr19	48645997	48646197	5UTR	CA11
1724	chr22	31738804	31739004	5UTR	PRR14L
1726	chr13	40982155	40982355	5UTR	ELF1
1728	chr8	23246420	23246620	5UTR	CHMP7
1729	chr10	125880877	125881077	5UTR	DHX32
1730	chr20	21513600	21513800	5UTR	NKX2-2
1731	chr12	132986373	132986573	5UTR	ZNF26
1732	chr17	3592666	3592866	5UTR	TRPV1
1733	chr16	2969436	2969636	5UTR	PAQR4
1734	chr14	34874571	34874771	5UTR	BAZ1A
1735	chr1	9943179	9943379	5UTR	LZIC
1737	chr16	25257054	25257254	5UTR	ZKSCAN2
1738	chr18	56651232	56651432	5UTR	TXNL1
1740	chr11	804315	804515	5UTR	PIDD1
1741	chr20	2840150	2840350	5UTR	PCED1A
1742	chr16	4852740	4852940	5UTR	UBN1
1743	chr21	42514095	42514295	5UTR	SLC37A1
1744	chr11	63916818	63917018	5UTR	RCOR2
1745	chr17	42423057	42423257	5UTR	CAVIN1
1747	chr18	46216121	46216321	5UTR	C18orf25
1748	chr6	45422274	45422474	5UTR	RUNX2
1749	chr14	65411839	65412039	5UTR	FUT8
1750	chr17	76307494	76307694	5UTR	QRICH2
1751	chr8	93921943	93922143	5UTR	PDP1
1752	chr2	65227771	65227971	5UTR	ACTR2
1754	chr6	2766075	2766275	5UTR	WRNIP1
1755	chr11	62671549	62671749	5UTR	UQCC3
1756	chr19	7534282	7534482	5UTR	PNPLA6
1757	chr17	49969296	49969496	5UTR	DLX4
1760	chr4	768194	768394	5UTR	PCGF3
1761	chr16	3652679	3652879	5UTR	DNASE1
1762	chr6	2765311	2765511	5UTR	WRNIP1
1763	chr16	31458955	31459155	5UTR	ARMC5
1765	chr16	89918843	89919043	5UTR	MC1R
1766	chr19	50723304	50723504	5UTR	CLEC11A
1767	chr3	19947071	19947271	5UTR	RAB5A
1770	chr20	53582762	53582962	5UTR	ZNF217
1771	chr5	180809660	180809860	5UTR	MGAT1
1772	chr19	12722194	12722394	5UTR	TNPO2
1773	chr16	2970949	2971149	5UTR	PAQR4
1774	chr14	69209365	69209565	5UTR	EXD2
1775	chr9	95506469	95506669	5UTR	PTCH1
1776	chr4	139301055	139301255	5UTR	NDUFC1
1777	chr7	5421236	5421436	5UTR	TNRC18
1778	chr3	52410804	52411004	5UTR	PHF7
1779	chr11	57672125	57672325	5UTR	ZDHHC5
1781	chr2	74458425	74458625	5UTR	WBP1
1782	chr10	72088359	72088559	5UTR	SPOCK2
1783	chr1	11805165	11805365	5UTR	MTHFR
1784	chr9	131276084	131276284	5UTR	FAM78A
1786	chr5	98773777	98773977	5UTR	RGMB
1787	chr7	50304587	50304787	5UTR	IKZF1
1788	chr2	126686289	126686489	5UTR	GYPC
1792	chr2	95025647	95025847	5UTR	MAL
1793	chr2	68734957	68735157	5UTR	ARHGAP25
1796	chr4	108168539	108168739	5UTR	LEF1
1798	chr8	28715877	28716077	5UTR	EXTL3
1799	chr1	227317819	227318019	5UTR	CDC42BPA
1801	chr6	43454733	43454933	5UTR	DLK2
1802	chr6	42564145	42564345	5UTR	UBR2
1803	chrX	15675465	15675665	5UTR	AC097625.1
1804	chr10	37857699	37857899	5UTR	ZNF248
1805	chr1	180502648	180502848	5UTR	ACBD6
1806	chr1	26729536	26729736	5UTR	ARID1A
1807	chr6	137867265	137867465	5UTR	TNFAIP3
1809	chr17	63550568	63550768	5UTR	DCAF7
1810	chr9	114505248	114505448	5UTR	WHRN
1811	chr1	37690407	37690607	5UTR	C1orf109
1812	chr4	675051	675251	5UTR	MYL5
1813	chr14	23556345	23556545	5UTR	THTPA
1814	chr7	150329846	150330046	5UTR	ZBED6CL
1817	chr1	241640135	241640335	5UTR	CHML
1819	chr17	75876716	75876916	5UTR	TRIM47
1820	chr16	23636011	23636211	5UTR	PALB2
1821	chr18	46216122	46216322	5UTR	C18orf25
1822	chr8	66679788	66679988	5UTR	C8orf44-SGK3
1823	chr17	59699613	59699813	5UTR	PTRH2
1824	chr12	71663630	71663830	5UTR	ZFC3H1
1825	chr11	2376236	2376436	5UTR	CD81
1826	chr12	112382164	112382364	5UTR	HECTD4
1827	chr19	58452135	58452335	5UTR	ZNF324B
1828	chr4	185426250	185426450	5UTR	C4orf47
1832	chr6	163414610	163414810	5UTR	QKI
1833	chr10	115093435	115093635	5UTR	ATRNL1
1834	chr5	73565446	73565646	5UTR	ANKRA2
1836	chr11	64810392	64810592	5UTR	MEN1
1837	chr1	203798808	203799008	5UTR	ZC3H11A
1839	chr14	33950659	33950859	5UTR	EGLN3
1841	chr12	107318649	107318849	5UTR	BTBD11
1842	chr2	37316686	37316886	5UTR	PRKD3
1845	chr13	102807121	102807321	5UTR	BIVM
1846	chr17	39461639	39461839	5UTR	CDK12
1847	chr14	73523093	73523293	5UTR	HEATR4
1848	chr1	1315316	1315516	5UTR	INTS11
1849	chr22	23745051	23745251	5UTR	ZNF70
1850	chr19	40800379	40800579	5UTR	EGLN2
1851	chr16	69120379	69120579	5UTR	DERPC
1852	chr1	226737382	226737582	5UTR	ITPKB
1853	chr14	31207358	31207558	5UTR	HECTD1
1855	chr3	129316108	129316308	5UTR	H1-10
1856	chr12	6688691	6688891	5UTR	ZNF384
1857	chrX	139932861	139933061	5UTR	ATP11C
1858	chr3	47124428	47124628	5UTR	SETD2
1859	chr2	47798711	47798911	5UTR	MSH6
1860	chr17	46172053	46172253	5UTR	KANSL1
1862	chr16	11915750	11915950	5UTR	GSPT1
1863	chr19	48636977	48637177	5UTR	DBP
1864	chr17	4987234	4987434	5UTR	CAMTA2
1865	chr1	93346252	93346452	5UTR	DR1
1866	chr7	108515244	108515444	5UTR	PNPLA8
1868	chr1	25617495	25617695	5UTR	MAN1C1
1869	chr9	81689289	81689489	5UTR	TLE1
1870	chr11	31810001	31810201	5UTR	PAX6
1871	chr19	54497968	54498168	5UTR	LAIR2
1873	chr1	37692045	37692245	5UTR	C1orf109
1874	chr11	64778638	64778838	5UTR	SF1
1875	chr6	85593914	85594114	5UTR	SNX14
1878	chr18	48951382	48951582	5UTR	SMAD7
1880	chr1	207049409	207049609	5UTR	PFKFB2
1881	chr1	172442553	172442753	5UTR	PIGC
1882	chr13	102799233	102799433	5UTR	BIVM
1883	chr9	130713902	130714102	5UTR	ABL1
1884	chr17	6651752	6651952	5UTR	C17orf100
1885	chr13	27622775	27622975	5UTR	POLR1D
1887	chr16	567780	567980	5UTR	NHLRC4
1891	chr19	37127091	37127291	5UTR	ZNF420
1892	chr2	104854838	104855038	5UTR	POU3F3
1893	chr20	2840275	2840475	5UTR	PCED1A
1894	chr12	89525310	89525510	5UTR	POC1B
1895	chr15	96331356	96331556	5UTR	NR2F2
1896	chr8	1770923	1771123	5UTR	CLN8
1897	chr16	21160949	21161149	5UTR	TMEM159
1899	chr12	753125	753325	5UTR	WNK1
1901	chr9	126879298	126879498	5UTR	ZBTB34
1902	chr8	22165153	22165353	5UTR	BMP1
1903	chr4	88043210	88043410	5UTR	PKD2
1904	chr12	22046154	22046354	5UTR	CMAS
1905	chr1	203798387	203798587	5UTR	ZC3H11A
1906	chr9	130713782	130713982	5UTR	ABL1
1907	chr4	156971058	156971258	5UTR	PDGFC
1909	chr5	52787923	52788123	5UTR	ITGA1
1910	chr22	50627982	50628182	5UTR	ARSA
1911	chr12	122952363	122952563	5UTR	ABCB9
1912	chr22	38699923	38700123	5UTR	JOSD1
1913	chr11	57672165	57672365	5UTR	ZDHHC5
1914	chr6	159761107	159761307	5UTR	SOD2
1915	chr21	25735117	25735317	5UTR	ATP5PF
1917	chrX	72714131	72714331	5UTR	PHKA1
1918	chr5	73565204	73565404	5UTR	ANKRA2
1919	chr17	40364111	40364311	5UTR	GJD3
1920	chr14	24369365	24369565	5UTR	NFATC4
1921	chr1	182390488	182390688	5UTR	GLUL
1926	chr11	120337010	120337210	5UTR	ARHGEF12
1927	chr12	67648853	67649053	5UTR	DYRK2
1930	chr17	59699139	59699339	5UTR	PTRH2
1931	chr10	73576252	73576452	5UTR	USP54
1932	chr20	61743506	61743706	5UTR	CDH4
1934	chr8	25458282	25458482	5UTR	KCTD9
1935	chr19	50358637	50358837	5UTR	NR1H2
1936	chr2	62706913	62707113	5UTR	EHBP1
1937	chr19	2737259	2737459	5UTR	AC006538.2
1938	chr20	59159650	59159850	5UTR	ZNF831
1940	chr7	150329722	150329922	5UTR	ZBED6CL
1941	chr12	120117170	120117370	5UTR	RAB35
1942	chr17	19377720	19377920	5UTR	MAPK7
1944	chr11	61829138	61829338	5UTR	FADS1
1945	chr6	96799751	96799951	5UTR	GPR63
1946	chr2	85611904	85612104	5UTR	C2orf68
1948	chr4	88043222	88043422	5UTR	PKD2
1949	chr7	192939	193139	5UTR	FAM20C
1950	chr6	12122584	12122784	5UTR	HIVEP1
1951	chr2	241149872	241150072	5UTR	PASK
1953	chr22	31292335	31292535	5UTR	PIK3IP1
1954	chr18	48951381	48951581	5UTR	SMAD7
1955	chr5	132295160	132295360	5UTR	P4HA2
1956	chr4	101346925	101347125	5UTR	PPP3CA
1958	chr17	18681747	18681947	5UTR	FOXO3B
1959	chr6	118894190	118894390	5UTR	ASF1A
1960	chr7	142864195	142864395	5UTR	EPHB6
1961	chr5	100902898	100903098	5UTR	ST8SIA4
1965	chr11	66002051	66002251	5UTR	EIF1AD
1966	chr4	2241978	2242178	5UTR	POLN
1967	chr2	74439643	74439843	5UTR	RTKN
1968	chr4	26320637	26320837	5UTR	RBPJ
1969	chr10	100912885	100913085	5UTR	SLF2
1970	chr10	50344019	50344219	5UTR	SGMS1
1972	chr5	69320415	69320615	5UTR	CCDC125
1973	chr9	129642005	129642205	5UTR	ASB6
1974	chr17	57983205	57983405	5UTR	VEZF1
1975	chr8	80486205	80486405	5UTR	ZBTB10
1976	chr16	46973531	46973731	5UTR	DNAJA2
1977	chr7	37353195	37353395	5UTR	ELMO1
1980	chr11	76792000	76792200	5UTR	TSKU
1982	chr1	15873826	15874026	5UTR	SPEN
1983	chr8	8892983	8893183	5UTR	MFHAS1
1984	chr3	52411030	52411230	5UTR	PHF7
1985	chr11	3855975	3856175	5UTR	STIM1
1988	chr17	81940829	81941029	5UTR	PYCR1
1990	chr8	144496471	144496671	5UTR	PPP1R16A
1991	chr3	152299874	152300074	5UTR	MBNL1
1994	chr15	34337262	34337462	5UTR	SLC12A6
1995	chr10	86968999	86969199	5UTR	MMRN2
1997	chr3	69012412	69012612	5UTR	EOGT
1999	chr2	30232296	30232496	5UTR	LBH
2001	chr2	104854549	104854749	5UTR	POU3F3
2007	chr14	70809260	70809460	5UTR	MAP3K9
2009	chr11	134276384	134276584	5UTR	GLB1L3
2010	chr14	93116105	93116305	5UTR	ITPK1
2013	chr5	65629417	65629617	5UTR	SHLD3
2016	chr1	151067064	151067264	5UTR	CDC42SE1
2017	chr7	150330119	150330319	5UTR	ZBED6CL
2019	chr11	119728902	119729102	5UTR	NECTIN1
2020	chr13	41132637	41132837	5UTR	KBTBD6
2021	chr15	89575456	89575656	5UTR	TICRR
2024	chr4	82429805	82430005	5UTR	HNRNPDL
2025	chr2	169572068	169572268	5UTR	FASTKD1
2026	chr2	64989413	64989613	5UTR	SLC1A4
2028	chr17	8888768	8888968	5UTR	PIK3R5
2029	chr16	66884174	66884374	5UTR	PDP2
2030	chr11	75525321	75525521	5UTR	GDPD5
2031	chr2	99117528	99117728	5UTR	TSGA10
2032	chr16	589396	589596	5UTR	RAB40C
2033	chr3	169774185	169774385	5UTR	MYNN
2034	chr8	1770932	1771132	5UTR	KBTBD11-OT1
2036	chr20	63861440	63861640	5UTR	ABHD16B
2037	chr17	7438395	7438595	5UTR	FGF11
2038	chr11	14891221	14891421	5UTR	CYP2R1
2039	chr20	36773389	36773589	5UTR	DSN1
2041	chr3	48695310	48695510	5UTR	IP6K2
2044	chr16	74999271	74999471	5UTR	ZNRF1
2045	chr1	100894730	100894930	5UTR	EXTL2
2046	chr2	12717177	12717377	5UTR	TRIB2
2047	chr11	66001954	66002154	5UTR	EIF1AD
2048	chr20	59159939	59160139	5UTR	ZNF831
2050	chr6	31400230	31400430	5UTR	MICA
2051	chr5	176542556	176542756	5UTR	CDHR2
2052	chr4	10446412	10446612	5UTR	ZNF518B
2053	chr1	1691117	1691317	5UTR	SLC35E2B
2055	chr6	109465754	109465954	5UTR	MICAL1
2056	chr21	37367334	37367534	5UTR	DYRK1A
2057	chr5	160421900	160422100	5UTR	PTTG1
2058	chr7	70762900	70763100	5UTR	AUTS2
2059	chr11	73308274	73308474	5UTR	ARHGEF17
2061	chr17	78130940	78131140	5UTR	TMC6
2062	chr11	64925525	64925725	5UTR	PPP2R5B
2063	chr8	1770923	1771123	5UTR	KBTBD11-OT1
2064	chr17	7932229	7932429	5UTR	CNTROB
2065	chr20	46358673	46358873	5UTR	SLC35C2
2066	chr1	28642810	28643010	5UTR	TAF12
2067	chr20	64063420	64063620	5UTR	TCEA2
2068	chr19	55635011	55635211	5UTR	ZNF580
2069	chr19	55635491	55635691	5UTR	ZNF581
2070	chr17	82273444	82273644	5UTR	CSNK1D
2071	chr2	241150125	241150325	5UTR	PPP1R7
2073	chr12	25052314	25052514	5UTR	IRAG2
2074	chrX	149533178	149533378	5UTR	AC244197.3
2076	chr22	22489347	22489547	5UTR	ZNF280B
2077	chr6	152983351	152983551	5UTR	FBXO5
2078	chr3	119229908	119230108	5UTR	B4GALT4
2080	chr12	69739636	69739836	5UTR	RAB3IP
2082	chr21	46323700	46323900	5UTR	C21orf58
2083	chr3	48695318	48695518	5UTR	IP6K2
2084	chr10	101817989	101818189	5UTR	OGA
2087	chr19	19679232	19679432	5UTR	ZNF101
2088	chr9	76502242	76502442	5UTR	GCNT1
2090	chr5	90474048	90474248	5UTR	POLR3G
2091	chr21	45544283	45544483	5UTR	SLC19A1
2094	chr9	93451077	93451277	5UTR	FAM120AOS
2096	chr4	138242141	138242341	5UTR	SLC7A11
2097	chr14	69399066	69399266	5UTR	SLC39A9
2098	chr2	99117549	99117749	5UTR	TSGA10
2099	chr6	75284576	75284776	5UTR	TMEM30A
2100	chr8	144103747	144103947	5UTR	SHARPIN
2102	chr12	1754199	1754399	5UTR	ADIPOR2
2103	chr12	55927332	55927532	5UTR	PYM1
2104	chr21	46323066	46323266	5UTR	C21orf58
2105	chr5	73565211	73565411	5UTR	ANKRA2
2107	chr19	58476338	58476538	5UTR	ZNF446
2108	chr20	17968576	17968776	5UTR	SNX5
2109	chr4	2241978	2242178	5UTR	HAUS3
2110	chr21	42514089	42514289	5UTR	SLC37A1
2111	chrX	63351049	63351249	5UTR	SPIN4
2112	chr7	139341284	139341484	5UTR	FMC1
2115	chr17	82333649	82333849	5UTR	SECTM1
2116	chr1	63593916	63594116	5UTR	PGM1
2119	chr9	15553140	15553340	5UTR	CCDC171
2120	chr2	26034065	26034265	5UTR	RAB10
2121	chrX	49879923	49880123	5UTR	USP27X
2123	chr5	140526093	140526293	5UTR	ANKHD1
2124	chr4	2963636	2963836	5UTR	GRK4
2126	chr19	50358932	50359132	5UTR	NR1H2
2127	chr14	61321963	61322163	5UTR	PRKCH
2128	chr14	73024766	73024966	5UTR	ZFYVE1
2130	chr1	231337653	231337853	5UTR	SPRTN
2131	chr3	52835296	52835496	5UTR	AC006254.1
2132	chr20	41204861	41205061	5UTR	ZHX3
2133	chr8	141188798	141188998	5UTR	DENND3
2134	chr6	53795000	53795200	5UTR	LRRC1
2135	chr10	132331692	132331892	5UTR	STK32C
2136	chr14	105247621	105247821	5UTR	BRF1
2137	chr1	148952294	148952494	5UTR	PDE4DIP
2138	chr13	29849648	29849848	5UTR	UBL3
2139	chr8	90005439	90005639	5UTR	DECR1
2140	chr4	173370970	173371170	5UTR	SAP30
2141	chr7	101086875	101087075	5UTR	TRIM56
2142	chr2	190880840	190881040	5UTR	GLS
2143	chr22	29307950	29308150	5UTR	GAS2L1
2144	chr5	134004861	134005061	5UTR	VDAC1
2145	chr4	17804489	17804689	5UTR	DCAF16
2146	chr17	78131194	78131394	5UTR	TMC8
2147	chr8	90005644	90005844	5UTR	DECR1
2148	chr21	46182807	46183007	5UTR	SPATC1L
2149	chr6	12120331	12120531	5UTR	HIVEP1
2150	chr3	50337228	50337428	5UTR	RASSF1
2151	chr13	27621179	27621379	5UTR	POLR1D
2152	chr2	26346247	26346447	5UTR	ADGRF3
2154	chr12	12521069	12521269	5UTR	DUSP16
2155	chr15	43618068	43618268	5UTR	STRC
2158	chr7	39950518	39950718	5UTR	CDK13
2159	chrX	154420805	154421005	5UTR	TAZ
2160	chr7	55952015	55952215	5UTR	MRPS17
2161	chr1	172442549	172442749	5UTR	PIGC
2162	chr8	143596564	143596764	5UTR	EEF1D
2163	chr20	35653450	35653650	5UTR	CPNE1
2165	chr2	169573678	169573878	5UTR	FASTKD1
2166	chr16	689965	690165	5UTR	WDR24
2167	chrX	155065064	155065264	5UTR	CMC4
2169	chr1	25618047	25618247	5UTR	MAN1C1
2170	chr3	3844329	3844529	5UTR	LRRN1
2171	chr4	152535158	152535358	5UTR	FBXW7
2173	chr14	23298700	23298900	5UTR	BCL2L2
2175	chr19	1206501	1206701	5UTR	STK11
2176	chr1	145096124	145096324	5UTR	FAM72D
2177	chr7	66740283	66740483	5UTR	RABGEF1
2178	chr15	58987708	58987908	5UTR	RNF111
2179	chr1	179865218	179865418	5UTR	TOR1AIP2
2180	chr19	14527679	14527879	5UTR	DNAJB1
2181	chr15	30626294	30626494	5UTR	ARHGAP11B
2182	chr9	114505009	114505209	5UTR	WHRN
2183	chr20	53582763	53582963	5UTR	ZNF217
2186	chr2	74465180	74465380	5UTR	MOGS
2188	chr12	68746140	68746340	5UTR	SLC35E3
2189	chr7	90384869	90385069	5UTR	CLDN12
2190	chr11	17389173	17389373	5UTR	KCNJ11
2191	chr13	113484067	113484267	5UTR	DCUN1D2
2192	chr12	122974914	122975114	5UTR	ABCB9
2193	chr1	40509018	40509218	5UTR	EXO5
2194	chr20	64063062	64063262	5UTR	TCEA2
2195	chr10	119104683	119104883	5UTR	DENND10
2196	chr16	23636042	23636242	5UTR	PALB2
2197	chr1	109425885	109426085	5UTR	PSMA5
2198	chr1	201623200	201623400	5UTR	NAV1
2200	chr1	160031721	160031921	5UTR	PIGM
2203	chrX	71096180	71096380	5UTR	FOXO4
2204	chr11	10854930	10855130	5UTR	ZBED5
2206	chr3	141051337	141051537	5UTR	SPSB4
2207	chr11	96384682	96384882	5UTR	CCDC82
2208	chr6	28080915	28081115	5UTR	ZNF165
2209	chr22	39960737	39960937	5UTR	Z82206.1
2213	chr7	149262195	149262395	5UTR	ZNF783
2214	chr11	14891341	14891541	5UTR	CYP2R1
2216	chr2	65071373	65071573	5UTR	CEP68
2218	chr19	34773058	34773258	5UTR	ZNF599
2220	chr17	16567644	16567844	5UTR	ZNF287
2221	chr14	76761968	76762168	5UTR	VASH1
2223	chr15	43330398	43330598	5UTR	LCMT2
2224	chr10	88880230	88880430	5UTR	STAMBPL1
2228	chr11	86244783	86244983	5UTR	EED
2229	chr1	173714972	173715172	5UTR	KLHL20
2230	chr4	118850698	118850898	5UTR	SYNPO2
2231	chr20	32359505	32359705	5UTR	ASXL1
2232	chr16	30535040	30535240	5UTR	ZNF747
2234	chr6	156777303	156777503	5UTR	ARID1B
2235	chr1	162565966	162566166	5UTR	UAP1
2236	chrX	153904932	153905132	5UTR	AVPR2
2237	chr15	98648950	98649150	5UTR	IGF1R
2240	chr3	42659135	42659335	5UTR	ZBTB47
2241	chr13	26254529	26254729	5UTR	CDK8
2243	chr5	40679962	40680162	5UTR	PTGER4
2244	chr7	135977193	135977393	5UTR	MTPN
2245	chr17	48056333	48056533	5UTR	NFE2L1
2246	chr18	11981467	11981667	5UTR	IMPA2
2247	chr1	7771267	7771467	5UTR	VAMP3
2248	chr3	50297480	50297680	5UTR	NAA80
2250	chr17	76384635	76384835	5UTR	SPHK1
2251	chr2	113182296	113182496	5UTR	PSD4
2253	chr14	104793421	104793621	5UTR	AKT1
2254	chr16	57186419	57186619	5UTR	RSPRY1
2255	chr14	23321493	23321693	5UTR	PABPN1
2257	chr7	134986524	134986724	5UTR	AGBL3
2258	chr22	20085787	20085987	5UTR	DGCR8
2259	chr22	30635967	30636167	5UTR	SLC35E4
2261	chr8	143597173	143597373	5UTR	EEF1D
2262	chr4	146175884	146176084	5UTR	LSM6
2264	chr19	47352876	47353076	5UTR	DHX34
2265	chr4	2240984	2241184	5UTR	HAUS3
2267	chr5	140114056	140114256	5UTR	PURA
2269	chr6	5261460	5261660	5UTR	FARS2
2270	chr1	87328882	87329082	5UTR	LMO4
2271	chr15	101251791	101251991	5UTR	CHSY1
2272	chr19	7898668	7898868	5UTR	LRRC8E
2273	chr5	80436877	80437077	5UTR	ZFYVE16
2274	chr4	6673485	6673685	5UTR	AC093323.1
2275	chr15	34336484	34336684	5UTR	SLC12A6
2278	chr2	119759881	119760081	5UTR	PTPN4
2279	chr22	38656265	38656465	5UTR	FAM227A
2280	chr9	112573962	112574162	5UTR	KIAA1958
2281	chr1	1281380	1281580	5UTR	SCNN1D
2282	chr12	132986364	132986564	5UTR	ZNF26
2283	chr22	37612944	37613144	5UTR	GGA1
2284	chr19	52614586	52614786	5UTR	ZNF83
2285	chr19	17334839	17335039	5UTR	GTPBP3
2286	chr13	29850287	29850487	5UTR	UBL3
2291	chr4	110622445	110622645	5UTR	PITX2
2295	chr16	11915758	11915958	5UTR	GSPT1
2296	chr9	26892626	26892826	5UTR	CAAP1
2297	chr3	157160525	157160725	5UTR	CCNL1
2298	chr4	106316589	106316789	5UTR	AIMP1
2299	chr17	7687534	7687734	5UTR	WRAP53
2300	chr2	61537891	61538091	5UTR	XPO1
2301	chr22	37805238	37805438	5UTR	H1-0
2302	chr1	150067596	150067796	5UTR	VPS45
2303	chr11	114400299	114400499	5UTR	RBM7
2304	chr16	88703070	88703270	5UTR	RNF166
2305	chr5	140497025	140497225	5UTR	ANKHD1
2306	chr2	182717954	182718154	5UTR	DNAJC10
2307	chr12	45974561	45974761	5UTR	SCAF11
2309	chr14	22836496	22836696	5UTR	MMP14
2310	chr15	64300581	64300781	5UTR	CSNK1G1
2311	chr19	45885703	45885903	5UTR	IRF2BP1
2312	chr18	75285401	75285601	5UTR	TSHZ1
2313	chr11	61829136	61829336	5UTR	FADS1
2315	chr17	63700302	63700502	5UTR	LIMD2
2316	chr11	76381430	76381630	5UTR	GVQW3
2318	chr15	79923445	79923645	5UTR	ST20
2320	chr1	156082298	156082498	5UTR	MEX3A
2321	chr17	78131182	78131382	5UTR	TMC8
2322	chr2	196170747	196170947	5UTR	STK17B
2323	chr19	12723779	12723979	5UTR	TNPO2
2324	chr11	85627164	85627364	5UTR	DLG2
2325	chr1	9943195	9943395	5UTR	LZIC
2326	chr14	69209351	69209551	5UTR	EXD2
2328	chr4	55395904	55396104	5UTR	TMEM165
2329	chr17	3695949	3696149	5UTR	P2RX5-TAX1BP3
2330	chr19	57947519	57947719	5UTR	ZNF256
2331	chr17	67377791	67377991	5UTR	PITPNC1
2332	chr14	73024819	73025019	5UTR	ZFYVE1
2333	chr17	80545011	80545211	5UTR	RPTOR
2334	chr16	67806832	67807032	5UTR	TSNAXIP1
2335	chr14	102331465	102331665	5UTR	ZNF839
2338	chrX	47658965	47659165	5UTR	UXT
2339	chr5	154445907	154446107	5UTR	SAP30L
2342	chr6	30326411	30326611	5UTR	TRIM39
2343	chr16	2969448	2969648	5UTR	PAQR4
2344	chr6	143948279	143948479	5UTR	PLAGL1
2348	chr1	1615475	1615675	5UTR	MIB2
2350	chr6	147204353	147204553	5UTR	STXBP5
2351	chrX	52958264	52958464	5UTR	FAM156A
2352	chr11	120337012	120337212	5UTR	ARHGEF12
2353	chr1	151006370	151006570	5UTR	MINDY1
2354	chr15	43330395	43330595	5UTR	LCMT2
2355	chr8	143595988	143596188	5UTR	EEF1D
2356	chr5	135399760	135399960	5UTR	MACROH2A1
2358	chr11	83157114	83157314	5UTR	PCF11
2359	chr6	43171352	43171552	5UTR	SRF
2360	chr4	118850717	118850917	5UTR	SYNPO2
2362	chr2	201132863	201133063	5UTR	CFLAR
2365	chr5	75511465	75511665	5UTR	CERT1
2367	chr17	38563609	38563809	5UTR	SRCIN1
2368	chr20	45890478	45890678	5UTR	CTSA
2369	chr20	59160502	59160702	5UTR	ZNF831
2370	chr14	36663080	36663280	5UTR	PAX9
2374	chr2	199457887	199458087	5UTR	SATB2
2375	chr12	122974680	122974880	5UTR	OGFOD2
2377	chr9	120926105	120926305	5UTR	TRAF1
2378	chr6	159761334	159761534	5UTR	SOD2
2379	chr7	39987781	39987981	5UTR	CDK13
2380	chr17	57983211	57983411	5UTR	VEZF1
2382	chr21	34887318	34887518	5UTR	RUNX1
2383	chr19	45768801	45769001	5UTR	SIX5
2384	chr4	139300710	139300910	5UTR	NDUFC1
2386	chr17	56833001	56833201	5UTR	C17orf67
[truncated: 2,621 more rows]

## Sheet: HIV infection
The m6A peaks called in HIV infected Jurkat cells
	chr #	position start	position stop	position	Gene name
0	chr18	62186875	62187075	5UTR	PIGN
1	chr5	14871618	14871818	5UTR	ANKH
2	chr6	127343394	127343594	5UTR	ECHDC1
3	chr7	108569514	108569714	5UTR	THAP5
4	chr3	11846708	11846908	5UTR	TAMM41
5	chr17	40219268	40219468	5UTR	WIPF2
6	chr9	122159642	122159842	5UTR	NDUFA8
7	chr19	36916324	36916524	5UTR	ZNF568
8	chr5	180808733	180808933	5UTR	MGAT1
9	chr2	127811030	127811230	5UTR	WDR33
10	chr10	113853773	113853973	5UTR	DCLRE1A
11	chr8	66667553	66667753	5UTR	C8orf44-SGK3
12	chr19	34172497	34172697	5UTR	LSM14A
13	chr3	49967306	49967506	5UTR	RBM6
14	chr12	104456902	104457102	5UTR	CHST11
15	chr14	91114024	91114224	5UTR	DGLUCY
16	chr19	57947531	57947731	5UTR	ZNF256
17	chr11	95790062	95790262	5UTR	FAM76B
18	chr4	48831019	48831219	5UTR	OCIAD1
19	chr7	48088547	48088747	5UTR	UPP1
20	chr6	13486907	13487107	5UTR	GFOD1
21	chr10	86969196	86969396	5UTR	MMRN2
22	chr16	28293000	28293200	5UTR	SBK1
23	chr19	49665444	49665644	5UTR	IRF3
24	chr3	38024634	38024834	5UTR	PLCD1
25	chr6	46652881	46653081	5UTR	SLC25A27
26	chr14	24339861	24340061	5UTR	RIPK3
27	chr2	99337349	99337549	5UTR	EIF5B
28	chr12	6970512	6970712	5UTR	PHB2
29	chr1	241640169	241640369	5UTR	OPN3
30	chr3	41199447	41199647	5UTR	CTNNB1
31	chr11	134390004	134390204	5UTR	B3GAT1
32	chr10	7818492	7818692	5UTR	TAF3
33	chrX	48897867	48898067	5UTR	PQBP1
34	chr16	1781398	1781598	5UTR	SPSB3
35	chr3	51942337	51942537	5UTR	PARP3
36	chr14	90396987	90397187	5UTR	CALM1
37	chr19	35629042	35629242	5UTR	RBM42
38	chr2	200889486	200889686	5UTR	NIF3L1
39	chr19	10654249	10654449	5UTR	ILF3
40	chr20	18467353	18467553	5UTR	POLR3F
41	chr6	122471703	122471903	5UTR	SERINC1
42	chr14	22589065	22589265	5UTR	DAD1
43	chr2	3377670	3377870	5UTR	EIPR1
44	chr19	45768768	45768968	5UTR	SIX5
45	chr4	20700407	20700607	5UTR	PACRGL
46	chr2	231781110	231781310	5UTR	PDE6D
47	chr10	123154799	123154999	5UTR	BUB3
48	chr17	77402038	77402238	5UTR	SEPTIN9
49	chr2	74416059	74416259	5UTR	C2orf81
50	chr4	139556059	139556259	5UTR	SETD7
51	chr16	66935400	66935600	5UTR	CES2
52	chr19	49877132	49877332	5UTR	AKT1S1
53	chr17	29930046	29930246	5UTR	SSH2
54	chr3	72848269	72848469	5UTR	SHQ1
55	chrX	119236227	119236427	5UTR	PGRMC1
56	chr19	3136060	3136260	5UTR	GNA15
57	chr3	185937853	185938053	5UTR	TRA2B
58	chr2	233854402	233854602	5UTR	HJURP
59	chr14	93116143	93116343	5UTR	ITPK1
60	chr8	41529173	41529373	5UTR	GINS4
61	chr1	33036763	33036963	5UTR	AK2
62	chr2	101474934	101475134	5UTR	RFX8
63	chr1	145962778	145962978	5UTR	ANKRD34A
64	chr1	45550850	45551050	5UTR	AKR1A1
65	chrX	79367386	79367586	5UTR	ITM2A
66	chr3	186570148	186570348	5UTR	TBCCD1
67	chr15	68289639	68289839	5UTR	FEM1B
68	chr12	68610860	68611060	5UTR	RAP1B
69	chr19	9818945	9819145	5UTR	FBXL12
70	chr3	155854275	155854475	5UTR	AC104472.3
71	chr2	65129955	65130155	5UTR	RAB1A
72	chr5	181223625	181223825	5UTR	TRIM41
73	chr6	152982895	152983095	5UTR	FBXO5
74	chr12	100267147	100267347	5UTR	SCYL2
75	chr2	63840948	63841148	5UTR	UGP2
76	chr19	5719967	5720167	5UTR	LONP1
77	chr1	151198514	151198714	5UTR	PIP5K1A
78	chr1	205810724	205810924	5UTR	SLC41A1
79	chr12	56521765	56521965	5UTR	RBMS2
80	chr6	34889219	34889419	5UTR	ANKS1A
81	chr15	42451575	42451775	5UTR	ZNF106
82	chr10	88990590	88990790	5UTR	FAS
83	chr11	66616613	66616813	5UTR	RBM14-RBM4
84	chr2	71348815	71349015	5UTR	ZNF638
85	chr1	171485506	171485706	5UTR	PRRC2C
86	chr17	67366443	67366643	5UTR	PSMD12
87	chr17	59155016	59155216	5UTR	SKA2
88	chr3	158110042	158110242	5UTR	RSRC1
89	chr1	100038076	100038276	5UTR	MFSD14A
90	chr16	70399314	70399514	5UTR	ST3GAL2
91	chr9	128322478	128322678	5UTR	COQ4
92	chr22	41301490	41301690	5UTR	ZC3H7B
93	chr17	50719575	50719775	5UTR	LUC7L3
94	chr1	160262304	160262504	5UTR	DCAF8
95	chr11	66616598	66616798	5UTR	RBM14-RBM4
96	chr19	1206511	1206711	5UTR	STK11
97	chr13	48303799	48303999	5UTR	RB1
98	chr16	88570354	88570554	5UTR	ZC3H18
99	chr8	15540226	15540426	5UTR	TUSC3
100	chr14	90396986	90397186	5UTR	CALM1
101	chr7	48088690	48088890	5UTR	UPP1
102	chr19	6772702	6772902	5UTR	VAV1
103	chr1	65254409	65254609	5UTR	DNAJC6
104	chr1	93079265	93079465	5UTR	MTF2
105	chr9	133030907	133031107	5UTR	GTF3C5
106	chr11	65382500	65382700	5UTR	SLC25A45
107	chr2	174395855	174396055	5UTR	SCRN3
108	chr15	72231257	72231457	5UTR	PKM
109	chr1	10431108	10431308	5UTR	CENPS-CORT
110	chr11	120336386	120336586	5UTR	ARHGEF12
111	chrX	153724792	153724992	5UTR	ABCD1
112	chr16	53810	54010	5UTR	SNRNP25
113	chr19	1250016	1250216	5UTR	MIDN
114	chr16	19521923	19522123	5UTR	GDE1
115	chr6	149648567	149648767	5UTR	KATNA1
116	chr1	70354558	70354758	5UTR	ANKRD13C
117	chrX	72572709	72572909	5UTR	HDAC8
118	chr3	48847685	48847885	5UTR	PRKAR2A
119	chr15	65623938	65624138	5UTR	SLC24A1
120	chr11	45918638	45918838	5UTR	PEX16
121	chr12	103930336	103930536	5UTR	HSP90B1
122	chr14	103629160	103629360	5UTR	KLC1
123	chr3	48847680	48847880	5UTR	PRKAR2A
124	chr10	100347141	100347341	5UTR	SCD
125	chr15	73994671	73994871	5UTR	PML
126	chr5	131635025	131635225	5UTR	RAPGEF6
127	chr6	15662868	15663068	5UTR	DTNBP1
128	chr18	35041385	35041585	5UTR	MAPRE2
129	chr15	80059600	80059800	5UTR	ZFAND6
130	chr1	209756025	209756225	5UTR	TRAF3IP3
131	chr19	12891156	12891356	5UTR	GCDH
132	chr16	66469544	66469744	5UTR	BEAN1
133	chr4	185426213	185426413	5UTR	C4orf47
134	chr1	113812171	113812371	5UTR	RSBN1
135	chr22	19941732	19941932	5UTR	COMT
136	chr15	75903832	75904032	5UTR	FBXO22
137	chr20	53582770	53582970	5UTR	ZNF217
138	chr14	54702242	54702442	5UTR	SAMD4A
139	chr14	76762243	76762443	5UTR	VASH1
140	chr6	143942163	143942363	5UTR	PLAGL1
141	chr1	25618026	25618226	5UTR	MAN1C1
142	chr19	45507441	45507641	5UTR	VASP
143	chr4	107989809	107990009	5UTR	HADH
144	chr15	30626140	30626340	5UTR	AC091057.5
145	chr14	77027732	77027932	5UTR	IRF2BPL
146	chr14	20461295	20461495	5UTR	PIP4P1
147	chr7	37920637	37920837	5UTR	EPDR1
148	chr12	131711079	131711279	5UTR	SFSWAP
149	chr11	14891359	14891559	5UTR	CYP2R1
150	chr3	187139287	187139487	5UTR	RPL39L
151	chr19	48993156	48993356	5UTR	GYS1
152	chr11	46617559	46617759	5UTR	ATG13
153	chr6	31622605	31622805	5UTR	PRRC2A
154	chr1	58783615	58783815	5UTR	JUN
155	chr19	8444897	8445097	5UTR	HNRNPM
156	chr15	84980441	84980641	5UTR	PDE8A
157	chr14	93332876	93333076	5UTR	BTBD7
158	chrX	40097806	40098006	5UTR	BCOR
159	chr1	145964411	145964611	5UTR	ANKRD34A
160	chr16	87383904	87384104	5UTR	MAP1LC3B
161	chr12	103965820	103966020	5UTR	TDG
162	chr9	124771167	124771367	5UTR	NR6A1
163	chr17	42833383	42833583	5UTR	PSME3
164	chr13	27621037	27621237	5UTR	POLR1D
165	chr19	39335879	39336079	5UTR	GMFG
166	chr1	228096982	228097182	5UTR	ARF1
167	chr1	2393099	2393299	5UTR	RER1
168	chr1	43969976	43970176	5UTR	DPH2
169	chr2	27343455	27343655	5UTR	GTF3C2
170	chr17	63622354	63622554	5UTR	MAP3K3
171	chrX	40097790	40097990	5UTR	BCOR
172	chr14	24232223	24232423	5UTR	NEDD8
173	chr3	50350610	50350810	5UTR	NPRL2
174	chr21	45544284	45544484	5UTR	SLC19A1
175	chr17	61927826	61928026	5UTR	INTS2
176	chr1	225924120	225924320	5UTR	PYCR2
177	chr12	57633041	57633241	5UTR	B4GALNT1
178	chr2	11344144	11344344	5UTR	ROCK2
179	chr17	59619874	59620074	5UTR	CLTC
180	chr19	34926866	34927066	5UTR	ZNF30
181	chr9	75891020	75891220	5UTR	PCSK5
182	chrX	154516061	154516261	5UTR	FAM3A
183	chr16	3023974	3024174	5UTR	THOC6
184	chr1	205228160	205228360	5UTR	TMCC2
185	chr17	44187224	44187424	5UTR	TMUB2
187	chr3	11846705	11846905	5UTR	TAMM41
188	chr16	11914975	11915175	5UTR	GSPT1
189	chr3	130893960	130894160	5UTR	ATP2C1
190	chr7	30284859	30285059	5UTR	ZNRF2
191	chr11	31809996	31810196	5UTR	PAX6
192	chr8	123255986	123256186	5UTR	ZHX1
193	chr8	38176357	38176557	5UTR	LSM1
194	chr18	62523028	62523228	5UTR	ZCCHC2
195	chr13	24912968	24913168	5UTR	CENPJ
196	chr14	39175162	39175362	5UTR	PNN
197	chr6	26457905	26458105	5UTR	BTN2A1
198	chr19	34300302	34300502	5UTR	GARRE1
199	chr4	37902213	37902413	5UTR	TBC1D1
200	chr12	50924938	50925138	5UTR	METTL7A
201	chr19	3557438	3557638	5UTR	MFSD12
202	chr13	27620858	27621058	5UTR	POLR1D
203	chr6	32844435	32844635	5UTR	PSMB8
204	chrX	11759629	11759829	5UTR	MSL3
205	chr14	24242443	24242643	5UTR	TINF2
206	chr4	107989807	107990007	5UTR	HADH
207	chr19	45494198	45494398	5UTR	RTN2
208	chr7	149153997	149154197	5UTR	ZNF398
209	chr1	144461463	144461663	5UTR	NBPF15
210	chr20	45934599	45934799	5UTR	PCIF1
211	chr10	132331696	132331896	5UTR	STK32C
212	chr2	27663443	27663643	5UTR	SUPT7L
213	chr16	70398773	70398973	5UTR	ST3GAL2
214	chr13	50909747	50909947	5UTR	RNASEH2B
215	chr10	100987819	100988019	5UTR	TWNK
217	chr1	93346276	93346476	5UTR	DR1
218	chr12	57846530	57846730	5UTR	CTDSP2
219	chr1	203798802	203799002	5UTR	ZC3H11A
220	chr8	80486696	80486896	5UTR	ZBTB10
221	chr11	85647903	85648103	5UTR	TMEM126A
222	chr17	64897250	64897450	5UTR	LRRC37A3
223	chr14	24232587	24232787	5UTR	GMPR2
224	chr3	4303266	4303466	5UTR	SETMAR
225	chr21	25735189	25735389	5UTR	ATP5PF
226	chr11	65261904	65262104	5UTR	POLA2
227	chr3	17742492	17742692	5UTR	TBC1D5
228	chr1	155262156	155262356	5UTR	SCAMP3
229	chr1	156727635	156727835	5UTR	ISG20L2
230	chr14	104985823	104986023	5UTR	CLBA1
231	chr11	134276372	134276572	5UTR	GLB1L3
232	chr17	37406407	37406607	5UTR	ACACA
233	chr16	70398761	70398961	5UTR	ST3GAL2
234	chr22	20085815	20086015	5UTR	DGCR8
235	chr19	6502192	6502392	5UTR	TUBB4A
236	chr19	12140231	12140431	5UTR	ZNF20
237	chr18	8783486	8783686	5UTR	MTCL1
238	chr1	12618020	12618220	5UTR	DHRS3
239	chr20	41028793	41028993	5UTR	TOP1
240	chr3	172523323	172523523	5UTR	TNFSF10
241	chr16	20741653	20741853	5UTR	THUMPD1
242	chr3	97764696	97764896	5UTR	ARL6
243	chr14	105491204	105491404	5UTR	TEDC1
244	chr17	19648691	19648891	5UTR	ALDH3A2
245	chr4	108168546	108168746	5UTR	LEF1
246	chr2	85356953	85357153	5UTR	ELMOD3
247	chr3	49967522	49967722	5UTR	RBM6
248	chr11	83286184	83286384	5UTR	CCDC90B
249	chr19	32676155	32676355	5UTR	ANKRD27
250	chr12	6688753	6688953	5UTR	ZNF384
251	chr12	6452060	6452260	5UTR	TAPBPL
252	chr17	76737672	76737872	5UTR	MFSD11
253	chr2	213150238	213150438	5UTR	IKZF2
254	chr17	7307505	7307705	5UTR	EIF5A
256	chr11	73873309	73873509	5UTR	COA4
257	chr14	65411875	65412075	5UTR	FUT8
258	chr13	26254539	26254739	5UTR	CDK8
259	chr14	73523122	73523322	5UTR	HEATR4
260	chr17	68511943	68512143	5UTR	PRKAR1A
261	chr20	37732782	37732982	5UTR	CTNNBL1
263	chr1	146228858	146229058	5UTR	NOTCH2NLA
264	chr11	819537	819737	5UTR	PNPLA2
265	chr15	58749639	58749839	5UTR	ADAM10
266	chr6	127266815	127267015	5UTR	RNF146
267	chr19	49665705	49665905	5UTR	IRF3
268	chr16	30534708	30534908	5UTR	AC002310.4
269	chr19	46788425	46788625	5UTR	SLC1A5
270	chr17	37406409	37406609	5UTR	ACACA
271	chr3	28348893	28349093	5UTR	ZCWPW2
272	chr4	183444657	183444857	5UTR	CDKN2AIP
273	chrX	75274068	75274268	5UTR	UPRT
274	chr20	31514411	31514611	5UTR	HM13
275	chr14	49620792	49620992	5UTR	MGAT2
276	chr1	39409617	39409817	5UTR	MACF1
277	chr15	66702719	66702919	5UTR	SMAD6
278	chr15	48178138	48178338	5UTR	MYEF2
279	chr12	56338812	56339012	5UTR	IL23A
280	chr17	82333654	82333854	5UTR	SECTM1
281	chr16	50287795	50287995	5UTR	ADCY7
282	chr16	3640833	3641033	5UTR	DNASE1
283	chr6	87701928	87702128	5UTR	AKIRIN2
284	chr3	47781705	47781905	5UTR	SMARCC1
285	chr22	20507492	20507692	5UTR	MED15
286	chr19	48469286	48469486	5UTR	CYTH2
287	chr16	30052842	30053042	5UTR	TLCD3B
288	chr9	128818417	128818617	5UTR	ENDOG
289	chr6	110874728	110874928	5UTR	AMD1
290	chr17	18314828	18315028	5UTR	TOP3A
291	chr17	8888652	8888852	5UTR	PIK3R5
292	chr8	81281070	81281270	5UTR	FABP5
293	chr7	44978921	44979121	5UTR	MYO1G
294	chr1	21176741	21176941	5UTR	EIF4G3
295	chr17	17591561	17591761	5UTR	PEMT
296	chr2	47176364	47176564	5UTR	CALM2
297	chr10	118754725	118754925	5UTR	CACUL1
298	chr4	173334286	173334486	5UTR	HMGB2
299	chr19	49665508	49665708	5UTR	IRF3
300	chr19	55601967	55602167	5UTR	ZNF524
301	chr3	48469783	48469983	5UTR	SHISA5
302	chr15	72046465	72046665	5UTR	MYO9A
303	chr5	81304645	81304845	5UTR	ZCCHC9
304	chr12	132731914	132732114	5UTR	ANKLE2
305	chr8	41598822	41599022	5UTR	GPAT4
306	chrX	130165636	130165836	5UTR	AIFM1
307	chr17	1400075	1400275	5UTR	YWHAE
308	chr18	47150332	47150532	5UTR	HDHD2
309	chr4	109729799	109729999	5UTR	PLA2G12A
310	chr6	31659964	31660164	5UTR	C6orf47
311	chr4	124710527	124710727	5UTR	ANKRD50
312	chr9	92877885	92878085	5UTR	ZNF484
313	chr6	31546589	31546789	5UTR	ATP6V1G2
314	chr3	39383375	39383575	5UTR	SLC25A38
315	chr16	87392253	87392453	5UTR	MAP1LC3B
316	chr11	57515560	57515760	5UTR	SLC43A1
317	chr19	54137721	54137921	5UTR	CNOT3
319	chr9	104094259	104094459	5UTR	SMC2
320	chr5	33440904	33441104	5UTR	TARS1
321	chr6	116279734	116279934	5UTR	TSPYL1
322	chrX	72714140	72714340	5UTR	PHKA1
323	chr10	49941795	49941995	5UTR	PARG
324	chr3	183884747	183884947	5UTR	PARL
325	chr3	196503268	196503468	5UTR	RNF168
326	chr14	93184182	93184382	5UTR	MOAP1
327	chr3	119498527	119498727	5UTR	TIMMDC1
328	chr22	50244710	50244910	5UTR	TUBGCP6
329	chr6	157381696	157381896	5UTR	ZDHHC14
330	chr8	42472479	42472679	5UTR	SLC20A2
331	chr22	31292341	31292541	5UTR	PIK3IP1
332	chr1	89022709	89022909	5UTR	GBP3
333	chr3	28348893	28349093	5UTR	AZI2
334	chr7	121396206	121396406	5UTR	FAM3C
335	chr11	10857901	10858101	5UTR	ZBED5
336	chr17	67366444	67366644	5UTR	PSMD12
337	chr15	70097254	70097454	5UTR	TLE3
339	chr17	28335622	28335822	5UTR	TNFAIP1
340	chr9	36572829	36573029	5UTR	MELK
341	chr17	64897492	64897692	5UTR	LRRC37A3
342	chr11	78079675	78079875	5UTR	NDUFC2-KCTD14
343	chr17	31325931	31326131	5UTR	NF1
344	chr1	28736911	28737111	5UTR	YTHDF2
345	chr19	36916364	36916564	5UTR	ZNF568
346	chr11	36594834	36595034	5UTR	RAG2
347	chr12	56128203	56128403	5UTR	ESYT1
348	chr19	49929354	49929554	5UTR	IL4I1
349	chr20	408297	408497	5UTR	RBCK1
350	chr12	98515605	98515805	5UTR	TMPO
351	chr1	46219887	46220087	5UTR	POMGNT1
352	chr12	131929242	131929442	5UTR	PUS1
353	chr14	92121928	92122128	5UTR	CPSF2
354	chr5	76716100	76716300	5UTR	F2R
355	chr15	70097453	70097653	5UTR	TLE3
356	chr12	8697959	8698159	5UTR	RIMKLB
357	chr8	123255970	123256170	5UTR	ZHX1
358	chr13	32586390	32586590	5UTR	PDS5B
359	chr4	152535903	152536103	5UTR	FBXW7
360	chr5	157858968	157859168	5UTR	CLINT1
361	chr1	45583978	45584178	5UTR	NASP
362	chr3	172750665	172750865	5UTR	ECT2
363	chr13	23354796	23354996	5UTR	SACS
364	chr22	50508188	50508388	5UTR	NCAPH2
365	chr11	111871386	111871586	5UTR	ALG9
366	chr2	148020632	148020832	5UTR	ORC4
367	chr6	159727055	159727255	5UTR	WTAP
368	chr1	193059231	193059431	5UTR	UCHL5
369	chr18	62187393	62187593	5UTR	RELCH
370	chr11	134389217	134389417	5UTR	B3GAT1
372	chr1	244864341	244864541	5UTR	HNRNPU
373	chr6	149749690	149749890	5UTR	PCMT1
374	chr19	57769619	57769819	5UTR	ZNF586
375	chr16	66552548	66552748	5UTR	CKLF-CMTM1
376	chr1	52055087	52055287	5UTR	TXNDC12
377	chr8	104497350	104497550	5UTR	LRP12
378	chr4	70734355	70734555	5UTR	RUFY3
379	chr2	218659464	218659664	5UTR	ZNF142
380	chr1	203798903	203799103	5UTR	ZC3H11A
381	chr13	102799201	102799401	5UTR	BIVM
382	chr19	45854611	45854811	5UTR	SYMPK
383	chr14	103334346	103334546	5UTR	EIF5
384	chr15	34337235	34337435	5UTR	SLC12A6
386	chr14	23321478	23321678	5UTR	PABPN1
387	chr20	2840482	2840682	5UTR	PCED1A
388	chr3	49093936	49094136	5UTR	QRICH1
389	chr4	40193572	40193772	5UTR	RHOH
390	chr3	196567008	196567208	5UTR	WDR53
391	chr6	37433149	37433349	5UTR	CMTR1
392	chr22	50627990	50628190	5UTR	ARSA
393	chr8	23246412	23246612	5UTR	CHMP7
394	chr19	50358634	50358834	5UTR	NR1H2
395	chr3	20186054	20186254	5UTR	SGO1
396	chr12	112319550	112319750	5UTR	HECTD4
397	chr14	77028012	77028212	5UTR	IRF2BPL
398	chr6	46652628	46652828	5UTR	CYP39A1
399	chr6	145963871	145964071	5UTR	SHPRH
400	chr9	134028872	134029072	5UTR	BRD3OS
401	chr2	201266367	201266567	5UTR	CASP8
402	chr1	151006380	151006580	5UTR	MINDY1
403	chr19	4909432	4909632	5UTR	UHRF1
404	chr15	70097451	70097651	5UTR	TLE3
405	chr1	37989911	37990111	5UTR	SF3A3
406	chr6	8435392	8435592	5UTR	SLC35B3
407	chr1	37513479	37513679	5UTR	MEAF6
408	chr19	38893839	38894039	5UTR	SIRT2
409	chr16	56451484	56451684	5UTR	OGFOD1
410	chr1	150697034	150697234	5UTR	GOLPH3L
411	chr10	58334937	58335137	5UTR	UBE2D1
412	chr8	9151457	9151657	5UTR	PPP1R3B
413	chr1	20787193	20787393	5UTR	HP1BP3
414	chr3	113746046	113746246	5UTR	NAA50
415	chr10	102503934	102504134	5UTR	SUFU
416	chr3	35640177	35640377	5UTR	ARPP21
417	chr15	67065601	67065801	5UTR	SMAD3
418	chr9	89364227	89364427	5UTR	SEMA4D
419	chr2	201132856	201133056	5UTR	CFLAR
420	chr7	66740138	66740338	5UTR	RABGEF1
421	chr15	99105029	99105229	5UTR	SYNM
422	chr1	25338027	25338227	5UTR	RSRP1
423	chr20	35742079	35742279	5UTR	RBM39
424	chr14	91060463	91060663	5UTR	RPS6KA5
425	chr11	67391545	67391745	5UTR	RAD9A
426	chr12	98645228	98645428	5UTR	APAF1
427	chr17	40648013	40648213	5UTR	SMARCE1
428	chr9	130714186	130714386	5UTR	ABL1
429	chr1	23484452	23484652	5UTR	ASAP3
430	chr5	75511459	75511659	5UTR	CERT1
431	chr16	71808918	71809118	5UTR	AP1G1
432	chr22	31292323	31292523	5UTR	PIK3IP1
433	chr6	125781093	125781293	5UTR	NCOA7
434	chr20	4148741	4148941	5UTR	SMOX
435	chr11	130069814	130070014	5UTR	APLP2
436	chr11	46617546	46617746	5UTR	HARBI1
437	chr17	56832994	56833194	5UTR	C17orf67
438	chr17	27294076	27294276	5UTR	WSB1
439	chr8	25458265	25458465	5UTR	KCTD9
442	chrY	19744749	19744949	5UTR	KDM5D
444	chr1	173824955	173825155	5UTR	DARS2
445	chr19	11559377	11559577	5UTR	ZNF627
446	chrX	48801968	48802168	5UTR	HDAC6
447	chr7	35694388	35694588	5UTR	HERPUD2
448	chr11	43880790	43880990	5UTR	ALKBH3
449	chr3	5122281	5122481	5UTR	ARL8B
450	chr8	33512587	33512787	5UTR	TTI2
451	chr8	38787184	38787384	5UTR	TACC1
452	chr3	57597226	57597426	5UTR	ARF4
453	chr2	46916274	46916474	5UTR	TTC7A
454	chr11	117178718	117178918	5UTR	SIDT2
455	chr11	17388928	17389128	5UTR	KCNJ11
456	chr5	178204484	178204684	5UTR	HNRNPAB
457	chr7	70694752	70694952	5UTR	AUTS2
458	chr2	128091156	128091356	5UTR	UGGT1
459	chr17	15999521	15999721	5UTR	ZSWIM7
461	chr1	161766240	161766440	5UTR	ATF6
462	chr13	112067506	112067706	5UTR	SOX1
463	chr15	40382895	40383095	5UTR	KNSTRN
464	chr20	38472798	38472998	5UTR	RALGAPB
465	chr17	17836889	17837089	5UTR	SREBF1
466	chr9	41189191	41189391	5UTR	CBWD6
467	chr13	19782766	19782966	5UTR	PSPC1
468	chr19	49929162	49929362	5UTR	NUP62
469	chr17	63550572	63550772	5UTR	DCAF7
470	chr22	46762610	46762810	5UTR	TBC1D22A
471	chr9	96854333	96854533	5UTR	ZNF782
472	chrX	134807423	134807623	5UTR	FAM122C
473	chr19	49929162	49929362	5UTR	ATF5
474	chr19	53103289	53103489	5UTR	ZNF160
475	chr12	113334948	113335148	5UTR	SLC8B1
476	chr6	159726908	159727108	5UTR	WTAP
478	chr14	24232571	24232771	5UTR	GMPR2
479	chr7	151028402	151028602	5UTR	ABCB8
480	chrX	72572711	72572911	5UTR	HDAC8
481	chr8	100952280	100952480	5UTR	YWHAZ
482	chr8	144509144	144509344	5UTR	MFSD3
483	chr2	189666030	189666230	5UTR	ASNSD1
484	chr7	73829226	73829426	5UTR	CLDN4
485	chr4	151014701	151014901	5UTR	LRBA
486	chr5	52787943	52788143	5UTR	PELO
487	chr7	100119632	100119832	5UTR	CNPY4
488	chr19	572495	572695	5UTR	BSG
490	chr4	112285733	112285933	5UTR	TIFA
491	chr3	126607568	126607768	5UTR	TXNRD3
492	chr1	171781625	171781825	5UTR	EEF1AKNMT
493	chr1	180502401	180502601	5UTR	ACBD6
494	chrX	52897330	52897530	5UTR	FAM156B
495	chr17	80544981	80545181	5UTR	RPTOR
496	chr1	74733129	74733329	5UTR	TYW3
497	chr2	12718052	12718252	5UTR	TRIB2
498	chr1	226940222	226940422	5UTR	COQ8A
499	chr14	101964553	101964753	5UTR	DYNC1H1
500	chr11	62775683	62775883	5UTR	TAF6L
501	chr1	3857065	3857265	5UTR	CEP104
502	chr15	64703066	64703266	5UTR	OAZ2
503	chr19	40750842	40751042	5UTR	SNRPA
504	chr17	36535184	36535384	5UTR	MYO19
505	chr1	89022710	89022910	5UTR	GBP3
507	chr5	140698632	140698832	5UTR	ZMAT2
508	chr14	100306332	100306532	5UTR	SLC25A29
509	chr7	76047850	76048050	5UTR	STYXL1
510	chr1	93345957	93346157	5UTR	DR1
511	chrX	119574504	119574704	5UTR	UBE2A
512	chr16	3609036	3609236	5UTR	SLX4
513	chr8	66667567	66667767	5UTR	C8orf44-SGK3
514	chrX	75274064	75274264	5UTR	UPRT
515	chr13	21176392	21176592	5UTR	SKA3
516	chr11	77821041	77821241	5UTR	AAMDC
517	chr2	202376541	202376741	5UTR	BMPR2
518	chr3	44628980	44629180	5UTR	ZNF197
519	chr16	89721540	89721740	5UTR	ZNF276
520	chr1	203797138	203797338	5UTR	ZC3H11A
521	chr20	46358669	46358869	5UTR	SLC35C2
522	chr1	246507126	246507326	5UTR	SMYD3
523	chr1	58783910	58784110	5UTR	JUN
524	chr4	20700394	20700594	5UTR	PACRGL
525	chr8	11802699	11802899	5UTR	FDFT1
526	chr14	58298478	58298678	5UTR	ARID4A
527	chr7	99408659	99408859	5UTR	BUD31
528	chr6	87701947	87702147	5UTR	AKIRIN2
529	chr1	156642105	156642305	5UTR	BCAN
531	chr3	57757427	57757627	5UTR	SLMAP
532	chr18	62186877	62187077	5UTR	PIGN
533	chr11	14499653	14499853	5UTR	COPB1
534	chrX	79367168	79367368	5UTR	ITM2A
535	chr6	53348859	53349059	5UTR	ELOVL5
536	chr22	46762607	46762807	5UTR	TBC1D22A
537	chr18	36067383	36067583	5UTR	RPRD1A
538	chr5	180071950	180072150	5UTR	RNF130
539	chr3	97764685	97764885	5UTR	ARL6
540	chr22	30667680	30667880	5UTR	DUSP18
541	chr6	96837321	96837521	5UTR	GPR63
542	chr19	44094303	44094503	5UTR	ZNF224
543	chr8	41598473	41598673	5UTR	GPAT4
544	chr11	67483013	67483213	5UTR	AIP
545	chr12	25250785	25250985	5UTR	KRAS
546	chr22	36506883	36507083	5UTR	FOXRED2
547	chr6	42048544	42048744	5UTR	CCND3
548	chr4	106320718	106320918	5UTR	AIMP1
549	chr3	11643755	11643955	5UTR	VGLL4
550	chr1	3857051	3857251	5UTR	CEP104
552	chr12	68610856	68611056	5UTR	RAP1B
553	chr12	120116989	120117189	5UTR	RAB35
554	chr11	64226321	64226521	5UTR	NUDT22
555	chr2	201071479	201071679	5UTR	FAM126B
556	chr6	169751399	169751599	5UTR	DYNLT2
557	chr8	42534800	42535000	5UTR	SLC20A2
558	chr16	689796	689996	5UTR	WDR24
560	chr14	39103076	39103276	5UTR	SEC23A
561	chr14	39170216	39170416	5UTR	TRAPPC6B
562	chr3	44628991	44629191	5UTR	ZNF197
563	chr19	55258823	55259023	5UTR	PPP6R1
564	chr17	57982948	57983148	5UTR	VEZF1
565	chr2	55419669	55419869	5UTR	CCDC88A
566	chr16	721119	721319	5UTR	ANTKMT
567	chr15	89575438	89575638	5UTR	TICRR
568	chr15	70097187	70097387	5UTR	TLE3
569	chr5	75511455	75511655	5UTR	CERT1
570	chr17	76726825	76727025	5UTR	METTL23
571	chr1	165768713	165768913	5UTR	TMCO1
572	chr17	29567222	29567422	5UTR	TP53I13
573	chr16	22206246	22206446	5UTR	EEF2K
574	chr1	89820987	89821187	5UTR	LRRC8D
575	chr12	100267148	100267348	5UTR	SCYL2
576	chr4	48906671	48906871	5UTR	OCIAD2
577	chr14	50668091	50668291	5UTR	SAV1
578	chr1	42958688	42958888	5UTR	SLC2A1
579	chr1	28236038	28236238	5UTR	ATP5IF1
580	chrX	63754570	63754770	5UTR	ARHGEF9
581	chr13	113483934	113484134	5UTR	DCUN1D2
582	chr5	134648496	134648696	5UTR	SAR1B
583	chr1	52552971	52553171	5UTR	TUT4
584	chr6	137867264	137867464	5UTR	TNFAIP3
585	chr1	212608695	212608895	5UTR	ATF3
586	chr17	29077760	29077960	5UTR	TIAF1
587	chr5	69320453	69320653	5UTR	CCDC125
588	chr4	127965207	127965407	5UTR	MFSD8
589	chr17	40053536	40053736	5UTR	MED24
590	chr9	71911595	71911795	5UTR	C9orf85
591	chr9	130713905	130714105	5UTR	ABL1
592	chr3	98732232	98732432	5UTR	ST3GAL6
593	chr14	69152860	69153060	5UTR	DCAF5
594	chr7	99408693	99408893	5UTR	BUD31
595	chr4	146521721	146521921	5UTR	SLC10A7
596	chr14	24146826	24147026	5UTR	PSME2
597	chr1	50968772	50968972	5UTR	CDKN2C
598	chr15	58771284	58771484	5UTR	MINDY2
599	chr6	26457919	26458119	5UTR	BTN2A1
600	chr6	104859692	104859892	5UTR	HACE1
601	chr18	31942962	31943162	5UTR	TRAPPC8
602	chrX	153470467	153470667	5UTR	HAUS7
603	chr9	34178989	34179189	5UTR	UBAP1
604	chr11	90222920	90223120	5UTR	CHORDC1
605	chr11	114400294	114400494	5UTR	C11orf71
606	chr6	26383059	26383259	5UTR	BTN2A2
607	chr11	86068905	86069105	5UTR	PICALM
608	chr16	66552545	66552745	5UTR	CKLF-CMTM1
609	chr4	17810921	17811121	5UTR	NCAPG
610	chr3	52770758	52770958	5UTR	NEK4
611	chr13	67230188	67230388	5UTR	PCDH9
612	chr13	77326920	77327120	5UTR	MYCBP2
613	chr2	3377672	3377872	5UTR	EIPR1
614	chr14	104991349	104991549	5UTR	CLBA1
615	chr14	39103071	39103271	5UTR	SEC23A
616	chr5	116084941	116085141	5UTR	COMMD10
617	chr11	67119344	67119544	5UTR	KDM2A
619	chr5	176537106	176537306	5UTR	RNF44
620	chr18	35497799	35497999	5UTR	INO80C
621	chr14	91114021	91114221	5UTR	DGLUCY
622	chr4	139556602	139556802	5UTR	SETD7
623	chr12	66129013	66129213	5UTR	LLPH
624	chr17	17972290	17972490	5UTR	TOM1L2
626	chr12	132731954	132732154	5UTR	ANKLE2
627	chr1	155562665	155562865	5UTR	ASH1L
628	chr3	196318133	196318333	5UTR	DYNLT2B
630	chr4	139301072	139301272	5UTR	NDUFC1
631	chr12	98644609	98644809	5UTR	IKBIP
632	chr10	96586872	96587072	5UTR	TM9SF3
633	chr5	90474130	90474330	5UTR	POLR3G
634	chr17	50397357	50397557	5UTR	LRRC59
635	chr3	136196098	136196298	5UTR	MSL2
636	chr17	58007085	58007285	5UTR	SRSF1
637	chr10	73808557	73808757	5UTR	NDST2
638	chr1	147541445	147541645	5UTR	BCL9
640	chr6	104859680	104859880	5UTR	HACE1
641	chr19	49929351	49929551	5UTR	NUP62
642	chr1	1281380	1281580	5UTR	SCNN1D
643	chr5	150778750	150778950	5UTR	SMIM3
644	chr6	18264407	18264607	5UTR	DEK
645	chrX	12975054	12975254	5UTR	TMSB4X
646	chr3	129278925	129279125	5UTR	HMCES
647	chr1	37513482	37513682	5UTR	MEAF6
648	chr1	220089690	220089890	5UTR	BPNT1
649	chr11	3856132	3856332	5UTR	STIM1
650	chr11	134390249	134390449	5UTR	B3GAT1
652	chrX	48683743	48683943	5UTR	WAS
653	chr8	26291462	26291662	5UTR	PPP2R2A
654	chr11	47248875	47249075	5UTR	NR1H3
655	chr11	60971656	60971856	5UTR	CD6
657	chr7	39950202	39950402	5UTR	CDK13
659	chr6	37257734	37257934	5UTR	TBC1D22B
660	chr19	48469289	48469489	5UTR	CYTH2
661	chr18	63319430	63319630	5UTR	BCL2
662	chr12	46372640	46372840	5UTR	SLC38A2
663	chr4	139300694	139300894	5UTR	NDUFC1
664	chr6	169702220	169702420	5UTR	C6orf120
666	chr7	44104323	44104523	5UTR	AEBP1
667	chr22	43999186	43999386	5UTR	PARVB
668	chr2	65227741	65227941	5UTR	ACTR2
669	chr17	8435819	8436019	5UTR	NDEL1
670	chr22	38656251	38656451	5UTR	FAM227A
671	chrX	51332831	51333031	5UTR	NUDT10
672	chr1	227317820	227318020	5UTR	CDC42BPA
673	chr3	152299527	152299727	5UTR	MBNL1
674	chr16	67666562	67666762	5UTR	ENKD1
675	chr11	72069866	72070066	5UTR	NUMA1
676	chr2	126656080	126656280	5UTR	GYPC
677	chr7	140696630	140696830	5UTR	NDUFB2
678	chr20	32358286	32358486	5UTR	ASXL1
679	chr17	75784778	75784978	5UTR	UNK
680	chr22	37484397	37484597	5UTR	MFNG
681	chr6	21594196	21594396	5UTR	SOX4
683	chr11	86302242	86302442	5UTR	HIKESHI
684	chr9	75088469	75088669	5UTR	OSTF1
685	chr1	179954751	179954951	5UTR	CEP350
686	chr1	154325477	154325677	5UTR	ATP8B2
687	chr1	36156123	36156323	5UTR	MAP7D1
688	chrX	103686550	103686750	5UTR	MORF4L2
689	chr8	28890354	28890554	5UTR	HMBOX1
690	chr19	1911826	1912026	5UTR	ADAT3
691	chr16	30698171	30698371	5UTR	SRCAP
692	chrX	72208539	72208739	5UTR	ERCC6L
693	chr9	120714327	120714527	5UTR	MEGF9
694	chr5	78510121	78510321	5UTR	LHFPL2
695	chr19	40465635	40465835	5UTR	BLVRB
696	chr4	141132852	141133052	5UTR	RNF150
697	chr10	115093430	115093630	5UTR	ATRNL1
698	chrX	71533062	71533262	5UTR	OGT
699	chr16	78099659	78099859	5UTR	WWOX
700	chr15	80059596	80059796	5UTR	ZFAND6
701	chr1	45583977	45584177	5UTR	NASP
703	chr11	506628	506828	5UTR	RNH1
704	chr3	51499864	51500064	5UTR	DCAF1
705	chr16	30091756	30091956	5UTR	TBX6
706	chr13	28494939	28495139	5UTR	FLT1
707	chr19	17334829	17335029	5UTR	GTPBP3
708	chr7	107179783	107179983	5UTR	HBP1
709	chr1	11805798	11805998	5UTR	MTHFR
710	chr17	28766651	28766851	5UTR	FAM222B
711	chr5	79513906	79514106	5UTR	HOMER1
712	chr5	126777307	126777507	5UTR	LMNB1
713	chr7	99919359	99919559	5UTR	TRIM4
714	chr19	49451644	49451844	5UTR	PIH1D1
716	chr6	15662873	15663073	5UTR	DTNBP1
718	chr12	28190411	28190611	5UTR	CCDC91
719	chr11	65614085	65614285	5UTR	MAP3K11
720	chr1	42958689	42958889	5UTR	SLC2A1
721	chr1	110873072	110873272	5UTR	CD53
723	chr10	104338302	104338502	5UTR	ITPRIP
724	chr19	49813082	49813282	5UTR	FUZ
725	chr17	48908351	48908551	5UTR	UBE2Z
726	chr5	163459963	163460163	5UTR	NUDCD2
728	chr11	57712080	57712280	5UTR	MED19
729	chr16	87765826	87766026	5UTR	KLHDC4
730	chr3	170178823	170179023	5UTR	PHC3
731	chr2	67397320	67397520	5UTR	ETAA1
732	chr6	30556948	30557148	5UTR	GNL1
733	chrX	41333577	41333777	5UTR	DDX3X
734	chr12	74537812	74538012	5UTR	ATXN7L3B
735	chr18	62187392	62187592	5UTR	RELCH
736	chr1	154602127	154602327	5UTR	ADAR
738	chr20	58651232	58651432	5UTR	STX16
739	chr12	21501460	21501660	5UTR	RECQL
740	chr9	134028875	134029075	5UTR	BRD3OS
741	chr2	240586705	240586905	5UTR	CAPN10
742	chr6	20401881	20402081	5UTR	E2F3
743	chr1	211578993	211579193	5UTR	SLC30A1
744	chr12	34022429	34022629	5UTR	ALG10
745	chr19	49664750	49664950	5UTR	IRF3
746	chr19	58466992	58467192	5UTR	ZNF324
747	chr11	65382508	65382708	5UTR	SLC25A45
749	chr10	73495871	73496071	5UTR	PPP3CB
750	chr17	17972272	17972472	5UTR	TOM1L2
751	chr17	38563673	38563873	5UTR	SRCIN1
752	chr1	173824842	173825042	5UTR	DARS2
753	chr7	91264405	91264605	5UTR	FZD1
754	chr2	135741709	135741909	5UTR	UBXN4
755	chr2	210002555	210002755	5UTR	RPE
756	chr3	119498529	119498729	5UTR	TIMMDC1
758	chr5	100903097	100903297	5UTR	ST8SIA4
759	chr14	31207537	31207737	5UTR	HECTD1
761	chr12	52069964	52070164	5UTR	ATG101
762	chr5	134115184	134115384	5UTR	TCF7
764	chrX	46573753	46573953	5UTR	CHST7
765	chr4	76949692	76949892	5UTR	SEPTIN11
766	chr22	50244704	50244904	5UTR	TUBGCP6
767	chrX	52958283	52958483	5UTR	FAM156A
768	chr8	143617925	143618125	5UTR	GFUS
769	chr19	45854443	45854643	5UTR	SYMPK
770	chr7	99438911	99439111	5UTR	CPSF4
771	chr2	224946908	224947108	5UTR	DOCK10
772	chr11	34357788	34357988	5UTR	ABTB2
774	chr10	74842623	74842823	5UTR	KAT6B
775	chr4	112644548	112644748	5UTR	LARP7
776	chr1	9942658	9942858	5UTR	LZIC
777	chr17	3592266	3592466	5UTR	TRPV1
778	chr1	155308801	155309001	5UTR	FDPS
780	chr6	116258528	116258728	5UTR	DSE
781	chr14	63543222	63543422	5UTR	PPP2R5E
782	chr4	42152085	42152285	5UTR	BEND4
783	chr2	98726459	98726659	5UTR	MGAT4A
784	chr4	82373813	82374013	5UTR	HNRNPD
785	chr12	46372627	46372827	5UTR	SLC38A2
786	chr11	6390456	6390656	5UTR	SMPD1
787	chr4	106316064	106316264	5UTR	TBCK
788	chr6	7313068	7313268	5UTR	SSR1
789	chr1	63593363	63593563	5UTR	PGM1
790	chr1	150697020	150697220	5UTR	GOLPH3L
791	chr7	65373808	65374008	5UTR	ZNF92
792	chr6	8435396	8435596	5UTR	SLC35B3
793	chr14	34536236	34536436	5UTR	EAPP
795	chr3	131502814	131503014	5UTR	MRPL3
796	chrX	101051959	101052159	5UTR	TRMT2B
797	chr17	48997559	48997759	5UTR	IGF2BP1
799	chr1	27603446	27603646	5UTR	AHDC1
800	chr2	176092664	176092864	5UTR	HOXD13
801	chr6	41787596	41787796	5UTR	TOMM6
803	chr9	35814919	35815119	5UTR	HINT2
804	chr20	62806025	62806225	5UTR	OGFR
805	chr20	64063439	64063639	5UTR	TCEA2
806	chr9	112333504	112333704	5UTR	PTBP3
807	chr11	208090	208290	5UTR	RIC8A
808	chrX	48683744	48683944	5UTR	WAS
809	chr2	95159228	95159428	5UTR	ZNF514
810	chr22	19122225	19122425	5UTR	DGCR2
811	chr8	17922942	17923142	5UTR	PCM1
812	chr11	14891238	14891438	5UTR	CYP2R1
813	chr4	2843788	2843988	5UTR	ADD1
815	chr10	12196098	12196298	5UTR	CDC123
816	chr1	204151903	204152103	5UTR	ETNK2
817	chr19	47514902	47515102	5UTR	NAPA
818	chr9	75890651	75890851	5UTR	PCSK5
819	chr11	96390423	96390623	5UTR	JRKL
820	chr18	11981465	11981665	5UTR	IMPA2
821	chr12	56688073	56688273	5UTR	PTGES3
822	chr9	128067038	128067238	5UTR	NAIF1
823	chr4	70688515	70688715	5UTR	UTP3
824	chr2	38602530	38602730	5UTR	HNRNPLL
825	chr17	44187231	44187431	5UTR	TMUB2
826	chr17	49788615	49788815	5UTR	KAT7
827	chr6	20402029	20402229	5UTR	E2F3
829	chr13	48233155	48233355	5UTR	ITM2B
830	chr9	113410253	113410453	5UTR	POLE3
831	chrX	77786052	77786252	5UTR	ATRX
832	chr2	9555607	9555807	5UTR	ADAM17
835	chr7	157010363	157010563	5UTR	MNX1
836	chr12	31728899	31729099	5UTR	AMN1
838	chr2	74482828	74483028	5UTR	CCDC142
839	chr19	50723299	50723499	5UTR	CLEC11A
840	chrX	52958294	52958494	5UTR	FAM156A
841	chr16	2513923	2514123	5UTR	ATP6V0C
842	chr1	143971737	143971937	5UTR	FAM72C
843	chr11	119334823	119335023	5UTR	RNF26
844	chr12	57633014	57633214	5UTR	B4GALNT1
845	chr1	26432334	26432534	5UTR	DHDDS
846	chr4	15778270	15778470	5UTR	CD38
847	chr1	40531610	40531810	5UTR	ZNF684
848	chr19	38899495	38899695	5UTR	SIRT2
849	chr5	150520892	150521092	5UTR	NDST1
850	chr22	41301493	41301693	5UTR	ZC3H7B
851	chr4	13484137	13484337	5UTR	RAB28
853	chr1	63370722	63370922	5UTR	ALG6
855	chr1	203797339	203797539	5UTR	ZC3H11A
856	chr1	185317050	185317250	5UTR	IVNS1ABP
857	chr3	52411123	52411323	5UTR	PHF7
858	chr3	111542069	111542269	5UTR	CD96
860	chr4	150078640	150078840	5UTR	DCLK2
861	chr11	64878401	64878601	5UTR	EHD1
862	chr15	44729027	44729227	5UTR	TRIM69
863	chr12	8032778	8032978	5UTR	FOXJ2
864	chr12	7936049	7936249	5UTR	SLC2A3
865	chr14	24311116	24311316	5UTR	CIDEB
866	chr16	23678805	23679005	5UTR	PLK1
867	chr12	54053751	54053951	5UTR	HOXC4
869	chr3	158110005	158110205	5UTR	RSRC1
870	chrX	41123385	41123585	5UTR	USP9X
871	chr14	53153101	53153301	5UTR	DDHD1
872	chr4	189940821	189941021	5UTR	FRG1
873	chr3	132417480	132417680	5UTR	DNAJC13
874	chr7	12688139	12688339	5UTR	ARL4A
875	chr11	68271657	68271857	5UTR	C11orf24
876	chr15	68289623	68289823	5UTR	FEM1B
877	chr12	57111195	57111395	5UTR	STAT6
879	chr7	151876800	151877000	5UTR	PRKAG2
880	chr3	160756168	160756368	5UTR	PPM1L
881	chr3	136195582	136195782	5UTR	MSL2
882	chr9	113275427	113275627	5UTR	CDC26
883	chr10	100969666	100969866	5UTR	SEMA4G
884	chr20	31514397	31514597	5UTR	HM13
886	chr9	74497584	74497784	5UTR	RORB
887	chr17	38674531	38674731	5UTR	EPOP
888	chr9	124771152	124771352	5UTR	NR6A1
889	chr12	27524099	27524299	5UTR	PPFIBP1
890	chr1	212285414	212285614	5UTR	PPP2R5A
891	chr15	50354896	50355096	5UTR	GABPB1
892	chr17	8288607	8288807	5UTR	RANGRF
893	chr19	37594809	37595009	5UTR	ZNF540
894	chr2	25982304	25982504	5UTR	KIF3C
895	chr16	69120338	69120538	5UTR	DERPC
896	chr2	46916285	46916485	5UTR	TTC7A
897	chr20	408271	408471	5UTR	RBCK1
898	chr10	73808581	73808781	5UTR	NDST2
899	chr11	62671594	62671794	5UTR	LBHD1
900	chr5	140401828	140402028	5UTR	ANKHD1
901	chr4	156971196	156971396	5UTR	PDGFC
902	chr14	35122009	35122209	5UTR	PPP2R3C
903	chr4	1720740	1720940	5UTR	TMEM129
905	chr7	139341276	139341476	5UTR	FMC1
906	chr20	35742086	35742286	5UTR	RBM39
907	chr5	149551078	149551278	5UTR	CSNK1A1
908	chr3	143001203	143001403	5UTR	U2SURP
909	chr11	57667800	57668000	5UTR	ZDHHC5
910	chr5	79612625	79612825	5UTR	TENT2
911	chr21	32612445	32612645	5UTR	CFAP298
912	chr1	171781623	171781823	5UTR	EEF1AKNMT
913	chrX	101051951	101052151	5UTR	TRMT2B
915	chr19	57916442	57916642	5UTR	ZNF417
916	chrX	49880156	49880356	5UTR	USP27X
918	chr12	109477582	109477782	5UTR	UBE3B
919	chr16	29863065	29863265	5UTR	CDIPT
920	chr9	93451137	93451337	5UTR	FAM120AOS
921	chr17	50397349	50397549	5UTR	LRRC59
922	chr4	674588	674788	5UTR	MYL5
923	chrX	71096001	71096201	5UTR	FOXO4
925	chr10	27154213	27154413	5UTR	YME1L1
926	chr17	35930609	35930809	5UTR	RDM1
927	chr1	1092696	1092896	5UTR	C1orf159
928	chr17	6651795	6651995	5UTR	C17orf100
929	chr2	175181385	175181585	5UTR	ATP5MC3
930	chr12	110468494	110468694	5UTR	GPN3
931	chr12	120496285	120496485	5UTR	DYNLL1
932	chr7	35694261	35694461	5UTR	HERPUD2
933	chr14	74712947	74713147	5UTR	AREL1
934	chr1	160262307	160262507	5UTR	DCAF8
935	chr14	73058469	73058669	5UTR	RBM25
937	chr15	89690596	89690796	5UTR	PEX11A
938	chr17	64506133	64506333	5UTR	DDX5
939	chr9	137217887	137218087	5UTR	BX255925.3
940	chr12	46268870	46269070	5UTR	SLC38A1
941	chr8	30069882	30070082	5UTR	SARAF
942	chr6	13487100	13487300	5UTR	GFOD1
944	chr2	207165529	207165729	5UTR	KLF7
945	chr4	106320490	106320690	5UTR	AIMP1
946	chr5	115180051	115180251	5UTR	TRIM36
947	chr17	4710512	4710712	5UTR	ARRB2
948	chr16	689633	689833	5UTR	WDR24
949	chr20	45792513	45792713	5UTR	DNTTIP1
951	chrX	1391963	1392163	5UTR	SLC25A6
952	chr15	50355011	50355211	5UTR	GABPB1
953	chr4	2241985	2242185	5UTR	HAUS3
954	chr3	4979409	4979609	5UTR	BHLHE40
955	chr12	57487981	57488181	5UTR	MARS1
956	chr16	567799	567999	5UTR	NHLRC4
957	chr14	70359568	70359768	5UTR	COX16
959	chr12	11171449	11171649	5UTR	AC018630.2
960	chr17	44070815	44071015	5UTR	G6PC3
961	chrX	51332854	51333054	5UTR	NUDT10
962	chr22	30968170	30968370	5UTR	MORC2
964	chr1	241635687	241635887	5UTR	CHML
965	chr12	113334960	113335160	5UTR	SLC8B1
966	chrX	148500819	148501019	5UTR	AFF2
967	chr4	152535666	152535866	5UTR	FBXW7
968	chr19	46716930	46717130	5UTR	PRKD2
969	chr1	114581510	114581710	5UTR	BCAS2
970	chr18	36067391	36067591	5UTR	RPRD1A
972	chr6	63635829	63636029	5UTR	PHF3
973	chr20	61252188	61252388	5UTR	CDH4
974	chr19	2737258	2737458	5UTR	SLC39A3
975	chr16	56519842	56520042	5UTR	BBS2
976	chr3	57757268	57757468	5UTR	SLMAP
977	chrX	41333584	41333784	5UTR	DDX3X
978	chr3	41199450	41199650	5UTR	CTNNB1
979	chr11	125111440	125111640	5UTR	TMEM218
980	chr4	70734373	70734573	5UTR	RUFY3
982	chr2	68157299	68157499	5UTR	WDR92
983	chr8	144078628	144078828	5UTR	EXOSC4
984	chr8	38105469	38105669	5UTR	ASH2L
985	chr11	108223692	108223892	5UTR	ATM
986	chr1	212608681	212608881	5UTR	ATF3
987	chr1	151006484	151006684	5UTR	MINDY1
988	chr13	97276033	97276233	5UTR	MBNL2
989	chr18	57731721	57731921	5UTR	ATP8B1
990	chr1	150235973	150236173	5UTR	ANP32E
991	chr4	527111	527311	5UTR	PIGG
992	chr14	73058470	73058670	5UTR	RBM25
993	chr11	65860394	65860594	5UTR	MUS81
994	chr8	23246430	23246630	5UTR	CHMP7
995	chr6	31400213	31400413	5UTR	MICA
996	chr11	30330727	30330927	5UTR	ARL14EP
997	chr19	19516021	19516221	5UTR	NDUFA13
998	chr19	44094309	44094509	5UTR	ZNF224
999	chr14	52695768	52695968	5UTR	ERO1A
1002	chr3	186570171	186570371	5UTR	DNAJB11
1003	chr3	23807152	23807352	5UTR	UBE2E1
1004	chr19	49876824	49877024	5UTR	AKT1S1
1006	chr2	70293596	70293796	5UTR	SNRPG
1007	chr2	69013301	69013501	5UTR	ANTXR1
1009	chr12	106978628	106978828	5UTR	MTERF2
1010	chr5	140566586	140566786	5UTR	SLC35A4
1011	chr16	66935278	66935478	5UTR	CES2
1012	chr17	7455557	7455757	5UTR	CHRNB1
1013	chr1	1407156	1407356	5UTR	MRPL20
1014	chr3	46976637	46976837	5UTR	CCDC12
1015	chr1	161069771	161069971	5UTR	ARHGAP30
1016	chr12	389353	389553	5UTR	CCDC77
1018	chr1	41585067	41585267	5UTR	HIVEP3
1019	chr2	135741724	135741924	5UTR	UBXN4
1020	chr1	67430237	67430437	5UTR	SERBP1
1021	chr15	40894400	40894600	5UTR	VPS18
1023	chr17	4987233	4987433	5UTR	CAMTA2
1024	chr17	7931781	7931981	5UTR	TRAPPC1
1025	chr16	74296741	74296941	5UTR	PSMD7
1026	chr14	96364244	96364444	5UTR	GSKIP
1027	chr19	19668793	19668993	5UTR	ZNF101
1029	chr18	2571234	2571434	5UTR	METTL4
1030	chr11	47248863	47249063	5UTR	NR1H3
1031	chr16	3397545	3397745	5UTR	ZSCAN32
1032	chr3	179071663	179071863	5UTR	ZMAT3
1033	chr6	30199068	30199268	5UTR	TRIM26
1034	chr14	34875201	34875401	5UTR	BAZ1A
1035	chr2	27086992	27087192	5UTR	KHK
1037	chr19	57746772	57746972	5UTR	ZNF776
1038	chr19	48325326	48325526	5UTR	EMP3
1040	chr12	62466973	62467173	5UTR	MON2
1042	chr2	197804722	197804922	5UTR	PLCL1
1043	chr19	57916452	57916652	5UTR	ZNF417
1044	chr2	61538115	61538315	5UTR	XPO1
1045	chr10	6202888	6203088	5UTR	PFKFB3
1046	chr19	1206802	1207002	5UTR	STK11
1048	chr21	44920825	44921025	5UTR	ITGB2
1049	chr1	42682384	42682584	5UTR	YBX1
1050	chr17	47840753	47840953	5UTR	SCRN2
1051	chr11	9664032	9664232	5UTR	SWAP70
1052	chr12	49741496	49741696	5UTR	TMBIM6
1053	chr5	149551219	149551419	5UTR	CSNK1A1
1054	chr19	36235714	36235914	5UTR	ZNF146
1056	chr17	7589985	7590185	5UTR	SOX15
1057	chr1	43947127	43947327	5UTR	IPO13
1058	chr9	79572081	79572281	5UTR	TLE4
1059	chr22	43015021	43015221	5UTR	PACSIN2
1060	chr2	47176362	47176562	5UTR	CALM2
1061	chr9	76502225	76502425	5UTR	GCNT1
1062	chrX	71533057	71533257	5UTR	OGT
1063	chr7	48088746	48088946	5UTR	UPP1
1064	chr10	50344038	50344238	5UTR	SGMS1
1065	chr4	152771333	152771533	5UTR	TIGD4
1066	chr8	22165154	22165354	5UTR	BMP1
1067	chr19	32676266	32676466	5UTR	ANKRD27
1068	chr1	150067717	150067917	5UTR	VPS45
1069	chr1	149913868	149914068	5UTR	SV2A
1070	chr11	124622826	124623026	5UTR	TBRG1
1072	chr20	3820499	3820699	5UTR	AP5S1
1073	chr17	4940402	4940602	5UTR	RNF167
1074	chr16	19523863	19524063	5UTR	CCP110
1075	chr10	113853581	113853781	5UTR	DCLRE1A
1077	chr5	69189509	69189709	5UTR	CENPH
1078	chr5	115543455	115543655	5UTR	FEM1C
1079	chr12	8697957	8698157	5UTR	RIMKLB
1080	chr12	113057666	113057866	5UTR	DTX1
1081	chr5	180809672	180809872	5UTR	MGAT1
1083	chr1	203038565	203038765	5UTR	PPFIA4
1085	chr6	149749691	149749891	5UTR	PCMT1
1086	chrX	107628454	107628654	5UTR	PRPS1
1087	chr16	721120	721320	5UTR	ANTKMT
1088	chr19	3135980	3136180	5UTR	GNA15
1089	chr12	64610436	64610636	5UTR	RASSF3
1090	chr1	19596917	19597117	5UTR	MICOS10
1091	chr12	50400810	50401010	5UTR	LARP4
1092	chr1	39204796	39204996	5UTR	MACF1
1093	chr3	9792303	9792503	5UTR	TADA3
1094	chr1	67430228	67430428	5UTR	SERBP1
1095	chr3	129121651	129121851	5UTR	RAB43
1098	chr4	1720755	1720955	5UTR	TMEM129
1099	chr20	17682112	17682312	5UTR	RRBP1
1100	chr7	157009193	157009393	5UTR	MNX1
1101	chr1	180230232	180230432	5UTR	LHX4
1102	chr9	35814915	35815115	5UTR	HINT2
1103	chr20	32359520	32359720	5UTR	ASXL1
1104	chr17	59699227	59699427	5UTR	PTRH2
1105	chr3	125594856	125595056	5UTR	OSBPL11
1107	chr5	87412726	87412926	5UTR	CCNH
1108	chr4	127965048	127965248	5UTR	MFSD8
1109	chr6	142774872	142775072	5UTR	HIVEP2
1110	chr17	82648303	82648503	5UTR	WDR45B
1111	chr15	40807153	40807353	5UTR	ZFYVE19
1112	chr19	58476345	58476545	5UTR	ZNF446
1114	chr17	3916330	3916530	5UTR	P2RX1
1116	chr8	42843157	42843357	5UTR	THAP1
1119	chr2	100105546	100105746	5UTR	AFF3
1121	chr11	3129075	3129275	5UTR	OSBPL5
1122	chr5	157858965	157859165	5UTR	CLINT1
1123	chr3	180602156	180602356	5UTR	TTC14
1124	chr6	46652875	46653075	5UTR	SLC25A27
1125	chr16	3397553	3397753	5UTR	ZSCAN32
1127	chr19	55654559	55654759	5UTR	U2AF2
1128	chr7	107179781	107179981	5UTR	HBP1
1129	chr3	113746065	113746265	5UTR	NAA50
1131	chr2	27370568	27370768	5UTR	SNX17
1132	chr19	54115436	54115636	5UTR	PRPF31
1133	chr11	16738589	16738789	5UTR	C11orf58
1134	chr5	103120262	103120462	5UTR	PPIP5K2
1135	chr21	44920837	44921037	5UTR	ITGB2
1136	chr15	89334683	89334883	5UTR	POLG
1138	chr1	155308799	155308999	5UTR	FDPS
1139	chr12	6970513	6970713	5UTR	PHB2
1140	chr17	42676805	42677005	5UTR	PLEKHH3
1141	chr14	24232395	24232595	5UTR	GMPR2
1142	chr1	147670085	147670285	5UTR	ACP6
1143	chr5	181223629	181223829	5UTR	TRIM41
1144	chr17	1400076	1400276	5UTR	YWHAE
1146	chr7	5421230	5421430	5UTR	TNRC18
1148	chr17	50864050	50864250	5UTR	TOB1
1149	chr1	231337671	231337871	5UTR	EXOC8
1150	chr15	40953431	40953631	5UTR	CHAC1
1151	chr16	229287	229487	5UTR	LUC7L
1153	chr5	141618852	141619052	5UTR	DIAPH1
1154	chr17	15999519	15999719	5UTR	ZSWIM7
1155	chr7	92245764	92245964	5UTR	KRIT1
1156	chr17	47971088	47971288	5UTR	CDK5RAP3
1157	chr2	126685996	126686196	5UTR	GYPC
1158	chr8	18084749	18084949	5UTR	ASAH1
1159	chr11	76381439	76381639	5UTR	GVQW3
1160	chrX	135343348	135343548	5UTR	ZNF75D
1162	chr15	82809549	82809749	5UTR	WHAMM
1163	chr10	24722178	24722378	5UTR	ARHGAP21
1164	chr17	44708612	44708812	5UTR	DBF4B
1165	chr12	6494977	6495177	5UTR	NCAPD2
1166	chr15	75201837	75202037	5UTR	C15orf39
1167	chr16	31074381	31074581	5UTR	ZNF646
1169	chrX	149541098	149541298	5UTR	EOLA1
1170	chr9	88991402	88991602	5UTR	S1PR3
1171	chr15	72046478	72046678	5UTR	MYO9A
1172	chr3	130850575	130850775	5UTR	ATP2C1
1173	chr15	76995109	76995309	5UTR	PSTPIP1
1174	chr17	19648695	19648895	5UTR	ALDH3A2
1176	chr1	151006451	151006651	5UTR	MINDY1
1177	chr3	119677238	119677438	5UTR	COX17
1178	chr11	66002046	66002246	5UTR	EIF1AD
1179	chr1	43650454	43650654	5UTR	KDM4A
1180	chr10	26860814	26861014	5UTR	ABI1
1181	chr12	105107655	105107855	5UTR	WASHC4
1182	chr15	34337846	34338046	5UTR	SLC12A6
1183	chr3	129122441	129122641	5UTR	RAB43
1184	chr6	145963892	145964092	5UTR	SHPRH
1185	chr3	3844326	3844526	5UTR	LRRN1
1186	chr9	75890635	75890835	5UTR	PCSK5
1187	chr10	96129684	96129884	5UTR	ZNF518A
1188	chr1	117367817	117368017	5UTR	MAN1A2
1190	chr2	99117598	99117798	5UTR	TSGA10
1191	chr1	119711879	119712079	5UTR	PHGDH
1193	chr9	134026121	134026321	5UTR	BRD3OS
1194	chr3	152268864	152269064	5UTR	MBNL1
1195	chr19	14006153	14006353	5UTR	RFX1
1197	chr19	9827846	9828046	5UTR	UBL5
1198	chr2	23385462	23385662	5UTR	KLHL29
1199	chr19	10380429	10380629	5UTR	TYK2
1200	chr19	9818918	9819118	5UTR	FBXL12
1201	chr10	73808581	73808781	5UTR	AC022400.5
1202	chr2	177263559	177263759	5UTR	NFE2L2
1203	chr17	80415534	80415734	5UTR	ENDOV
1204	chr15	58749652	58749852	5UTR	ADAM10
1205	chr16	4614735	4614935	5UTR	UBALD1
1206	chr11	36594453	36594653	5UTR	IFTAP
1207	chr10	22321330	22321530	5UTR	BMI1
1208	chr7	92179424	92179624	5UTR	LRRD1
1209	chr2	55050242	55050442	5UTR	RTN4
1210	chr2	201116147	201116347	5UTR	CFLAR
1211	chr3	63967745	63967945	5UTR	ATXN7
1212	chr13	40982174	40982374	5UTR	ELF1
1215	chr15	42920611	42920811	5UTR	TTBK2
1217	chr12	50400804	50401004	5UTR	LARP4
1221	chr19	55599698	55599898	5UTR	FIZ1
1223	chr11	3129077	3129277	5UTR	OSBPL5
1225	chr6	75601848	75602048	5UTR	SENP6
1226	chr5	115296476	115296676	5UTR	CCDC112
1227	chr19	13153010	13153210	5UTR	IER2
1229	chr9	92324104	92324304	5UTR	NOL8
1230	chr19	45093151	45093351	5UTR	PPP1R37
1231	chr7	142864188	142864388	5UTR	EPHB6
1232	chr14	77320970	77321170	5UTR	GSTZ1
1233	chr2	72825861	72826061	5UTR	EXOC6B
1234	chr2	55519646	55519846	5UTR	CFAP36
1235	chr13	46389934	46390134	5UTR	RUBCNL
1236	chr11	31811128	31811328	5UTR	PAX6
1238	chr12	26833056	26833256	5UTR	ITPR2
1241	chr16	31033498	31033698	5UTR	STX4
1242	chr14	74712953	74713153	5UTR	AREL1
1243	chr12	131929314	131929514	5UTR	PUS1
1244	chr1	161069762	161069962	5UTR	ARHGAP30
1245	chr11	6391719	6391919	5UTR	SMPD1
1247	chr16	66934869	66935069	5UTR	CES2
1248	chr11	14643488	14643688	5UTR	PSMA1
1249	chr17	80146963	80147163	5UTR	EIF4A3
1251	chr20	56629263	56629463	5UTR	TFAP2C
1252	chr15	41668755	41668955	5UTR	MGA
1253	chr19	58572619	58572819	5UTR	MZF1
1255	chr12	57230680	57230880	5UTR	SHMT2
1256	chr17	4940368	4940568	5UTR	RNF167
1257	chr8	98117041	98117241	5UTR	RIDA
1258	chr1	112674789	112674989	5UTR	MOV10
1261	chr1	86396157	86396357	5UTR	ODF2L
1262	chr1	36149345	36149545	5UTR	TRAPPC3
1263	chr10	73576241	73576441	5UTR	USP54
1264	chr10	100912909	100913109	5UTR	SLF2
1265	chr13	46387377	46387577	5UTR	RUBCNL
1266	chr12	11171446	11171646	5UTR	AC018630.2
1268	chr4	68349870	68350070	5UTR	YTHDC1
1269	chr16	29973842	29974042	5UTR	TAOK2
1270	chr20	53582794	53582994	5UTR	ZNF217
1271	chr10	88880238	88880438	5UTR	STAMBPL1
1272	chrX	63754555	63754755	5UTR	ARHGEF9
1274	chr5	271592	271792	5UTR	PDCD6
1275	chr8	63168609	63168809	5UTR	YTHDF3
1276	chr5	271586	271786	5UTR	PDCD6
1277	chr1	156194047	156194247	5UTR	SLC25A44
1278	chr13	40982166	40982366	5UTR	ELF1
1279	chr15	40695148	40695348	5UTR	RAD51
1282	chr14	103629157	103629357	5UTR	KLC1
1283	chr2	231708496	231708696	5UTR	PTMA
1284	chrY	2935251	2935451	5UTR	ZFY
1285	chr11	124954126	124954326	5UTR	CCDC15
1286	chr11	60906411	60906611	5UTR	PRPF19
1287	chr6	156777340	156777540	5UTR	ARID1B
1288	chr14	34539574	34539774	5UTR	EAPP
1289	chr9	133375955	133376155	5UTR	SURF4
1290	chr6	159726250	159726450	5UTR	WTAP
1291	chr11	119101691	119101891	5UTR	DPAGT1
1294	chr17	39461675	39461875	5UTR	CDK12
1295	chr1	41585081	41585281	5UTR	HIVEP3
1296	chr3	35679651	35679851	5UTR	ARPP21
1297	chr19	58518965	58519165	5UTR	ZBTB45
1298	chr8	123072666	123072866	5UTR	TBC1D31
1299	chr9	134053479	134053679	5UTR	BRD3
1300	chr3	49723774	49723974	5UTR	GMPPB
1301	chr2	74458410	74458610	5UTR	WBP1
1302	chr3	14178473	14178673	5UTR	XPC
1304	chr17	7932209	7932409	5UTR	CNTROB
1305	chr17	40648111	40648311	5UTR	SMARCE1
1306	chr5	110738968	110739168	5UTR	SLC25A46
1307	chr19	46755575	46755775	5UTR	FKRP
1309	chr19	38899932	38900132	5UTR	NFKBIB
1310	chr5	33440920	33441120	5UTR	TARS1
1311	chr12	101739362	101739562	5UTR	SYCP3
1312	chr9	114504985	114505185	5UTR	WHRN
1313	chr9	95506478	95506678	5UTR	PTCH1
1314	chr16	16232563	16232763	5UTR	NOMO3
1315	chr16	31458965	31459165	5UTR	ARMC5
1316	chr6	157381695	157381895	5UTR	ZDHHC14
1317	chr10	110871803	110872003	5UTR	PDCD4
1319	chr17	58007073	58007273	5UTR	SRSF1
1320	chr12	6823416	6823616	5UTR	GPR162
1321	chrX	153904949	153905149	5UTR	AVPR2
1322	chr7	99438918	99439118	5UTR	CPSF4
1324	chr2	74958575	74958775	5UTR	POLE4
1325	chr11	71447675	71447875	5UTR	DHCR7
1326	chr3	28241547	28241747	5UTR	CMC1
1327	chr3	50350618	50350818	5UTR	NPRL2
1328	chr20	21303276	21303476	5UTR	XRN2
1329	chr4	106320479	106320679	5UTR	AIMP1
1330	chr1	93179845	93180045	5UTR	CCDC18
1331	chr14	24429909	24430109	5UTR	KHNYN
1332	chr12	56153801	56154001	5UTR	MYL6B
1333	chr7	99472870	99473070	5UTR	ZNF789
1335	chr17	81869833	81870033	5UTR	ARHGDIA
1337	chr19	48391381	48391581	5UTR	KDELR1
1338	chr2	241509173	241509373	5UTR	STK25
1339	chr16	23642787	23642987	5UTR	DCTN5
1340	chr7	102748987	102749187	5UTR	FAM185A
1341	chr19	29942197	29942397	5UTR	URI1
1342	chr18	13387490	13387690	5UTR	LDLRAD4
1343	chr9	112333510	112333710	5UTR	PTBP3
1344	chr2	235669982	235670182	5UTR	AGAP1
1345	chr13	27620841	27621041	5UTR	POLR1D
1347	chr12	77065430	77065630	5UTR	E2F7
1348	chr19	10380420	10380620	5UTR	TYK2
1349	chr4	127880875	127881075	5UTR	PLK4
1350	chr17	16569039	16569239	5UTR	ZNF287
1351	chr2	27370562	27370762	5UTR	SNX17
1352	chr1	93079292	93079492	5UTR	MTF2
1353	chr4	185378203	185378403	5UTR	LRP2BP
1354	chr2	230864920	230865120	5UTR	ITM2C
1355	chr19	45768979	45769179	5UTR	SIX5
1356	chr2	176002425	176002625	5UTR	LNPK
1357	chr17	36535172	36535372	5UTR	MYO19
1358	chr5	43043058	43043258	5UTR	ANXA2R
1359	chr11	14890927	14891127	5UTR	CYP2R1
1361	chr1	233327732	233327932	5UTR	MAP3K21
1362	chr6	117675434	117675634	5UTR	NUS1
1364	chr6	63572492	63572692	5UTR	AL135905.2
1365	chr2	47800880	47801080	5UTR	MSH6
1366	chr14	92121941	92122141	5UTR	CPSF2
1367	chr5	140114044	140114244	5UTR	PURA
1368	chr3	9249446	9249646	5UTR	SRGAP3
1369	chr15	40807142	40807342	5UTR	ZFYVE19
1370	chr11	102452595	102452795	5UTR	TMEM123
1371	chr14	24141409	24141609	5UTR	EMC9
1374	chr4	88284575	88284775	5UTR	PPM1K
1375	chr11	64284949	64285149	5UTR	GPR137
1376	chr11	18396700	18396900	5UTR	LDHA
1377	chr4	146175891	146176091	5UTR	LSM6
1378	chr4	99563533	99563733	5UTR	TRMT10A
1379	chr14	24315811	24316011	5UTR	LTB4R
1380	chr16	19521918	19522118	5UTR	GDE1
1381	chr12	2885197	2885397	5UTR	RHNO1
1382	chr12	117968800	117969000	5UTR	KSR2
1383	chr2	47799801	47800001	5UTR	MSH6
1384	chr5	178204489	178204689	5UTR	HNRNPAB
1385	chr14	69398689	69398889	5UTR	SLC39A9
1386	chr3	52770774	52770974	5UTR	NEK4
1387	chr14	68979020	68979220	5UTR	ACTN1
1388	chr2	23927331	23927531	5UTR	UBXN2A
1389	chr19	18202667	18202867	5UTR	RAB3A
1390	chr15	65517547	65517747	5UTR	DPP8
1391	chr15	48332120	48332320	5UTR	DUT
1392	chr16	58392414	58392614	5UTR	GINS3
1393	chr6	63572493	63572693	5UTR	AL135905.2
1394	chr17	4987055	4987255	5UTR	CAMTA2
1395	chr19	18155468	18155668	5UTR	AC007192.1
1396	chr19	19679230	19679430	5UTR	ZNF101
1397	chr14	96364738	96364938	5UTR	GSKIP
1398	chr12	57547055	57547255	5UTR	DCTN2
1399	chr17	58328623	58328823	5UTR	TSPOAP1
1400	chr8	118110975	118111175	5UTR	EXT1
1401	chr6	5260972	5261172	5UTR	FARS2
1402	chr6	43770904	43771104	5UTR	VEGFA
1406	chr19	2737273	2737473	5UTR	SLC39A3
1407	chr1	146228839	146229039	5UTR	NBPF10
1408	chr1	243255987	243256187	5UTR	SDCCAG8
1409	chr19	52139776	52139976	5UTR	ZNF616
1410	chr18	21111100	21111300	5UTR	ROCK1
1411	chr9	36572847	36573047	5UTR	MELK
1412	chr2	148020631	148020831	5UTR	ORC4
1413	chr16	589388	589588	5UTR	RAB40C
1414	chr3	196567205	196567405	5UTR	WDR53
1415	chr12	53179747	53179947	5UTR	CSAD
1416	chr17	82235885	82236085	5UTR	SLC16A3
1417	chr1	63774071	63774271	5UTR	ROR1
1418	chr2	70248446	70248646	5UTR	TIA1
1419	chr1	160098474	160098674	5UTR	IGSF8
1420	chr1	173824794	173824994	5UTR	DARS2
1421	chr15	90902335	90902535	5UTR	MAN2A2
1422	chr1	54887029	54887229	5UTR	DHCR24
1423	chr11	819534	819734	5UTR	PNPLA2
1424	chr5	180494516	180494716	5UTR	CNOT6
1426	chr4	82430267	82430467	5UTR	HNRNPDL
1428	chr4	189940812	189941012	5UTR	FRG1
1430	chr9	92963987	92964187	5UTR	FGD3
1432	chr9	68780037	68780237	5UTR	FAM122A
1433	chr17	76726421	76726621	5UTR	JMJD6
1434	chr10	100286156	100286356	5UTR	BLOC1S2
1435	chr6	31660257	31660457	5UTR	C6orf47
1436	chr9	113221463	113221663	5UTR	SLC31A1
1437	chr17	7687348	7687548	5UTR	TP53
1439	chr17	63550449	63550649	5UTR	DCAF7
1440	chr21	46323700	46323900	5UTR	C21orf58
1441	chr15	50908649	50908849	5UTR	AP4E1
1442	chr19	2809747	2809947	5UTR	THOP1
1443	chr9	38068957	38069157	5UTR	SHB
1444	chr22	43999171	43999371	5UTR	PARVB
1445	chr9	6757599	6757799	5UTR	KDM4C
1447	chrX	119574508	119574708	5UTR	UBE2A
1448	chr12	120226617	120226817	5UTR	PXN
1449	chr9	32572972	32573172	5UTR	NDUFB6
1450	chr16	89918818	89919018	5UTR	MC1R
1452	chr21	33642466	33642666	5UTR	ITSN1
1453	chr19	1241706	1241906	5UTR	ATP5F1D
1454	chr14	21511176	21511376	5UTR	METTL3
1455	chr5	65624195	65624395	5UTR	TRIM23
1457	chr5	141094608	141094808	5UTR	PCDHB2
1459	chr19	35902440	35902640	5UTR	HCST
1460	chr1	113871592	113871792	5UTR	PTPN22
1462	chr11	64878408	64878608	5UTR	EHD1
1463	chr10	114526730	114526930	5UTR	ABLIM1
1464	chr2	178480451	178480651	5UTR	PLEKHA3
1465	chr17	3592264	3592464	5UTR	TRPV1
1466	chr20	36773521	36773721	5UTR	DSN1
1467	chr15	66702834	66703034	5UTR	SMAD6
1468	chr14	92039919	92040119	5UTR	TRIP11
1469	chr19	38617847	38618047	5UTR	MAP4K1
1470	chr7	35694269	35694469	5UTR	HERPUD2
1471	chr1	70221443	70221643	5UTR	SRSF11
1472	chr12	121580854	121581054	5UTR	KDM2B
1473	chr3	87227246	87227446	5UTR	CHMP2B
1474	chr18	62539517	62539717	5UTR	ZCCHC2
1475	chr16	3401641	3401841	5UTR	ZNF174
1477	chr14	69152881	69153081	5UTR	DCAF5
1478	chr4	102826556	102826756	5UTR	UBE2D3
1479	chr1	241848126	241848326	5UTR	EXO1
1480	chr14	92748495	92748695	5UTR	LGMN
1482	chr22	31749946	31750146	5UTR	PRR14L
1483	chr12	6493657	6493857	5UTR	MRPL51
1484	chr4	102345363	102345563	5UTR	SLC39A8
1485	chrX	120629929	120630129	5UTR	C1GALT1C1
1486	chr3	186570689	186570889	5UTR	DNAJB11
1487	chr19	43668108	43668308	5UTR	PLAUR
1488	chr11	87037879	87038079	5UTR	TMEM135
1489	chr10	73167891	73168091	5UTR	ECD
1490	chrX	48476138	48476338	5UTR	FTSJ1
1491	chr19	49929351	49929551	5UTR	IL4I1
1493	chr18	63422321	63422521	5UTR	VPS4B
1494	chr12	49741522	49741722	5UTR	TMBIM6
1495	chrX	48801987	48802187	5UTR	HDAC6
1496	chr15	79311099	79311299	5UTR	TMED3
1497	chr12	76559610	76559810	5UTR	OSBPL8
1498	chr11	118786237	118786437	5UTR	DDX6
1499	chrX	150985499	150985699	5UTR	HMGB3
1501	chr7	127652138	127652338	5UTR	SND1
1502	chr12	122974901	122975101	5UTR	OGFOD2
1503	chrX	135346942	135347142	5UTR	ZNF449
1504	chr12	56688056	56688256	5UTR	PTGES3
1505	chr16	74700723	74700923	5UTR	MLKL
1506	chr17	47841055	47841255	5UTR	SCRN2
1508	chr2	112542371	112542571	5UTR	POLR1B
1509	chr11	65638101	65638301	5UTR	SIPA1
1510	chr19	38899497	38899697	5UTR	SIRT2
1511	chr10	12196125	12196325	5UTR	CDC123
1512	chr16	29745835	29746035	5UTR	C16orf54
1513	chr3	160400678	160400878	5UTR	SMC4
1514	chr11	506625	506825	5UTR	RNH1
1515	chr3	134485692	134485892	5UTR	ANAPC13
1516	chr2	55224116	55224316	5UTR	CLHC1
1517	chr2	231781113	231781313	5UTR	PDE6D
1518	chr7	39951136	39951336	5UTR	CDK13
1519	chr3	120349160	120349360	5UTR	LRRC58
1520	chr16	53156445	53156645	5UTR	CHD9
1521	chr19	1020974	1021174	5UTR	TMEM259
1522	chr7	73522133	73522333	5UTR	BAZ1B
1523	chr10	88990615	88990815	5UTR	FAS
1524	chr7	100430684	100430884	5UTR	MEPCE
1525	chr6	32972182	32972382	5UTR	BRD2
1526	chr4	56435431	56435631	5UTR	PPAT
1528	chr8	124450788	124450988	5UTR	TRMT12
1529	chr18	13726381	13726581	5UTR	FAM210A
1530	chr19	32675931	32676131	5UTR	ANKRD27
1532	chr11	46617546	46617746	5UTR	ATG13
1534	chr15	34224963	34225163	5UTR	EMC4
1535	chr15	23565640	23565840	5UTR	MKRN3
1536	chr6	20402023	20402223	5UTR	E2F3
1537	chr5	54517840	54518040	5UTR	SNX18
1538	chrX	119236236	119236436	5UTR	PGRMC1
1539	chr19	47130803	47131003	5UTR	SAE1
1540	chr6	3258912	3259112	5UTR	PSMG4
1541	chr15	99249389	99249589	5UTR	TTC23
1543	chr3	172039519	172039719	5UTR	FNDC3B
1544	chr8	66666957	66667157	5UTR	VCPIP1
1545	chr19	54115434	54115634	5UTR	PRPF31
1546	chr15	99249398	99249598	5UTR	TTC23
1548	chrX	19965178	19965378	5UTR	BCLAF3
1549	chr1	180502238	180502438	5UTR	ACBD6
1550	chr18	63318572	63318772	5UTR	BCL2
1551	chr1	155326887	155327087	5UTR	RUSC1
1553	chr15	41332821	41333021	5UTR	NUSAP1
1554	chr8	81721119	81721319	5UTR	ZFAND1
1556	chr2	128091147	128091347	5UTR	UGGT1
1557	chr2	190880800	190881000	5UTR	GLS
1559	chr1	156728738	156728938	5UTR	RRNAD1
1560	chr12	109477579	109477779	5UTR	UBE3B
1561	chr6	42563972	42564172	5UTR	UBR2
1562	chr19	45854612	45854812	5UTR	SYMPK
1563	chr1	93180311	93180511	5UTR	TMED5
1564	chr4	103198281	103198481	5UTR	CENPE
1565	chr3	37243269	37243469	5UTR	GOLGA4
1566	chr1	153977524	153977724	5UTR	JTB
1568	chr7	92245593	92245793	5UTR	KRIT1
1570	chr20	5950347	5950547	5UTR	TRMT6
1572	chr2	169573673	169573873	5UTR	FASTKD1
1573	chr2	162318511	162318711	5UTR	IFIH1
1574	chr20	64063469	64063669	5UTR	TCEA2
1575	chr9	71911597	71911797	5UTR	C9orf85
1576	chr8	73294227	73294427	5UTR	RPL7
1577	chr16	11914976	11915176	5UTR	GSPT1
1578	chr6	25962957	25963157	5UTR	TRIM38
1579	chrX	48897864	48898064	5UTR	PQBP1
1580	chr11	62727323	62727523	5UTR	HNRNPUL2
1581	chr12	45990425	45990625	5UTR	SCAF11
1582	chr1	193122006	193122206	5UTR	CDC73
1583	chr1	15873472	15873672	5UTR	SPEN
1584	chr12	55830133	55830333	5UTR	DNAJC14
1585	chr1	39410145	39410345	5UTR	MACF1
1587	chr8	119873675	119873875	5UTR	DEPTOR
1588	chr19	51571231	51571431	5UTR	ZNF175
1589	chr10	88880232	88880432	5UTR	STAMBPL1
1590	chr10	110007962	110008162	5UTR	ADD3
1591	chr15	73994661	73994861	5UTR	PML
1593	chr5	90474276	90474476	5UTR	MBLAC2
1596	chr4	82429790	82429990	5UTR	HNRNPDL
1597	chr22	41446512	41446712	5UTR	TOB2
1598	chr17	37406558	37406758	5UTR	ACACA
1600	chr1	44631929	44632129	5UTR	RNF220
1601	chr17	47649918	47650118	5UTR	KPNB1
1602	chr3	48695308	48695508	5UTR	IP6K2
1604	chr1	36149350	36149550	5UTR	TRAPPC3
1605	chr12	89525913	89526113	5UTR	POC1B-GALNT4
1607	chr9	134025939	134026139	5UTR	BRD3OS
1608	chr11	72069870	72070070	5UTR	NUMA1
1609	chr10	26860803	26861003	5UTR	ABI1
1610	chr19	6502201	6502401	5UTR	TUBB4A
1611	chr4	6023564	6023764	5UTR	C4orf50
1612	chr19	41363992	41364192	5UTR	TMEM91
1613	chr6	32192725	32192925	5UTR	GPSM3
1614	chr21	35049170	35049370	5UTR	RUNX1
1615	chr3	183635591	183635791	5UTR	KLHL24
1616	chr17	7336519	7336719	5UTR	ACAP1
1618	chr11	76381442	76381642	5UTR	GVQW3
1619	chr8	80486200	80486400	5UTR	ZBTB10
1620	chr19	58311996	58312196	5UTR	ERVK3-1
1621	chr17	7932861	7933061	5UTR	CNTROB
1622	chr1	37692006	37692206	5UTR	C1orf109
1623	chr17	13017866	13018066	5UTR	ELAC2
1624	chr12	8033462	8033662	5UTR	FOXJ2
1625	chr19	49665692	49665892	5UTR	IRF3
1626	chr7	150632215	150632415	5UTR	GIMAP6
1627	chr4	4859770	4859970	5UTR	MSX1
1628	chr9	130713778	130713978	5UTR	ABL1
1631	chr9	81689145	81689345	5UTR	TLE1
1632	chrX	11111290	11111490	5UTR	HCCS
1633	chr1	222644296	222644496	5UTR	MIA3
1634	chr7	73522127	73522327	5UTR	BAZ1B
1635	chr12	55966849	55967049	5UTR	CDK2
1636	chr11	67391758	67391958	5UTR	RAD9A
1637	chr2	162318522	162318722	5UTR	IFIH1
1638	chr20	59159606	59159806	5UTR	ZNF831
1640	chr1	37690402	37690602	5UTR	C1orf109
1641	chr18	74148476	74148676	5UTR	TIMM21
1642	chr16	10944513	10944713	5UTR	CLEC16A
1643	chr7	6059030	6059230	5UTR	EIF2AK1
1644	chr18	62715525	62715725	5UTR	PHLPP1
1645	chr6	154832642	154832842	5UTR	TIAM2
1646	chr16	547661	547861	5UTR	CAPN15
1647	chr3	149086376	149086576	5UTR	HLTF
1648	chr22	19122244	19122444	5UTR	DGCR2
1649	chr7	140673847	140674047	5UTR	DENND2A
1650	chr12	122020746	122020946	5UTR	BCL7A
1651	chr7	39950489	39950689	5UTR	CDK13
1652	chr16	30659065	30659265	5UTR	FBRS
1653	chr6	26171997	26172197	5UTR	H2BC6
1654	chr4	109560171	109560371	5UTR	MCUB
1655	chr10	17229246	17229446	5UTR	VIM
1656	chr19	13906215	13906415	5UTR	BRME1
1657	chr8	28890372	28890572	5UTR	HMBOX1
1659	chr1	9942660	9942860	5UTR	LZIC
1660	chr15	89334670	89334870	5UTR	POLG
1661	chr9	83956446	83956646	5UTR	C9orf64
1664	chr1	42682389	42682589	5UTR	YBX1
1665	chr6	33580080	33580280	5UTR	BAK1
1666	chr2	55419668	55419868	5UTR	CCDC88A
1667	chr17	8382978	8383178	5UTR	RPL26
1668	chr1	149390561	149390761	5UTR	AC242842.3
1670	chr20	57709860	57710060	5UTR	PMEPA1
1671	chr6	11382176	11382376	5UTR	NEDD9
1673	chr2	9206994	9207194	5UTR	ASAP2
1674	chr8	37762537	37762737	5UTR	PLPBP
1676	chr3	14402570	14402770	5UTR	SLC6A6
1677	chr9	137070409	137070609	5UTR	SAPCD2
1678	chr14	24242464	24242664	5UTR	TINF2
1679	chr11	63681468	63681668	5UTR	RTN3
1681	chr9	130043012	130043212	5UTR	FNBP1
1683	chr15	40894396	40894596	5UTR	VPS18
1684	chr1	231337662	231337862	5UTR	SPRTN
1685	chr1	248847167	248847367	5UTR	ZNF672
1686	chr3	134485693	134485893	5UTR	CEP63
1687	chr2	238131753	238131953	5UTR	ESPNL
1688	chr19	45494235	45494435	5UTR	RTN2
1689	chr16	23635672	23635872	5UTR	PALB2
1690	chr14	93332881	93333081	5UTR	BTBD7
1691	chr6	117602360	117602560	5UTR	GOPC
1692	chr20	45882448	45882648	5UTR	ZSWIM1
1694	chr19	11195657	11195857	5UTR	KANK2
1695	chr1	37692017	37692217	5UTR	C1orf109
1696	chr12	12611874	12612074	5UTR	CREBL2
1697	chr11	61429749	61429949	5UTR	CPSF7
1698	chr2	119366385	119366585	5UTR	C2orf76
1699	chr11	76381724	76381924	5UTR	GVQW3
1700	chr5	57173978	57174178	5UTR	GPBP1
1701	chr9	92324091	92324291	5UTR	NOL8
1702	chr2	26346088	26346288	5UTR	SELENOI
1703	chrX	63351001	63351201	5UTR	SPIN4
1704	chr11	47215013	47215213	5UTR	DDB2
1705	chr22	30967889	30968089	5UTR	MORC2
1706	chr15	30626164	30626364	5UTR	AC091057.5
1707	chr19	40751237	40751437	5UTR	SNRPA
1708	chr13	50909746	50909946	5UTR	RNASEH2B
1710	chr1	231422010	231422210	5UTR	EGLN1
1711	chr19	14136426	14136626	5UTR	ASF1B
1712	chr17	19282978	19283178	5UTR	EPN2
1713	chr21	33324896	33325096	5UTR	IFNAR1
1714	chr10	112446758	112446958	5UTR	ZDHHC6
1715	chr21	37367326	37367526	5UTR	DYRK1A
1717	chr11	106021891	106022091	5UTR	MSANTD4
1718	chr22	20507505	20507705	5UTR	MED15
1719	chr12	56153797	56153997	5UTR	MYL6B
1720	chr11	6390451	6390651	5UTR	SMPD1
1721	chr2	26786021	26786221	5UTR	CENPA
1723	chrX	48476151	48476351	5UTR	FTSJ1
1724	chr11	44095629	44095829	5UTR	EXT2
1725	chr6	41638393	41638593	5UTR	MDFI
1727	chr5	149551093	149551293	5UTR	CSNK1A1
1729	chr1	46219895	46220095	5UTR	POMGNT1
1730	chr3	172750653	172750853	5UTR	ECT2
1731	chr3	101724519	101724719	5UTR	CEP97
1732	chr22	35648372	35648572	5UTR	APOL6
1734	chr4	2963618	2963818	5UTR	GRK4
1735	chr3	50297639	50297839	5UTR	NAA80
1736	chr6	3258901	3259101	5UTR	PSMG4
1737	chr19	38899925	38900125	5UTR	NFKBIB
1738	chr15	68205963	68206163	5UTR	CALML4
1739	chr6	31660381	31660581	5UTR	C6orf47
1740	chr9	15510172	15510372	5UTR	PSIP1
1741	chr9	114930283	114930483	5UTR	TNFSF8
1742	chr11	86302244	86302444	5UTR	HIKESHI
1743	chr17	29567240	29567440	5UTR	TP53I13
1744	chr19	45854458	45854658	5UTR	SYMPK
1745	chrX	134797048	134797248	5UTR	FAM122B
1746	chr3	45689268	45689468	5UTR	SACM1L
1748	chr13	102807333	102807533	5UTR	BIVM-ERCC5
1749	chr17	7558239	7558439	5UTR	TNFSF13
1751	chr16	22374885	22375085	5UTR	CDR2
1753	chr14	69398883	69399083	5UTR	SLC39A9
1754	chr2	95158968	95159168	5UTR	ZNF514
1755	chr16	3023972	3024172	5UTR	THOC6
1756	chr3	153162177	153162377	5UTR	RAP2B
1758	chr6	139374468	139374668	5UTR	CITED2
1759	chr16	25257566	25257766	5UTR	ZKSCAN2
1761	chr8	80485676	80485876	5UTR	ZBTB10
1762	chr13	106567954	106568154	5UTR	ARGLU1
1763	chr2	61538122	61538322	5UTR	XPO1
1764	chr16	67183350	67183550	5UTR	KIAA0895L
1765	chr9	113410239	113410439	5UTR	POLE3
1766	chr21	33642488	33642688	5UTR	ITSN1
1767	chr1	37595788	37595988	5UTR	GNL2
1768	chr6	75601859	75602059	5UTR	SENP6
1769	chr17	36535184	36535384	5UTR	PIGW
1770	chr1	225777772	225777972	5UTR	SRP9
1771	chr8	143595989	143596189	5UTR	EEF1D
1772	chr17	82648307	82648507	5UTR	WDR45B
1773	chr1	88992657	88992857	5UTR	KYAT3
1774	chr1	6593517	6593717	5UTR	KLHL21
1775	chr5	132294412	132294612	5UTR	SLC22A4
1776	chr15	70097729	70097929	5UTR	TLE3
1777	chr3	89107577	89107777	5UTR	EPHA3
1778	chr12	62466960	62467160	5UTR	MON2
1779	chr8	9002865	9003065	5UTR	ERI1
1780	chr19	45179193	45179393	5UTR	BLOC1S3
1781	chr1	228141533	228141733	5UTR	GUK1
1782	chr6	143942160	143942360	5UTR	PLAGL1
1784	chr2	27582975	27583175	5UTR	ZNF512
1785	chr5	115543450	115543650	5UTR	FEM1C
1787	chr15	81001830	81002030	5UTR	TLNRD1
1789	chr16	71461739	71461939	5UTR	ZNF23
1790	chr12	4809668	4809868	5UTR	KCNA6
1792	chr16	29863057	29863257	5UTR	CDIPT
1794	chr17	7687349	7687549	5UTR	WRAP53
1797	chr22	35540923	35541123	5UTR	RASD2
1799	chr22	30425722	30425922	5UTR	MTFP1
1800	chr8	38468373	38468573	5UTR	FGFR1
1802	chr16	2513924	2514124	5UTR	ATP6V0C
1804	chr1	156816686	156816886	5UTR	SH2D2A
1805	chr17	59699127	59699327	5UTR	PTRH2
1806	chr8	17922937	17923137	5UTR	PCM1
1807	chr9	133375964	133376164	5UTR	SURF4
1809	chr2	27051590	27051790	5UTR	AGBL5
1810	chr2	86441922	86442122	5UTR	KDM3A
1811	chr2	70190786	70190986	5UTR	C2orf42
1812	chr11	61334320	61334520	5UTR	TKFC
1813	chr4	141133021	141133221	5UTR	RNF150
1814	chr6	125781108	125781308	5UTR	NCOA7
1815	chr7	44121986	44122186	5UTR	POLD2
1817	chr2	63840943	63841143	5UTR	UGP2
1818	chr2	68734965	68735165	5UTR	ARHGAP25
1820	chr2	9555595	9555795	5UTR	ADAM17
1821	chr19	40465631	40465831	5UTR	BLVRB
1822	chr2	27582935	27583135	5UTR	ZNF512
1823	chr19	19668770	19668970	5UTR	ZNF101
1826	chr2	165794501	165794701	5UTR	GALNT3
1832	chr14	23567613	23567813	5UTR	AP1G2
1833	chr11	66677780	66677980	5UTR	RBM4B
1835	chr1	23778362	23778562	5UTR	PITHD1
1836	chr1	147670093	147670293	5UTR	ACP6
1837	chr15	34224965	34225165	5UTR	EMC4
1839	chr5	157266109	157266309	5UTR	CYFIP2
1840	chr11	62856061	62856261	5UTR	SLC3A2
1842	chr8	133476376	133476576	5UTR	ST3GAL1
1843	chr14	24232223	24232423	5UTR	NEDD8-MDP1
1844	chr19	57947517	57947717	5UTR	ZNF256
1845	chr7	100430880	100431080	5UTR	MEPCE
1846	chr2	262619	262819	5UTR	SH3YL1
1849	chr2	71348803	71349003	5UTR	ZNF638
1850	chr10	32056236	32056436	5UTR	KIF5B
1851	chr2	47798718	47798918	5UTR	MSH6
1852	chr4	6024693	6024893	5UTR	C4orf50
1853	chr16	31074380	31074580	5UTR	ZNF646
1854	chr19	58466973	58467173	5UTR	ZNF324
1855	chr4	82429791	82429991	5UTR	HNRNPDL
1856	chr13	102798846	102799046	5UTR	POGLUT2
1857	chr3	39107505	39107705	5UTR	GORASP1
1858	chr11	90222919	90223119	5UTR	CHORDC1
1859	chr12	31326040	31326240	5UTR	SINHCAF
1860	chr3	19950742	19950942	5UTR	RAB5A
1861	chr19	34773044	34773244	5UTR	ZNF599
1862	chr1	1319355	1319555	5UTR	INTS11
1863	chr2	196171410	196171610	5UTR	STK17B
1864	chr16	29454514	29454714	5UTR	BOLA2
1865	chr16	54930918	54931118	5UTR	IRX5
1867	chr16	83807915	83808115	5UTR	HSBP1
1868	chr2	174396011	174396211	5UTR	SCRN3
1869	chr20	64063199	64063399	5UTR	TCEA2
1871	chr8	144078622	144078822	5UTR	EXOSC4
1872	chr1	32362444	32362644	5UTR	TSSK3
1874	chr2	134254215	134254415	5UTR	MGAT5
1876	chr11	94496521	94496721	5UTR	ANKRD49
1877	chr2	241149946	241150146	5UTR	PASK
1879	chr3	9792292	9792492	5UTR	TADA3
1880	chr9	124947860	124948060	5UTR	GOLGA1
1881	chr7	100539172	100539372	5UTR	AGFG2
1882	chr1	156728865	156729065	5UTR	RRNAD1
1884	chr1	89820974	89821174	5UTR	LRRC8D
1885	chr11	68014924	68015124	5UTR	ALDH3B1
1887	chr3	88055907	88056107	5UTR	CGGBP1
1888	chr16	78099642	78099842	5UTR	WWOX
1889	chr9	93096135	93096335	5UTR	CARD19
1890	chr7	150330127	150330327	5UTR	ZBED6CL
1891	chr9	15510850	15511050	5UTR	PSIP1
1892	chr9	15510849	15511049	5UTR	PSIP1
1893	chr10	89247602	89247802	5UTR	LIPA
1894	chr3	112561770	112561970	5UTR	ATG3
1895	chr16	4614743	4614943	5UTR	UBALD1
1896	chr14	24429917	24430117	5UTR	KHNYN
1897	chr2	127811035	127811235	5UTR	WDR33
1898	chr13	108218370	108218570	5UTR	ABHD13
1899	chr6	85593692	85593892	5UTR	SNX14
1900	chr15	34969577	34969777	5UTR	AQR
1902	chr3	57757438	57757638	5UTR	SLMAP
1903	chr6	30556701	30556901	5UTR	GNL1
1904	chr3	111675022	111675222	5UTR	PLCXD2
1905	chr12	753077	753277	5UTR	WNK1
1906	chr4	6054016	6054216	5UTR	C4orf50
1908	chr8	23068877	23069077	5UTR	TNFRSF10B
1909	chr4	42152089	42152289	5UTR	BEND4
1910	chr18	13726379	13726579	5UTR	FAM210A
1912	chr4	139301499	139301699	5UTR	NAA15
1913	chr10	21534273	21534473	5UTR	MLLT10
1914	chr4	75990801	75991001	5UTR	SDAD1
1916	chr1	11805164	11805364	5UTR	MTHFR
1917	chr19	18202694	18202894	5UTR	RAB3A
1919	chr22	17628631	17628831	5UTR	ATP6V1E1
1920	chr7	87934221	87934421	5UTR	ADAM22
1921	chr1	156194039	156194239	5UTR	SLC25A44
1922	chr16	67719175	67719375	5UTR	GFOD2
1923	chr12	100199765	100199965	5UTR	ACTR6
1924	chr14	68979144	68979344	5UTR	ACTN1
1925	chr12	45990440	45990640	5UTR	SCAF11
1926	chr16	28864144	28864344	5UTR	SH2B1
1927	chr22	50244859	50245059	5UTR	TUBGCP6
1929	chr14	31026104	31026304	5UTR	STRN3
1930	chr9	134026535	134026735	5UTR	BRD3OS
1931	chr16	31073076	31073276	5UTR	ZNF668
1932	chr13	27622770	27622970	5UTR	POLR1D
1933	chr15	52557164	52557364	5UTR	ARPP19
1934	chr10	86969000	86969200	5UTR	MMRN2
1935	chr6	109465734	109465934	5UTR	MICAL1
1938	chr16	31074125	31074325	5UTR	ZNF668
1939	chr5	134366954	134367154	5UTR	CDKL3
1940	chr2	15940498	15940698	5UTR	MYCN
1941	chr11	85627615	85627815	5UTR	DLG2
1942	chr22	41092655	41092855	5UTR	EP300
1944	chr18	9136745	9136945	5UTR	ANKRD12
1945	chr14	51860566	51860766	5UTR	GNG2
1946	chr4	118053689	118053889	5UTR	NDST3
1949	chr20	35664773	35664973	5UTR	RBM12
1950	chr20	43457857	43458057	5UTR	SRSF6
1951	chr16	31033496	31033696	5UTR	STX4
1952	chr13	102799073	102799273	5UTR	BIVM
1953	chr18	23503466	23503666	5UTR	RMC1
1954	chr2	215312357	215312557	5UTR	ATIC
1955	chr2	203238882	203239082	5UTR	CYP20A1
1956	chr7	128359945	128360145	5UTR	PRRT4
1957	chr6	110179828	110180028	5UTR	WASF1
1958	chr22	23894335	23894535	5UTR	MIF
1959	chr8	28715877	28716077	5UTR	EXTL3
1960	chr9	120579983	120580183	5UTR	CDK5RAP2
1961	chr11	130314631	130314831	5UTR	ZBTB44
1962	chr11	5632169	5632369	5UTR	TRIM34
1963	chr8	38468287	38468487	5UTR	FGFR1
1964	chr10	25015958	25016158	5UTR	ENKUR
1965	chr6	7107729	7107929	5UTR	RREB1
1966	chrX	19887418	19887618	5UTR	SH3KBP1
1968	chr22	30968547	30968747	5UTR	MORC2
1969	chr10	62804868	62805068	5UTR	ADO
1970	chr17	68307295	68307495	5UTR	ARSG
1971	chr5	132866779	132866979	5UTR	UQCRQ
1972	chr18	54269502	54269702	5UTR	POLI
1974	chr15	34337419	34337619	5UTR	SLC12A6
1975	chr1	33036757	33036957	5UTR	AK2
1976	chr4	159103427	159103627	5UTR	RAPGEF2
1977	chr19	48715698	48715898	5UTR	MAMSTR
1978	chrX	63754967	63755167	5UTR	ARHGEF9
1979	chr16	28985041	28985241	5UTR	LAT
1981	chr5	146203561	146203761	5UTR	AC091959.1
1982	chr17	82458297	82458497	5UTR	NARF
1983	chr6	109465735	109465935	5UTR	MICAL1
1984	chr3	157160528	157160728	5UTR	CCNL1
1985	chr8	30069729	30069929	5UTR	SARAF
1986	chr2	215312354	215312554	5UTR	ATIC
1989	chr7	135977193	135977393	5UTR	MTPN
1992	chr7	94004215	94004415	5UTR	BET1
1994	chr19	58408741	58408941	5UTR	ZNF584
1995	chr3	45689274	45689474	5UTR	SACM1L
1996	chr1	212035386	212035586	5UTR	INTS7
1998	chr1	155689062	155689262	5UTR	DAP3
1999	chr5	154858495	154858695	5UTR	CNOT8
2000	chr16	24540145	24540345	5UTR	RBBP6
2001	chr6	37697239	37697439	5UTR	MDGA1
2002	chrX	54044025	54044225	5UTR	PHF8
2004	chr7	23181974	23182174	5UTR	NUP42
2006	chr14	24146823	24147023	5UTR	PSME2
2007	chr17	75784780	75784980	5UTR	UNK
2008	chr3	196567014	196567214	5UTR	WDR53
2009	chr4	177309825	177310025	5UTR	NEIL3
2011	chr1	37808227	37808427	5UTR	C1orf122
2013	chr16	69565915	69566115	5UTR	NFAT5
2014	chr1	209756012	209756212	5UTR	TRAF3IP3
2017	chr2	241508073	241508273	5UTR	STK25
2018	chr12	25052300	25052500	5UTR	IRAG2
2019	chr1	150067338	150067538	5UTR	VPS45
2021	chr13	29850452	29850652	5UTR	UBL3
2022	chr4	146521703	146521903	5UTR	SLC10A7
2023	chr8	119855720	119855920	5UTR	DSCC1
2024	chr3	134485692	134485892	5UTR	CEP63
2025	chr1	167630252	167630452	5UTR	RCSD1
2026	chr3	136752238	136752438	5UTR	STAG1
2029	chr2	54558330	54558530	5UTR	SPTBN1
2032	chr14	65411873	65412073	5UTR	FUT8
2033	chr12	122952960	122953160	5UTR	ABCB9
2034	chr4	75990796	75990996	5UTR	SDAD1
2035	chr17	55267718	55267918	5UTR	HLF
2036	chr1	206635498	206635698	5UTR	DYRK3
2038	chr6	36954446	36954646	5UTR	PI16
2039	chr12	8033295	8033495	5UTR	FOXJ2
2041	chr14	49893169	49893369	5UTR	ARF6
2042	chr4	113761256	113761456	5UTR	CAMK2D
2043	chr19	17226588	17226788	5UTR	OCEL1
2044	chr3	53255883	53256083	5UTR	TKT
2045	chr3	49093937	49094137	5UTR	QRICH1
2046	chr17	46172048	46172248	5UTR	KANSL1
2047	chr1	154983318	154983518	5UTR	FLAD1
2048	chr7	33129533	33129733	5UTR	BBS9
2049	chr17	68248031	68248231	5UTR	AMZ2
2051	chr7	92245780	92245980	5UTR	KRIT1
2052	chr5	43453908	43454108	5UTR	TMEM267
2053	chr6	149702051	149702251	5UTR	LATS1
2054	chr6	80005736	80005936	5UTR	TTK
2055	chr17	35578422	35578622	5UTR	PEX12
2056	chr8	15540245	15540445	5UTR	TUSC3
2058	chr15	68205457	68205657	5UTR	CALML4
2059	chr12	122021083	122021283	5UTR	BCL7A
2060	chr5	50666334	50666534	5UTR	PARP8
2061	chr8	8893021	8893221	5UTR	MFHAS1
2062	chr11	123430586	123430786	5UTR	GRAMD1B
2063	chr1	86386943	86387143	5UTR	ODF2L
2064	chr20	2840277	2840477	5UTR	PCED1A
2065	chr11	72434167	72434367	5UTR	CLPB
2066	chr1	220089685	220089885	5UTR	BPNT1
2067	chr8	41490739	41490939	5UTR	GOLGA7
2068	chr2	100105545	100105745	5UTR	AFF3
2069	chr2	201071481	201071681	5UTR	NDUFB3
2070	chr5	116084938	116085138	5UTR	COMMD10
2071	chr1	36385754	36385954	5UTR	STK40
2073	chr8	2000953	2001153	5UTR	KBTBD11
2074	chr1	24745346	24745546	5UTR	CLIC4
2075	chr10	101818281	101818481	5UTR	OGA
2076	chr22	39520510	39520710	5UTR	ATF4
2077	chr14	55027192	55027392	5UTR	SOCS4
2079	chr7	141738332	141738532	5UTR	SSBP1
2081	chr18	12947972	12948172	5UTR	SEH1L
2082	chr10	104338300	104338500	5UTR	ITPRIP
2083	chr5	52788085	52788285	5UTR	ITGA1
2085	chr22	24555697	24555897	5UTR	GUCD1
2086	chr2	206085900	206086100	5UTR	INO80D
2087	chr4	139556055	139556255	5UTR	SETD7
2089	chr1	160343141	160343341	5UTR	COPA
2090	chr11	61815908	61816108	5UTR	FADS1
2091	chr20	58651230	58651430	5UTR	STX16
2092	chr5	96879566	96879766	5UTR	ERAP2
2093	chr6	126340076	126340276	5UTR	CENPW
2094	chr15	41231177	41231377	5UTR	CHP1
2095	chr6	111873293	111873493	5UTR	FYN
2097	chr14	69398890	69399090	5UTR	SLC39A9
2098	chr12	93469107	93469307	5UTR	MRPL42
2099	chr1	28987536	28987736	5UTR	EPB41
2100	chr14	77320979	77321179	5UTR	GSTZ1
2102	chr17	75109915	75110115	5UTR	ARMC7
2104	chr15	30626463	30626663	5UTR	ARHGAP11B
2107	chr8	80486450	80486650	5UTR	ZBTB10
2108	chr19	13150185	13150385	5UTR	STX10
2109	chr14	55026738	55026938	5UTR	WDHD1
2111	chr19	29942195	29942395	5UTR	URI1
2112	chr4	48780126	48780326	5UTR	FRYL
2113	chr2	174395853	174396053	5UTR	SCRN3
2114	chr4	121801257	121801457	5UTR	EXOSC9
2115	chrX	155216370	155216570	5UTR	VBP1
2116	chr4	36210455	36210655	5UTR	ARAP2
2118	chr5	146104755	146104955	5UTR	PLAC8L1
2119	chr3	128726122	128726322	5UTR	RAB7A
2120	chr14	103334333	103334533	5UTR	EIF5
2121	chr12	122019981	122020181	5UTR	BCL7A
2122	chr11	62803914	62804114	5UTR	NXF1
2123	chr20	35664773	35664973	5UTR	CPNE1
2125	chr1	155689049	155689249	5UTR	DAP3
2126	chr19	49929354	49929554	5UTR	NUP62
2127	chr16	31073101	31073301	5UTR	ZNF668
2129	chr2	168456313	168456513	5UTR	CERS6
2130	chr12	120226669	120226869	5UTR	PXN
2131	chr5	59039298	59039498	5UTR	PDE4D
2132	chr16	58001355	58001555	5UTR	USB1
2133	chr7	105014154	105014354	5UTR	KMT2E
2134	chr16	254283	254483	5UTR	FAM234A
2137	chrX	154516052	154516252	5UTR	FAM3A
2138	chr11	118472142	118472342	5UTR	AP001267.5
2139	chrX	11111273	11111473	5UTR	HCCS
2140	chrY	2935592	2935792	5UTR	ZFY
2141	chr1	19596942	19597142	5UTR	MICOS10
2142	chr7	135170562	135170762	5UTR	CYREN
2146	chr17	6628472	6628672	5UTR	KIAA0753
2147	chr2	111120987	111121187	5UTR	BCL2L11
2148	chr12	51172621	51172821	5UTR	TFCP2
2150	chr10	50344024	50344224	5UTR	SGMS1
2151	chr11	120337002	120337202	5UTR	ARHGEF12
2154	chr19	32345561	32345761	5UTR	ZNF507
2156	chr12	120446508	120446708	5UTR	GATC
2157	chr3	141876597	141876797	5UTR	ATP1B3
2158	chr8	1770929	1771129	5UTR	CLN8
2159	chr17	8253770	8253970	5UTR	PFAS
2160	chr16	27257476	27257676	5UTR	NSMCE1
2161	chr20	50510347	50510547	5UTR	PTPN1
2162	chr19	49851118	49851318	5UTR	PTOV1
2163	chr14	58427053	58427253	5UTR	TIMM9
2165	chr6	109454120	109454320	5UTR	MICAL1
2166	chr8	67095457	67095657	5UTR	CSPP1
2168	chr17	37406594	37406794	5UTR	ACACA
2169	chr2	71068587	71068787	5UTR	NAGK
2172	chr1	67685151	67685351	5UTR	GADD45A
2173	chr1	151059496	151059696	5UTR	CDC42SE1
2174	chr3	111542066	111542266	5UTR	CD96
2175	chr16	3397279	3397479	5UTR	ZSCAN32
2178	chr3	152268283	152268483	5UTR	MBNL1
2179	chr6	27838524	27838724	5UTR	H2BC15
2180	chr12	43755121	43755321	5UTR	PUS7L
2181	chr19	58573397	58573597	5UTR	MZF1
2182	chr9	111527255	111527455	5UTR	ZNF483
2183	chr2	55050331	55050531	5UTR	RTN4
2184	chr9	89364342	89364542	5UTR	SEMA4D
2185	chr1	147670306	147670506	5UTR	ACP6
2186	chrX	48958147	48958347	5UTR	OTUD5
2187	chr19	46716950	46717150	5UTR	PRKD2
2188	chr18	2571258	2571458	5UTR	METTL4
2189	chr10	101694743	101694943	5UTR	FBXW4
2190	chr2	201132861	201133061	5UTR	CFLAR
2191	chrX	154546087	154546287	5UTR	IKBKG
2194	chr5	52788085	52788285	5UTR	PELO
2195	chr1	179852677	179852877	5UTR	TOR1AIP2
2196	chr1	121184052	121184252	5UTR	FAM72B
2197	chr14	67359682	67359882	5UTR	ATP6V1D
2198	chr10	68901245	68901445	5UTR	DDX50
2199	chr9	126832398	126832598	5UTR	ZBTB43
2200	chr10	87864273	87864473	5UTR	PTEN
2202	chr16	66603995	66604195	5UTR	CMTM3
2203	chr8	144103932	144104132	5UTR	SHARPIN
2205	chr7	87163354	87163554	5UTR	DMTF1
2206	chr14	53153064	53153264	5UTR	DDHD1
2207	chrX	134797045	134797245	5UTR	FAM122B
2209	chr5	160010408	160010608	5UTR	TTC1
2211	chr1	235328044	235328244	5UTR	ARID4B
2213	chr3	128879589	128879789	5UTR	ACAD9
2214	chr2	202265712	202265912	5UTR	NOP58
2215	chr17	63550543	63550743	5UTR	DCAF7
2216	chr11	66677591	66677791	5UTR	RBM4B
2217	chr7	149239582	149239782	5UTR	ZNF212
2218	chr1	203038562	203038762	5UTR	PPFIA4
2219	chr13	102798848	102799048	5UTR	POGLUT2
2221	chr13	48976777	48976977	5UTR	FNDC3A
2222	chr1	99969440	99969640	5UTR	SLC35A3
2223	chr18	21111095	21111295	5UTR	ROCK1
2224	chr10	73167895	73168095	5UTR	ECD
2225	chr19	18561918	18562118	5UTR	KXD1
2226	chr14	73739975	73740175	5UTR	MIDEAS
2227	chr7	100479013	100479213	5UTR	TSC22D4
2228	chr14	64504507	64504707	5UTR	ZBTB1
2234	chr5	140526097	140526297	5UTR	ANKHD1
2237	chr3	50359372	50359572	5UTR	TMEM115
2238	chr7	103347580	103347780	5UTR	PSMC2
2240	chr2	55617479	55617679	5UTR	PPP4R3B
2241	chr4	1311879	1312079	5UTR	MAEA
2243	chr5	126777152	126777352	5UTR	LMNB1
2244	chr2	71331716	71331916	5UTR	ZNF638
2245	chr7	128747777	128747977	5UTR	CALU
2246	chr15	79456021	79456221	5UTR	MINAR1
2247	chr6	13487409	13487609	5UTR	GFOD1
2248	chr17	6628360	6628560	5UTR	KIAA0753
2249	chr9	26892633	26892833	5UTR	CAAP1
2250	chr2	47798709	47798909	5UTR	MSH6
2251	chrX	49235426	49235626	5UTR	CCDC22
2253	chr10	114526708	114526908	5UTR	ABLIM1
2254	chr4	124710961	124711161	5UTR	ANKRD50
2256	chr7	157010371	157010571	5UTR	MNX1
2257	chr7	121396214	121396414	5UTR	FAM3C
2259	chr8	28715879	28716079	5UTR	EXTL3
2260	chr1	26890108	26890308	5UTR	GPN2
2261	chr12	55927488	55927688	5UTR	DGKA
2262	chr8	143597172	143597372	5UTR	EEF1D
2263	chr5	160418934	160419134	5UTR	SLU7
2264	chr12	55927480	55927680	5UTR	PYM1
2265	chr1	10033221	10033421	5UTR	UBE4B
2268	chr4	141133335	141133535	5UTR	RNF150
2269	chr8	124999299	124999499	5UTR	SQLE
2270	chr16	67183761	67183961	5UTR	KIAA0895L
2271	chr3	100279532	100279732	5UTR	TBC1D23
2272	chr2	28392816	28393016	5UTR	FOSL2
2273	chr14	23298720	23298920	5UTR	BCL2L2
2274	chr1	10431114	10431314	5UTR	CENPS
2275	chr17	7336506	7336706	5UTR	ACAP1
2277	chr14	88010484	88010684	5UTR	GPR65
2278	chr7	108569523	108569723	5UTR	THAP5
2279	chr15	88913268	88913468	5UTR	MFGE8
2280	chr19	12723781	12723981	5UTR	TNPO2
2281	chr1	193122069	193122269	5UTR	CDC73
2284	chr17	63622361	63622561	5UTR	MAP3K3
2285	chr8	144528884	144529084	5UTR	C8orf82
2287	chr5	77492227	77492427	5UTR	WDR41
2288	chr8	80486199	80486399	5UTR	ZBTB10
2289	chr6	154510213	154510413	5UTR	CNKSR3
2291	chr11	74949179	74949379	5UTR	SPCS2
2296	chr20	2840138	2840338	5UTR	PCED1A
2300	chr15	45023116	45023316	5UTR	SORD
2301	chr17	75979220	75979420	5UTR	TEN1-CDK3
2302	chr5	134225869	134226069	5UTR	PPP2CA
2304	chr8	74321421	74321621	5UTR	JPH1
2306	chr8	38176349	38176549	5UTR	LSM1
2307	chr11	110296490	110296690	5UTR	RDX
2308	chr5	115544600	115544800	5UTR	FEM1C
2309	chr15	23565632	23565832	5UTR	MKRN3
2311	chr12	122133293	122133493	5UTR	MLXIP
2312	chr1	231338271	231338471	5UTR	SPRTN
2313	chr2	95159218	95159418	5UTR	ZNF514
2314	chr20	61252196	61252396	5UTR	CDH4
2315	chr8	38468431	38468631	5UTR	FGFR1
2316	chr19	47130796	47130996	5UTR	SAE1
2317	chr4	15778303	15778503	5UTR	CD38
2319	chr9	114930452	114930652	5UTR	TNFSF8
2320	chr19	21116795	21116995	5UTR	ZNF714
2321	chr12	51324027	51324227	5UTR	BIN2
2322	chr10	93702400	93702600	5UTR	FRA10AC1
2323	chr19	7534643	7534843	5UTR	PNPLA6
2324	chr18	9136727	9136927	5UTR	ANKRD12
2325	chr5	87412744	87412944	5UTR	CCNH
[truncated: 5,791 more rows]
