# Supplementary material for: HIV reprograms host m6Am RNA methylome by viral Vpr protein-mediated degradation of PCIF1
Source: Nat Commun. 2021 Sep 20;12:5543. doi: 10.1038/s41467-021-25683-4 (PMC8452764; doi:10.1038/s41467-021-25683-4)
Supplement: Supplementary file 5 — Supplementary Data 3 [file 41467_2021_25683_MOESM5_ESM.xlsx]

## Sheet: 5UTR peak density 
The peak density in 5'UTR
	control	PCIF1 KO	HIV	decreased in KO (1=YES, 0=NO)	decreased by HIV (1=YES, 0=NO)	decreased in KO and HIV (1=YES, 0=NO)
HMGN2	2	0	2	1	0	0
RECQL5	2	0	2	1	0	0
VPS4B	2	0	2	1	0	0
OCIAD1	2	0	2	1	0	0
NPRL3	2	0	2	1	0	0
PDE6D	2	0	2	1	0	0
ANO6	2	0	2	1	0	0
FAM214B	2	0	2	1	0	0
SUFU	2	0	2	1	0	0
MTHFD1	2	0	2	1	0	0
APLP2	2	0	2	1	0	0
PNPLA2	2	0	2	1	0	0
HNRNPDL	4	3	5	1	0	0
DGLUCY	2	0	4	1	0	0
PAXBP1	2	0	2	1	0	0
SLC2A3	2	0	2	1	0	0
AP4E1	2	0	2	1	0	0
C9orf85	2	0	2	1	0	0
MCUB	2	0	2	1	0	0
BMPR1A	2	0	2	1	0	0
HSPA1B	2	0	2	1	0	0
NCOA7	2	0	2	1	0	0
PAX6	3	2	5	1	0	0
CPSF7	2	0	2	1	0	0
ZNF646	2	0	2	1	0	0
ATRNL1	4	3	4	1	0	0
USP1	1	0	2	1	0	0
MFSD8	4	0	4	1	0	0
IL4I1	1	0	2	1	0	0
PCSK5	4	2	4	1	0	0
PDIA5	2	0	2	1	0	0
CDIPT	2	0	2	1	0	0
CDK5RAP2	2	0	2	1	0	0
EOLA1	2	0	2	1	0	0
EIF2S1	2	0	2	1	0	0
CASP8AP2	2	0	2	1	0	0
ANKRD11	2	0	2	1	0	0
PDE4D	2	0	2	1	0	0
FAM177A1	1	0	1	1	0	0
AC068580.4	2	0	2	1	0	0
AP000721.1	2	0	2	1	0	0
NAA80	4	2	4	1	0	0
PLPBP	2	0	2	1	0	0
LMNB1	3	2	6	1	0	0
NCAPH2	2	0	2	1	0	0
TMEM135	2	0	2	1	0	0
YWHAZ	2	0	2	1	0	0
IRX3	4	2	4	1	0	0
TMBIM6	2	0	2	1	0	0
UHRF1	2	0	3	1	0	0
DHX15	2	0	2	1	0	0
C8orf44-SGK3	4	2	4	1	0	0
CKLF-CMTM1	2	0	2	1	0	0
COA5	2	0	2	1	0	0
DIAPH1	2	0	2	1	0	0
XPO1	4	2	4	1	0	0
CDCA3	2	0	2	1	0	0
CYP20A1	1	0	1	1	0	0
PDXK	2	0	2	1	0	0
POLG	2	0	2	1	0	0
DBR1	2	0	2	1	0	0
PPP1R3E	2	1	2	1	0	0
NUDC	2	0	3	1	0	0
ACOT8	2	0	2	1	0	0
BPNT1	2	0	2	1	0	0
DEF8	2	0	2	1	0	0
TROAP	2	0	2	1	0	0
ITM2C	1	0	2	1	0	0
WDR45B	2	0	2	1	0	0
DCTN2	2	0	2	1	0	0
RTN4	2	0	3	1	0	0
CTNNBL1	1	0	2	1	0	0
OAZ1	1	0	2	1	0	0
GDE1	1	0	2	1	0	0
ATF3	2	0	2	1	0	0
FYN	2	0	2	1	0	0
ZEB1	1	0	2	1	0	0
ZSWIM3	2	0	2	1	0	0
TACO1	2	0	2	1	0	0
SPTSSA	1	0	1	1	0	0
ANAPC5	2	0	2	1	0	0
EEF1AKNMT	4	2	4	1	0	0
ATP6V0C	2	0	2	1	0	0
AKR1A1	2	0	2	1	0	0
TMEM217	2	0	2	1	0	0
TOX	2	0	2	1	0	0
SPON2	2	0	3	1	0	0
TUBB4A	2	0	2	1	0	0
PLEKHO1	2	0	2	1	0	0
XPR1	2	0	2	1	0	0
HSBP1	2	0	2	1	0	0
SGO1	2	0	2	1	0	0
ZNF160	2	0	2	1	0	0
MAGEH1	2	1	2	1	0	0
NPRL2	2	0	2	1	0	0
THEMIS	2	0	2	1	0	0
RPL23A	2	0	2	1	0	0
ZNF41	2	0	2	1	0	0
RREB1	4	2	4	1	0	0
CHAC1	2	0	2	1	0	0
SNRPD2	2	0	2	1	0	0
RAB28	2	0	2	1	0	0
TMEM185B	2	1	3	1	0	0
FTSJ1	2	0	2	1	0	0
HIF1A	2	0	2	1	0	0
HMCES	2	0	2	1	0	0
NANS	2	0	2	1	0	0
FNBP1	2	0	2	1	0	0
KBTBD8	2	0	2	1	0	0
IARS1	2	0	2	1	0	0
CFAP36	2	0	2	1	0	0
PDSS2	2	0	2	1	0	0
SNRNP25	2	0	2	1	0	0
ABCB8	2	0	2	1	0	0
PHB2	2	0	2	1	0	0
RCC1L	2	0	2	1	0	0
HADH	2	0	2	1	0	0
SNIP1	1	0	1	1	0	0
ERP44	2	0	2	1	0	0
UGGT1	2	0	2	1	0	0
RBMS2	2	0	2	1	0	0
PINLYP	2	0	2	1	0	0
TEN1-CDK3	2	0	2	1	0	0
NDUFC2-KCTD14	2	0	2	1	0	0
RBMXL1	2	0	2	1	0	0
CCDC15	2	0	2	1	0	0
PRKD2	2	0	2	1	0	0
ATG2A	2	0	2	1	0	0
EFNB1	3	2	3	1	0	0
ZNF507	1	0	2	1	0	0
RALGAPB	2	0	2	1	0	0
DNAJC13	2	0	2	1	0	0
DNTTIP1	4	0	4	1	0	0
SHQ1	2	0	2	1	0	0
ITSN1	2	0	2	1	0	0
VPS18	2	0	2	1	0	0
ANKRD49	2	0	2	1	0	0
DCAF8	2	0	2	1	0	0
AC093525.1	2	0	2	1	0	0
RNF167	2	0	2	1	0	0
SAE1	2	0	3	1	0	0
TOMM40L	2	0	2	1	0	0
MED11	1	0	1	1	0	0
NXPE3	4	2	4	1	0	0
ZNF616	2	0	2	1	0	0
C2orf42	3	0	3	1	0	0
PTPA	2	0	2	1	0	0
TBC1D16	2	0	2	1	0	0
EIF1	2	0	2	1	0	0
NDUFB10	2	0	2	1	0	0
AC104109.3	2	0	2	1	0	0
CNOT3	2	0	2	1	0	0
IQCD	4	3	4	1	0	0
AFTPH	2	1	3	1	0	0
OCEL1	2	0	2	1	0	0
RGS9BP	3	2	4	1	0	0
CKLF	2	0	2	1	0	0
RDM1	2	0	2	1	0	0
AP1G1	1	0	2	1	0	0
IDH2	1	0	2	1	0	0
DTNBP1	1	0	2	1	0	0
PTRH2	5	4	7	1	0	0
MANF	2	0	2	1	0	0
BLK	2	0	2	1	0	0
GPN2	2	0	2	1	0	0
MCM2	2	0	2	1	0	0
PSME3	2	0	2	1	0	0
MOB1B	2	0	2	1	0	0
ST3GAL6	2	0	2	1	0	0
C1orf122	2	0	2	1	0	0
PTPN7	2	0	2	1	0	0
WWOX	2	0	2	1	0	0
NFAT5	2	0	3	1	0	0
USP32	2	0	2	1	0	0
EIF2AK3	1	0	1	1	0	0
OAZ2	2	0	2	1	0	0
DYRK3	2	0	2	1	0	0
ANKHD1-EIF4EBP3	2	0	2	1	0	0
SREBF1	2	0	2	1	0	0
PLCL1	2	0	2	1	0	0
ETAA1	2	0	2	1	0	0
NMT2	2	0	2	1	0	0
PSMB1	2	1	2	1	0	0
PHLDB2	2	0	2	1	0	0
PML	2	0	2	1	0	0
FOXRED2	3	2	4	1	0	0
ZC3H7B	2	0	2	1	0	0
NSMCE1	2	0	2	1	0	0
ZBTB47	2	1	3	1	0	0
RHNO1	2	0	2	1	0	0
SIAH1	1	0	1	1	0	0
PMEPA1	4	0	4	1	0	0
BNIP3L	2	0	2	1	0	0
LRRC23	3	2	3	1	0	0
KIAA0895L	6	3	6	1	0	0
MUS81	2	0	2	1	0	0
POLA2	2	0	2	1	0	0
FLI1	3	2	4	1	0	0
SNRNP70	2	0	2	1	0	0
IFIH1	2	0	2	1	0	0
BAZ1B	2	0	2	1	0	0
HPS3	1	0	1	1	0	0
SCD	1	0	1	1	0	0
UQCRH	2	0	2	1	0	0
ANKRD34A	4	2	6	1	0	0
ABHD13	2	0	2	1	0	0
VPS72	2	0	2	1	0	0
SLC12A7	2	0	2	1	0	0
PITHD1	2	0	2	1	0	0
SSBP1	2	0	2	1	0	0
LMF1	4	3	5	1	0	0
TADA3	2	0	2	1	0	0
NR6A1	2	0	2	1	0	0
ARF3	2	0	2	1	0	0
DEPTOR	2	0	2	1	0	0
ECD	2	0	2	1	0	0
TTI1	1	0	1	1	0	0
PHPT1	4	3	4	1	0	0
WDR82	2	0	2	1	0	0
PRCC	2	0	2	1	0	0
PSMA1	2	0	2	1	0	0
CENPH	2	0	2	1	0	0
NFKBIB	2	0	2	1	0	0
C8orf82	2	0	2	1	0	0
TIPRL	2	0	2	1	0	0
SCFD2	4	2	4	1	0	0
YTHDF2	2	0	2	1	0	0
KLF9	3	0	3	1	0	0
SPA17	2	0	2	1	0	0
PSIP1	3	0	4	1	0	0
ANP32B	2	0	2	1	0	0
PARP1	2	0	2	1	0	0
NOTCH2	2	0	2	1	0	0
TMEM126A	2	0	2	1	0	0
RNF220	2	0	2	1	0	0
DUSP18	2	0	2	1	0	0
PIK3R4	2	0	2	1	0	0
CWC22	2	0	2	1	0	0
ZNF417	2	0	2	1	0	0
BMI1	2	0	2	1	0	0
TAF12	3	2	3	1	0	0
SIGIRR	1	0	2	1	0	0
TIFA	2	0	2	1	0	0
GRHL1	2	0	2	1	0	0
PPP2R3C	2	0	2	1	0	0
TMED1	2	0	2	1	0	0
C2orf81	2	0	3	1	0	0
NFATC3	2	0	2	1	0	0
SMC2	2	0	2	1	0	0
HDDC2	2	0	2	1	0	0
RPTOR	3	2	3	1	0	0
SEH1L	2	0	2	1	0	0
MTF2	2	0	2	1	0	0
ZSWIM1	2	1	2	1	0	0
FIS1	2	0	2	1	0	0
EDEM1	1	0	2	1	0	0
BOLA1	2	0	2	1	0	0
CD6	2	0	2	1	0	0
GATC	2	0	2	1	0	0
FAM53C	2	0	2	1	0	0
AC010326.2	2	0	2	1	0	0
FAM126A	2	0	2	1	0	0
NDC80	1	0	2	1	0	0
VGLL4	2	0	2	1	0	0
H2BC15	2	0	2	1	0	0
USP9Y	2	1	2	1	0	0
LSS	1	0	2	1	0	0
KIF18B	2	0	2	1	0	0
TBCEL	2	0	2	1	0	0
MAP3K21	2	1	2	1	0	0
FNTB	1	0	2	1	0	0
FADS2	1	0	1	1	0	0
GALNT2	2	0	2	1	0	0
GATA3	2	0	2	1	0	0
NUP42	1	0	2	1	0	0
WDR1	2	0	2	1	0	0
TSPOAP1	2	0	3	1	0	0
COX17	2	0	2	1	0	0
KDM4A	2	0	2	1	0	0
SRSF11	2	0	2	1	0	0
PAIP2B	2	0	2	1	0	0
ARL8B	2	0	2	1	0	0
BOLA2-SMG1P6	2	0	2	1	0	0
PRPF18	2	0	2	1	0	0
PTGES3	2	0	2	1	0	0
ASAH1	2	0	2	1	0	0
RAB7A	2	0	2	1	0	0
ZNF468	2	0	2	1	0	0
TRMT12	2	0	2	1	0	0
TMSB4X	2	0	2	1	0	0
PPP6R1	5	4	5	1	0	0
PRKAG2	3	2	3	1	0	0
TDG	2	0	2	1	0	0
VAMP1	2	0	2	1	0	0
DEGS1	2	0	2	1	0	0
ABI1	2	0	2	1	0	0
TREX2	2	1	2	1	0	0
C6orf47	9	4	9	1	0	0
SMOX	2	0	2	1	0	0
NOCT	2	0	2	1	0	0
FBH1	2	1	2	1	0	0
ARMC7	2	0	2	1	0	0
ANKRD28	2	0	2	1	0	0
ATP1B3	2	0	2	1	0	0
NAT14	1	0	1	1	0	0
ZNF672	2	0	4	1	0	0
THOC6	2	0	2	1	0	0
PDE4DIP	6	4	6	1	0	0
ILF3	2	0	2	1	0	0
FRYL	1	0	2	1	0	0
FNDC3B	2	0	2	1	0	0
AREL1	2	0	2	1	0	0
APBA3	2	0	2	1	0	0
ZC3H13	2	0	2	1	0	0
ATG13	2	0	2	1	0	0
KDELR1	2	0	2	1	0	0
FAM76B	3	0	3	1	0	0
ALKBH3	2	0	2	1	0	0
ACTN1	3	0	3	1	0	0
ARHGAP25	4	3	4	1	0	0
DIDO1	2	0	2	1	0	0
WDR76	1	0	1	1	0	0
ITPA	1	0	2	1	0	0
HIVEP2	2	1	2	1	0	0
ZNF398	4	2	4	1	0	0
WDR59	1	0	2	1	0	0
INTS9	2	0	2	1	0	0
PCIF1	1	0	1	1	0	0
SUPT7L	2	0	2	1	0	0
MEAF6	2	0	2	1	0	0
AC005258.1	1	0	2	1	0	0
CLTC	2	0	2	1	0	0
SLC35A1	1	0	1	1	0	0
NUSAP1	4	0	4	1	0	0
DENND1C	2	0	2	1	0	0
UPF1	2	0	2	1	0	0
CDKN1C	2	0	2	1	0	0
NAA15	2	0	2	1	0	0
RALA	2	0	2	1	0	0
KIFAP3	2	0	2	1	0	0
RND1	2	0	2	1	0	0
NGLY1	2	0	2	1	0	0
RNF130	2	1	2	1	0	0
TMED3	2	0	2	1	0	0
NEIL3	2	0	2	1	0	0
LIG3	2	1	2	1	0	0
TMEM8B	2	0	2	1	0	0
TRANK1	2	0	2	1	0	0
PPP4C	2	0	2	1	0	0
TMEM60	2	0	2	1	0	0
KIF5A	2	0	2	1	0	0
MYO1G	2	0	2	1	0	0
ZBTB44	3	0	3	1	0	0
RBM12	2	0	2	1	0	0
ALG10	2	0	2	1	0	0
CTSD	2	0	2	1	0	0
CENPA	2	0	2	1	0	0
RBBP6	4	2	5	1	0	0
GRB2	2	0	2	1	0	0
DHX38	2	1	2	1	0	0
SUSD4	2	0	2	1	0	0
PCMT1	2	0	2	1	0	0
ARHGAP44	2	0	2	1	0	0
TM9SF3	2	0	2	1	0	0
FAM122B	2	0	2	1	0	0
ABCF1	1	0	1	1	0	0
MPC2	2	0	2	1	0	0
CDK2	2	0	2	1	0	0
PCM1	2	0	2	1	0	0
NUP133	2	0	2	1	0	0
RFX1	2	0	2	1	0	0
PHKB	2	0	2	1	0	0
UQCRQ	2	0	2	1	0	0
NEIL1	3	2	4	1	0	0
CLPB	4	3	4	1	0	0
RBBP7	2	0	2	1	0	0
DHDDS	2	0	2	1	0	0
NDST3	1	0	2	1	0	0
ZNF20	1	0	1	1	0	0
ATG10	2	0	2	1	0	0
CCDC51	2	0	2	1	0	0
LUC7L3	2	0	2	1	0	0
ACAD9	1	0	2	1	0	0
CERS6	2	0	2	1	0	0
DYNLL1	2	0	2	1	0	0
MEAK7	2	0	2	1	0	0
MAP7D1	2	0	2	1	0	0
SPRED2	2	0	3	1	0	0
MAGT1	2	0	2	1	0	0
TRIM26	2	0	2	1	0	0
AIP	2	0	2	1	0	0
ZC4H2	4	0	4	1	0	0
AEBP1	2	0	2	1	0	0
UBE2D1	2	0	2	1	0	0
SLC39A9	6	4	6	1	0	0
HERPUD2	5	3	5	1	0	0
EIF2AK1	2	0	2	1	0	0
C11orf71	2	1	2	1	0	0
IKBKE	2	0	2	1	0	0
BTN2A2	2	0	2	1	0	0
LONP1	2	1	2	1	0	0
SHISA5	2	0	2	1	0	0
ALDOC	1	0	2	1	0	0
CEP104	2	0	2	1	0	0
ANGEL2	2	0	2	1	0	0
VTA1	2	0	2	1	0	0
MYL6B	2	0	2	1	0	0
ASXL2	2	0	2	1	0	0
FLVCR1	2	1	2	1	0	0
CLEC16A	2	0	2	1	0	0
SIX6	2	0	2	1	0	0
PPP2R2A	2	0	2	1	0	0
DPAGT1	2	0	2	1	0	0
KXD1	4	0	4	1	0	0
ESYT1	2	0	2	1	0	0
PTPN1	2	0	2	1	0	0
CXorf56	2	0	2	1	0	0
DOCK10	2	0	2	1	0	0
ITGB2	2	0	2	1	0	0
TADA2B	1	0	1	1	0	0
HOXB4	1	0	2	1	0	0
RAB35	6	4	6	1	0	0
EHBP1	4	2	5	1	0	0
ADAM17	2	0	2	1	0	0
SELPLG	1	0	1	1	0	0
EMC4	2	0	2	1	0	0
NOXO1	1	0	2	1	0	0
GLCCI1	2	0	2	1	0	0
APAF1	1	0	1	1	0	0
NEK4	2	0	2	1	0	0
PDLIM7	2	0	2	1	0	0
SLC31A1	1	0	2	1	0	0
MORF4L2	2	0	2	1	0	0
ABHD2	2	0	2	1	0	0
STAG1	2	0	2	1	0	0
TRIM74	1	0	2	1	0	0
TTK	2	0	2	1	0	0
DVL3	2	0	2	1	0	0
TUBGCP4	2	0	2	1	0	0
KCNN3	2	0	2	1	0	0
EMB	2	0	2	1	0	0
AP000944.5	2	0	2	1	0	0
LGMN	2	0	2	1	0	0
COA4	2	0	2	1	0	0
ATP2B4	4	2	4	1	0	0
FABP5	1	0	4	1	0	0
TOB2	4	2	4	1	0	0
MARCHF5	2	0	2	1	0	0
SH2D2A	2	0	2	1	0	0
RAB27A	2	0	2	1	0	0
SMG9	2	0	2	1	0	0
COQ10B	2	0	2	1	0	0
RBM25	2	0	2	1	0	0
FBXW4	2	0	2	1	0	0
SINHCAF	2	0	2	1	0	0
CCNK	4	0	4	1	0	0
GPSM3	2	0	2	1	0	0
ACOT13	1	0	2	1	0	0
GPR176	1	0	2	1	0	0
ZNF512	2	0	2	1	0	0
MINDY2	1	0	1	1	0	0
STING1	2	0	2	1	0	0
UBAP2	1	0	1	1	0	0
TCF12	3	0	3	1	0	0
MDFI	2	0	2	1	0	0
RIDA	2	1	2	1	0	0
ECHDC1	2	0	2	1	0	0
SPRYD7	3	0	4	1	0	0
JPH2	2	1	2	1	0	0
ADAT1	2	0	2	1	0	0
MED24	2	0	2	1	0	0
FXR2	2	0	2	1	0	0
CCDC90B	2	0	2	1	0	0
ABRACL	2	0	2	1	0	0
ZNF367	3	2	4	1	0	0
CES2	8	6	8	1	0	0
ARL14EP	3	0	3	1	0	0
NAGK	2	0	2	1	0	0
KHNYN	7	4	8	1	0	0
AQR	2	0	2	1	0	0
ATM	4	0	6	1	0	0
CD1C	2	0	2	1	0	0
DNAJC6	2	0	2	1	0	0
ENKD1	2	0	2	1	0	0
COX16	2	0	2	1	0	0
FBF1	2	0	2	1	0	0
NUS1	2	0	2	1	0	0
RHPN1	2	0	2	1	0	0
CENPE	2	0	2	1	0	0
CD3G	1	0	2	1	0	0
RPS6KB1	2	0	2	1	0	0
RASSF3	2	1	2	1	0	0
ZNF594	2	0	2	1	0	0
BAD	2	0	2	1	0	0
ST13	2	0	2	1	0	0
USP27X	4	3	4	1	0	0
CCND3	4	0	4	1	0	0
ELAC2	2	0	2	1	0	0
WDR83	2	0	2	1	0	0
AP5S1	2	0	2	1	0	0
CCDC88A	2	0	2	1	0	0
C16orf72	2	0	2	1	0	0
WASF1	2	0	2	1	0	0
KIF18A	1	0	2	1	0	0
SF3A2	1	0	2	1	0	0
MAF1	2	0	2	1	0	0
BCL7A	11	10	12	1	0	0
RERE	2	0	2	1	0	0
FLT1	2	0	2	1	0	0
PKN2	2	0	2	1	0	0
SV2C	1	0	1	1	0	0
CYREN	4	2	4	1	0	0
CTNNB1	2	0	2	1	0	0
KHSRP	2	0	2	1	0	0
PPP1R15B	4	2	4	1	0	0
USP14	2	0	2	1	0	0
PCNA	1	0	1	1	0	0
SCN3A	1	0	2	1	0	0
BPTF	2	1	2	1	0	0
TNFSF10	2	0	2	1	0	0
CENATAC	2	0	2	1	0	0
PNN	2	0	2	1	0	0
ACTR3	2	0	2	1	0	0
TRIB2	6	5	7	1	0	0
TFAP2C	2	0	2	1	0	0
DUS2	2	0	2	1	0	0
KLF5	2	0	2	1	0	0
HSP90B1	2	0	2	1	0	0
IFITM1	2	0	2	1	0	0
NOMO2	2	0	2	1	0	0
EIF1B	2	0	2	1	0	0
KRAS	2	0	2	1	0	0
PTMS	2	0	2	1	0	0
CEBPB	2	1	2	1	0	0
AC002310.4	2	0	2	1	0	0
TSSC4	2	0	2	1	0	0
HSPBP1	2	0	2	1	0	0
TLE5	2	0	2	1	0	0
ADO	3	2	4	1	0	0
TMEM123	2	0	2	1	0	0
LASP1	2	0	2	1	0	0
LRRC59	2	0	2	1	0	0
KLF2	2	0	2	1	0	0
YWHAE	2	0	2	1	0	0
EFHD2	1	0	1	1	0	0
ATG3	2	0	2	1	0	0
ACOT7	2	0	2	1	0	0
GNB1	2	0	2	1	0	0
TNRC6B	2	0	2	1	0	0
RNASEH2B	2	0	2	1	0	0
CPSF6	2	0	2	1	0	0
NDUFA8	2	0	2	1	0	0
FAM3C	2	0	2	1	0	0
RPA3	2	0	2	1	0	0
GNL1	4	2	4	1	0	0
MSN	2	0	2	1	0	0
ATF5	2	0	2	1	0	0
AIDA	2	0	2	1	0	0
UCK2	1	0	1	1	0	0
TNPO3	4	3	4	1	0	0
MXI1	2	0	2	1	0	0
DMXL2	2	0	2	1	0	0
SKP2	2	0	2	1	0	0
AHSA1	2	0	2	1	0	0
BTN2A1	2	0	2	1	0	0
LARS1	2	0	2	1	0	0
UCHL5	2	0	2	1	0	0
CLEC11A	2	1	2	1	0	0
NOMO3	1	0	2	1	0	0
S1PR1	2	0	2	1	0	0
PEX12	2	0	2	1	0	0
ELP1	2	0	2	1	0	0
NOL8	2	0	2	1	0	0
CDYL	2	1	2	1	0	0
PDRG1	2	0	2	1	0	0
POGLUT2	2	0	2	1	0	0
WHAMM	2	0	2	1	0	0
MCM6	2	0	2	1	0	0
GGPS1	2	1	2	1	0	0
AZI2	1	0	2	1	0	0
TMEM87B	2	0	2	1	0	0
RPL39L	2	0	2	1	0	0
CD69	2	0	2	1	0	0
YWHAB	2	0	2	1	0	0
PLP2	2	0	2	1	0	0
PARP3	2	0	3	1	0	0
DMTF1	2	0	2	1	0	0
BTAF1	2	0	2	1	0	0
STX16	2	0	2	1	0	0
PSMD12	2	0	2	1	0	0
SLC8B1	4	3	4	1	0	0
ATF7IP	1	0	1	1	0	0
KBTBD4	2	1	2	1	0	0
MRPL20	2	0	2	1	0	0
STK11	4	3	5	1	0	0
HGH1	1	0	2	1	0	0
RNH1	2	0	2	1	0	0
SERTAD2	2	0	2	1	0	0
ATP5PF	3	2	3	1	0	0
TYW3	2	0	2	1	0	0
FGFR1	3	2	3	1	0	0
BTF3	2	0	2	1	0	0
PDIA3	2	0	2	1	0	0
JTB	1	0	2	1	0	0
SSR1	1	0	1	1	0	0
COX6C	2	0	2	1	0	0
AFF4	2	0	2	1	0	0
TRA2B	2	0	2	1	0	0
NOTCH2NLC	2	0	2	1	0	0
LSM1	2	0	2	1	0	0
SMG5	1	0	2	1	0	0
CD38	2	0	2	1	0	0
MAML3	4	3	4	1	0	0
SEL1L	2	0	2	1	0	0
CYFIP2	2	0	2	1	0	0
HCFC1R1	2	0	2	1	0	0
ADAM10	2	0	2	1	0	0
SACM1L	1	0	2	1	0	0
JPT1	2	0	2	1	0	0
ZNF540	2	0	2	1	0	0
OGFOD1	2	0	2	1	0	0
MBP	4	2	4	1	0	0
SLC4A1AP	2	0	2	1	0	0
ZNF701	1	0	1	1	0	0
RGCC	2	0	2	1	0	0
HCCS	2	0	2	1	0	0
STAU1	2	0	2	1	0	0
PAPOLG	2	0	2	1	0	0
LCK	2	0	2	1	0	0
ZNF488	1	0	4	1	0	0
ERO1A	2	0	2	1	0	0
TOR1AIP1	2	0	2	1	0	0
MASTL	3	2	3	1	0	0
RAB43	4	2	5	1	0	0
BCL2L12	4	0	4	1	0	0
TMED2	2	0	2	1	0	0
ZNF382	2	0	2	1	0	0
HDHD2	2	0	2	1	0	0
MID1IP1	2	1	2	1	0	0
ZNF800	2	0	2	1	0	0
ABHD18	2	0	2	1	0	0
CNTROB	4	3	4	1	0	0
SUPT5H	2	0	2	1	0	0
ZNF780B	1	0	2	1	0	0
EIF2B2	1	0	1	1	0	0
TCF7L2	2	0	2	1	0	0
MED15	2	0	2	1	0	0
TBCD	2	0	2	1	0	0
USB1	2	0	2	1	0	0
SLC16A13	2	0	2	1	0	0
SORD	2	0	2	1	0	0
RSRP1	4	3	8	1	0	0
VPS25	2	0	2	1	0	0
ENDOG	2	0	2	1	0	0
CARD19	2	0	2	1	0	0
MAN2A2	2	0	2	1	0	0
AGAP2	2	0	2	1	0	0
UPRT	2	0	2	1	0	0
NUP37	1	0	2	1	0	0
CDC26	2	0	2	1	0	0
MGA	2	0	2	1	0	0
OPN3	2	0	2	1	0	0
DHCR7	2	0	2	1	0	0
MRPL37	2	0	2	1	0	0
FAM221A	1	0	1	1	0	0
CLINT1	2	0	2	1	0	0
TLE1	4	3	4	1	0	0
EIF5A	2	0	2	1	0	0
NDUFB6	2	0	2	1	0	0
CSTF3	2	0	2	1	0	0
PDCD6IP	2	0	2	1	0	0
KANK1	3	0	3	1	0	0
RBM42	2	1	2	1	0	0
CD247	2	0	2	1	0	0
ASH2L	2	0	2	1	0	0
SARS1	2	0	2	1	0	0
ADK	2	1	2	1	0	0
KIRREL1	2	0	2	1	0	0
C1GALT1C1	1	0	3	1	0	0
RNASEH2A	2	0	2	1	0	0
STARD7	3	2	3	1	0	0
RANGRF	2	0	2	1	0	0
SLC25A19	2	0	2	1	0	0
MIF	2	0	2	1	0	0
FDPS	2	0	2	1	0	0
SMS	2	0	2	1	0	0
SYT5	2	0	2	1	0	0
LYSMD1	5	3	5	1	0	0
WBP1L	2	0	2	1	0	0
F2R	2	0	2	1	0	0
RUVBL1	4	0	4	1	0	0
ATG12	2	0	2	1	0	0
LAT	1	0	2	1	0	0
MPP6	2	0	2	1	0	0
TNFSF8	2	0	4	1	0	0
PUS10	2	0	2	1	0	0
AZIN1	1	0	2	1	0	0
UBE2D3	4	0	6	1	0	0
ATL2	2	0	2	1	0	0
TIAM2	5	4	5	1	0	0
ACTR8	2	0	2	1	0	0
KLHL23	4	1	4	1	0	0
PCDHB2	2	0	2	1	0	0
ZCWPW2	2	0	2	1	0	0
BMPR2	9	7	9	1	0	0
ZNF621	2	1	2	1	0	0
ISG20L2	4	3	4	1	0	0
THAP6	2	0	2	1	0	0
NUTM2A	4	3	4	1	0	0
HMBOX1	2	0	2	1	0	0
RBM27	2	0	2	1	0	0
NKD2	2	0	2	1	0	0
ADD1	2	0	2	1	0	0
PA2G4	2	0	2	1	0	0
PDCD6	2	0	2	1	0	0
XRN2	2	0	2	1	0	0
TOMM5	2	0	2	1	0	0
ARGLU1	2	0	2	1	0	0
PELI1	2	0	2	1	0	0
FKBP14	2	1	2	1	0	0
ELOVL4	2	0	2	1	0	0
ASTE1	2	0	2	1	0	0
MIA3	1	0	2	1	0	0
FAM32A	2	1	2	1	0	0
DDX50	2	0	2	1	0	0
KDELR2	2	0	2	1	0	0
RBM7	4	3	4	1	0	0
IGF2BP1	4	3	4	1	0	0
UBE2E1	1	0	2	1	0	0
DBF4B	2	0	2	1	0	0
ALG6	2	0	2	1	0	0
CMTR1	2	0	2	1	0	0
SMC4	4	0	4	1	0	0
NOP58	2	0	2	1	0	0
ATP6V0E2	3	2	3	1	0	0
SH3KBP1	2	0	2	1	0	0
HNRNPUL2	2	0	2	1	0	0
GYPC	6	4	6	1	0	0
TMA16	1	0	1	1	0	0
MOAP1	4	2	4	1	0	0
STYXL1	2	0	2	1	0	0
LAGE3	2	0	2	1	0	0
SNRPA	2	0	4	1	0	0
AP2M1	1	0	2	1	0	0
FLNB	2	0	2	1	0	0
GOSR1	1	0	2	1	0	0
HES1	2	0	2	1	0	0
NEDD8	2	0	2	1	0	0
SLC3A2	4	0	4	1	0	0
B3GAT3	2	0	2	1	0	0
INO80C	2	0	2	1	0	0
SLX1B	2	0	2	1	0	0
MADD	2	0	2	1	0	0
SRSF9	2	0	2	1	0	0
RIPK3	2	0	2	1	0	0
HNRNPU	2	0	2	1	0	0
SMIM19	1	0	1	1	0	0
CDADC1	2	0	2	1	0	0
TPM3	1	0	2	1	0	0
PFAS	2	0	2	1	0	0
RIMKLB	2	0	2	1	0	0
USP38	2	0	2	1	0	0
SLC38A1	4	2	4	1	0	0
ASF1B	2	0	2	1	0	0
WAC	4	1	4	1	0	0
ZC3H18	2	0	2	1	0	0
PRPF19	2	0	2	1	0	0
KAT7	2	0	2	1	0	0
FAM214A	2	0	2	1	0	0
MAPRE2	2	0	2	1	0	0
SSH2	2	0	2	1	0	0
NUCKS1	2	0	2	1	0	0
ZNF622	2	0	2	1	0	0
ARF6	4	2	4	1	0	0
SLC25A46	2	0	2	1	0	0
STK32C	2	1	2	1	0	0
PDS5B	2	0	2	1	0	0
DYNC1H1	2	0	2	1	0	0
KANK2	4	3	4	1	0	0
CEP290	2	0	2	1	0	0
TRIM56	3	2	3	1	0	0
CD96	2	0	2	1	0	0
CITED2	2	0	2	1	0	0
KATNA1	2	0	2	1	0	0
FRG1	2	0	2	1	0	0
HOXC4	2	1	2	1	0	0
YKT6	2	0	2	1	0	0
NRGN	2	0	2	1	0	0
CFAP97D2	2	0	2	1	0	0
APOL6	2	0	2	1	0	0
NEDD8-MDP1	2	0	2	1	0	0
ALDH3A2	2	0	2	1	0	0
PFDN6	2	0	2	1	0	0
PANK2	4	3	7	1	0	0
TRIM45	3	0	3	1	0	0
CTXN2	2	0	2	1	0	0
ATP8B2	2	0	2	1	0	0
SUPT3H	1	0	2	1	0	0
SLA2	1	0	2	1	0	0
MED12	2	0	2	1	0	0
ZNF451	2	0	2	1	0	0
ARID4A	2	0	2	1	0	0
YIF1B	2	0	2	1	0	0
BBS2	2	0	2	1	0	0
ONECUT2	2	1	2	1	0	0
KIAA1586	2	0	2	1	0	0
FBXL12	2	0	4	1	0	0
C17orf67	6	5	6	1	0	0
SFXN3	1	0	2	1	0	0
ARPP19	4	0	4	1	0	0
MPZL1	2	0	2	1	0	0
B3GAT1	3	0	10	1	0	0
MFSD12	2	0	2	1	0	0
MYEF2	1	0	2	1	0	0
KPNB1	2	0	2	1	0	0
PLAUR	3	0	3	1	0	0
DDB2	2	0	2	1	0	0
MRS2	2	0	2	1	0	0
SPCS2	2	0	2	1	0	0
SELL	2	0	2	1	0	0
PSMF1	1	0	2	1	0	0
ZNF891	2	1	2	1	0	0
CALML4	5	4	6	1	0	0
CCSAP	1	0	1	1	0	0
PPFIBP1	2	0	2	1	0	0
RRS1	2	0	2	1	0	0
CDC16	2	0	2	1	0	0
HMGB2	1	0	2	1	0	0
CCDC125	2	1	2	1	0	0
CRYZ	2	0	2	1	0	0
FAM3A	2	0	2	1	0	0
SIT1	2	0	2	1	0	0
C11orf58	2	0	2	1	0	0
IL2RG	2	0	2	1	0	0
DNAJB1	2	1	2	1	0	0
PHGDH	2	0	2	1	0	0
OSBPL5	2	0	2	1	0	0
CHMP2B	2	0	2	1	0	0
TXLNA	2	0	2	1	0	0
AIMP1	6	4	8	1	0	0
UROD	2	0	2	1	0	0
ZNF319	2	0	2	1	0	0
FDFT1	2	0	2	1	0	0
CCDC22	2	0	2	1	0	0
EIF4A3	2	0	2	1	0	0
P4HB	1	0	2	1	0	0
GBP3	1	0	2	1	0	0
AP5M1	4	2	5	1	0	0
INTS7	2	0	2	1	0	0
YME1L1	3	2	4	1	0	0
ZNF212	2	0	2	1	0	0
TYK2	2	0	2	1	0	0
TCF7	2	0	2	1	0	0
FRMD5	2	0	2	1	0	0
RAP2B	2	0	2	1	0	0
SH2D5	1	0	1	1	0	0
RBCK1	2	0	2	1	0	0
EFCAB11	2	0	2	1	0	0
CMTM6	2	0	2	1	0	0
AC104472.3	3	0	3	1	0	0
TMEM115	4	2	4	1	0	0
H3-3A	2	0	2	1	0	0
FEM1C	3	2	4	1	0	0
YBX3	2	0	3	1	0	0
GNAI2	2	0	2	1	0	0
TMEM43	2	0	2	1	0	0
DNAAF2	1	0	2	1	0	0
ATP6V1D	2	0	2	1	0	0
PNP	2	0	2	1	0	0
NR1H3	2	0	2	1	0	0
ZNF148	2	0	3	1	0	0
ARV1	2	0	2	1	0	0
TIA1	2	0	2	1	0	0
TACC2	2	0	4	1	0	0
NUDCD2	2	0	2	1	0	0
CALM2	2	0	2	1	0	0
SGPL1	1	0	2	1	0	0
SIRT2	2	0	4	1	0	0
CEP78	2	0	2	1	0	0
SNX17	2	0	2	1	0	0
KANSL1	2	1	4	1	0	0
HARBI1	2	0	2	1	0	0
RB1	2	0	2	1	0	0
ARL6	1	0	2	1	0	0
CNOT8	2	0	2	1	0	0
RBL1	1	0	1	1	0	0
SLC16A3	2	0	2	1	0	0
MARS1	1	0	2	1	0	0
TMEM91	2	0	2	1	0	0
SLC25A27	2	0	2	1	0	0
UGP2	2	0	2	1	0	0
LSM5	2	0	4	1	0	0
KRIT1	3	0	3	1	0	0
ARID4B	2	0	2	1	0	0
UBE2V1	1	0	2	1	0	0
SLC43A1	2	0	2	1	0	0
ST20-MTHFS	3	2	3	1	0	0
TEN1	2	0	2	1	0	0
PGRMC1	2	0	2	1	0	0
NSMCE2	2	0	2	1	0	0
TRPM2	2	0	2	1	0	0
PARVG	2	0	2	1	0	0
WDFY1	1	0	1	1	0	0
NIPA2	2	0	2	1	0	0
ZDHHC24	2	0	2	1	0	0
WEE1	4	1	4	1	0	0
FLOT1	1	0	1	1	0	0
UBE2A	2	0	2	1	0	0
FAM91A1	2	0	2	1	0	0
SEC63	2	0	2	1	0	0
DUT	2	0	4	1	0	0
CEP350	2	0	2	1	0	0
THAP5	2	0	2	1	0	0
PSMB8	2	0	2	1	0	0
COPB2	2	0	2	1	0	0
TFAM	2	0	2	1	0	0
SLC33A1	3	0	3	1	0	0
MFSD14A	2	0	2	1	0	0
TAGLN2	2	0	2	1	0	0
NOL10	2	0	2	1	0	0
UNC50	1	0	2	1	0	0
MFAP1	2	0	2	1	0	0
PTPN22	2	0	2	1	0	0
DARS1	2	0	2	1	0	0
AMPD3	1	0	1	1	0	0
NLRC3	2	0	2	1	0	0
LSM14A	2	0	2	1	0	0
REXO1	2	0	2	1	0	0
TK2	2	0	2	1	0	0
RBM26	2	0	3	1	0	0
C12orf65	1	0	1	1	0	0
RAB11FIP3	2	0	2	1	0	0
C15orf39	3	0	3	1	0	0
TMEM147	1	0	2	1	0	0
LARP7	2	0	2	1	0	0
RPS6KA5	2	0	2	1	0	0
ENDOV	2	1	3	1	0	0
ZNF407	2	1	2	1	0	0
FAM43A	2	0	2	1	0	0
IGSF8	2	0	2	1	0	0
SMAD6	7	5	8	1	0	0
VPS29	2	1	2	1	0	0
RBM14	2	0	2	1	0	0
PHC3	1	0	2	1	0	0
AL133500.1	2	0	2	1	0	0
RNF146	2	0	2	1	0	0
BTG2	2	0	2	1	0	0
IRF1	2	0	2	1	0	0
PTOV1	2	0	2	1	0	0
EHBP1L1	2	0	2	1	0	0
PTMA	2	1	2	1	0	0
CTR9	2	0	2	1	0	0
HNRNPAB	2	0	2	1	0	0
RIOX1	1	0	1	1	0	0
CISD2	1	0	1	1	0	0
RPE	2	0	2	1	0	0
MEX3C	3	0	3	1	0	0
ARF1	2	0	2	1	0	0
AC007998.2	2	0	2	1	0	0
LMBR1L	2	0	2	1	0	0
TIAL1	2	0	2	1	0	0
VRK1	1	0	1	1	0	0
VMP1	2	0	2	1	0	0
NOTCH2NLA	2	0	2	1	0	0
LAMTOR2	2	0	2	1	0	0
PPP2CA	2	0	2	1	0	0
MDH2	2	0	2	1	0	0
DIS3	2	0	2	1	0	0
ERGIC1	2	0	2	1	0	0
CREB1	2	0	2	1	0	0
GTF2I	1	0	2	1	0	0
PSMC2	2	0	2	1	0	0
AL117348.2	2	0	2	1	0	0
MZF1	3	2	6	1	0	0
NCAPD2	1	0	2	1	0	0
ZNF654	2	0	2	1	0	0
HACL1	2	0	2	1	0	0
CHD4	1	0	2	1	0	0
WIZ	2	0	2	1	0	0
CAPN10	2	0	2	1	0	0
OSTF1	1	0	2	1	0	0
GADD45A	2	0	2	1	0	0
STRN3	1	0	3	1	0	0
IRX5	2	1	3	1	0	0
TMEM218	2	0	2	1	0	0
ARHGEF2	2	0	2	1	0	0
ZNF101	3	2	3	1	0	0
PAN2	2	1	2	1	0	0
PMAIP1	2	0	2	1	0	0
EIF5B	2	0	2	1	0	0
AC087721.2	4	0	4	1	0	0
SURF4	4	0	4	1	0	0
ZFY	4	2	6	1	0	0
CPSF4	2	0	2	1	0	0
MED19	2	0	2	1	0	0
RAD51	2	0	2	1	0	0
DAGLB	2	0	2	1	0	0
MFSD11	4	2	4	1	0	0
BCL11B	2	0	2	1	0	0
QRICH1	2	0	2	1	0	0
TAOK2	2	0	2	1	0	0
RASEF	2	0	3	1	0	0
COQ7	2	0	2	1	0	0
MRPL42	2	0	2	1	0	0
DYNLT2B	2	0	2	1	0	0
ATRN	1	0	2	1	0	0
RAB14	2	0	2	1	0	0
U2AF2	4	2	4	1	0	0
BHLHE40	2	0	2	1	0	0
SLC25A29	2	0	2	1	0	0
LRRC61	2	0	2	1	0	0
SLC25A45	2	0	2	1	0	0
RCHY1	2	0	2	1	0	0
RPRD1A	2	0	2	1	0	0
NASP	4	2	4	1	0	0
WDR55	1	0	1	1	0	0
ZNF224	2	0	2	1	0	0
CDC42SE1	5	3	5	1	0	0
BCOR	2	0	2	1	0	0
OARD1	1	0	1	1	0	0
DYNC1LI1	2	1	2	1	0	0
MED10	2	0	2	1	0	0
JRKL	3	2	3	1	0	0
NUDT1	2	0	2	1	0	0
MOV10	2	0	2	1	0	0
RBM4B	7	5	8	1	0	0
ZNF789	2	0	2	1	0	0
PSAT1	2	0	2	1	0	0
NDFIP1	2	0	2	1	0	0
STK25	4	2	4	1	0	0
DYRK1A	6	2	6	1	0	0
CD53	1	0	1	1	0	0
SRSF2	2	0	2	1	0	0
MORF4L1	2	0	2	1	0	0
DTL	2	0	2	1	0	0
ASXL1	4	2	4	1	0	0
MAP4K1	2	0	2	1	0	0
FBXO5	4	2	4	1	0	0
CYP2R1	6	5	6	1	0	0
CIPC	1	0	2	1	0	0
AC091167.7	1	0	1	1	0	0
NAGA	1	0	2	1	0	0
NDUFC2	2	0	2	1	0	0
SRSF1	1	0	2	1	0	0
STAT6	2	0	2	1	0	0
NEK2	2	0	2	1	0	0
AP1B1	2	0	2	1	0	0
PIF1	2	0	2	1	0	0
STK40	2	0	2	1	0	0
EPM2A	2	0	2	1	0	0
FAM149B1	2	0	2	1	0	0
SMC5	2	0	2	1	0	0
TOP1	2	0	2	1	0	0
HINT2	2	0	2	1	0	0
ECT2	1	0	3	1	0	0
AC015813.2	1	0	2	1	0	0
EEF2K	2	0	2	1	0	0
PRRC2A	1	0	2	1	0	0
COX8A	2	0	2	1	0	0
HSPA6	2	0	2	1	0	0
TRAPPC1	2	0	2	1	0	0
UTP3	2	0	2	1	0	0
IER5L	2	0	2	1	0	0
SH3BP2	2	0	2	1	0	0
SCRN2	4	2	4	1	0	0
CA8	2	0	2	1	0	0
SLC1A5	4	2	5	1	0	0
FAM187A	2	0	2	1	0	0
PECAM1	2	0	2	1	0	0
GDF9	2	0	2	1	0	0
CMTM3	2	0	2	1	0	0
TAF6L	2	0	2	1	0	0
TUBGCP2	2	0	2	1	0	0
STX10	2	0	2	1	0	0
PIH1D1	2	0	2	1	0	0
TRMT2B	2	0	2	1	0	0
TYMS	2	0	2	1	0	0
DCAF1	1	0	2	1	0	0
TBC1D22A	2	0	2	1	0	0
VPS8	1	0	1	1	0	0
PNMA8B	1	0	3	1	0	0
LZTFL1	2	0	2	1	0	0
SF3A3	2	0	2	1	0	0
NDUFAF1	2	0	2	1	0	0
ANP32E	2	0	2	1	0	0
BBS9	2	0	2	1	0	0
MOSPD1	2	0	2	1	0	0
DUSP28	3	0	3	1	0	0
ITM2A	2	0	4	1	0	0
SLC38A2	2	0	2	1	0	0
WBP4	2	0	2	1	0	0
ZFHX2	2	0	2	1	0	0
ZNF286A	2	0	2	1	0	0
CHAF1A	1	0	2	1	0	0
PFKFB3	2	0	3	1	0	0
BPNT2	2	0	2	1	0	0
VPS35L	2	0	2	1	0	0
SDAD1	2	0	2	1	0	0
CLSPN	2	0	2	1	0	0
ZNF175	2	0	2	1	0	0
THTPA	3	2	3	1	0	0
IFI16	2	0	2	1	0	0
TINF2	2	0	2	1	0	0
KDM2B	5	2	5	1	0	0
MXRA8	4	2	5	1	0	0
MYB	2	0	2	1	0	0
DPP8	2	0	2	1	0	0
PPAT	2	0	2	1	0	0
GABPB1	2	0	3	1	0	0
KBTBD7	2	0	2	1	0	0
MAX	2	0	2	1	0	0
TLE3	7	6	7	1	0	0
ALDH1A2	2	0	2	1	0	0
KDM5A	2	1	2	1	0	0
PRKAR1A	4	0	4	1	0	0
AL135905.2	2	0	2	1	0	0
SLC39A8	2	0	2	1	0	0
POLD2	2	0	2	1	0	0
ZNF776	2	0	2	1	0	0
EIF1AX	2	0	2	1	0	0
RIOK3	2	0	2	1	0	0
CD63	2	0	2	1	0	0
ATP5MC3	2	0	2	1	0	0
C2CD3	2	0	2	1	0	0
POU4F1	3	2	3	1	0	0
PACSIN2	2	0	2	1	0	0
PLK1	1	0	1	1	0	0
PPM1K	3	2	3	1	0	0
MAEA	1	0	1	1	0	0
MOB3A	2	0	2	1	0	0
ANKS1A	2	0	2	1	0	0
BTD	2	0	2	1	0	0
CYTH2	2	0	2	1	0	0
C10orf88	2	0	2	1	0	0
ATG101	2	0	2	1	0	0
EAPP	4	1	4	1	0	0
ETNK2	2	0	2	1	0	0
VAV1	2	0	2	1	0	0
TRMT6	2	0	2	1	0	0
BUD31	2	0	2	1	0	0
UBE2Z	1	0	2	1	0	0
SERBP1	2	0	2	1	0	0
MCRIP1	2	0	2	1	0	0
TBRG1	2	0	2	1	0	0
NUMA1	2	0	2	1	0	0
CCDC130	2	0	2	1	0	0
KLHDC4	4	2	4	1	0	0
MAGEL2	2	0	2	1	0	0
NEDD9	2	0	2	1	0	0
PLEKHA2	2	0	2	1	0	0
LRRC37A3	3	2	4	1	0	0
ARF4	4	0	4	1	0	0
SIPA1	4	2	4	1	0	0
RPRML	1	0	2	1	0	0
LDHA	2	0	2	1	0	0
EFCAB14	6	5	6	1	0	0
TRIP11	4	2	4	1	0	0
SGPP1	2	1	2	1	0	0
CDC73	2	0	2	1	0	0
KIF2C	1	0	2	1	0	0
TAF7	6	4	6	1	0	0
AGFG2	2	0	2	1	0	0
RBM14-RBM4	2	0	2	1	0	0
JMY	3	2	4	1	0	0
NOTCH1	2	0	2	1	0	0
ZNF782	2	0	2	1	0	0
EHD1	2	0	2	1	0	0
SEM1	2	0	2	1	0	0
ZFPM1	2	0	2	1	0	0
KANTR	2	0	2	1	0	0
GK5	2	0	2	1	0	0
DBNL	2	0	2	1	0	0
GNG5	2	0	2	1	0	0
CWC27	2	0	2	1	0	0
TBC1D22B	2	0	2	1	0	0
SND1	2	0	2	1	0	0
ERI1	2	0	2	1	0	0
UBR5	2	0	2	1	0	0
ATP6V1E1	2	0	2	1	0	0
RHOH	7	1	8	1	0	0
LRP11	2	0	2	1	0	0
ZNF219	1	0	1	1	0	0
TRIM38	1	0	2	1	0	0
EXOC6B	2	0	2	1	0	0
MIS12	3	0	3	1	0	0
CCHCR1	1	0	2	1	0	0
CLIC1	2	0	2	1	0	0
NUDT9	2	0	2	1	0	0
C4orf50	11	4	14	1	0	0
OTUD7B	2	0	2	1	0	0
VPS52	2	0	2	1	0	0
ZNF576	1	0	1	1	0	0
KIF14	2	0	2	1	0	0
DNAJB11	2	0	4	1	0	0
MAD1L1	2	0	2	1	0	0
AC005324.3	2	0	2	1	0	0
METTL3	2	0	2	1	0	0
MYCBP2	2	0	3	1	0	0
PYCR2	2	0	2	1	0	0
ZNF142	3	1	4	1	0	0
MAGED2	1	0	1	1	0	0
PRKRIP1	4	1	4	1	0	0
ATRX	2	0	2	1	0	0
COPS5	2	0	2	1	0	0
DHCR24	2	0	2	1	0	0
DHX16	2	0	2	1	0	0
TSSK6	1	0	1	1	0	0
UBA1	2	0	2	1	0	0
WDR53	4	2	4	1	0	0
COPB1	2	0	2	1	0	0
PRPS1	2	0	2	1	0	0
PACRGL	2	0	2	1	0	0
ACAP1	1	0	2	1	0	0
WNK1	4	2	4	1	0	0
WDHD1	2	0	2	1	0	0
CLIC4	2	0	2	1	0	0
ZFAND6	2	0	2	1	0	0
ZNF438	3	2	3	1	0	0
DOK2	2	0	2	1	0	0
CHMP3	2	1	2	1	0	0
MAP3K3	2	0	2	1	0	0
PTPRC	4	0	4	1	0	0
HACE1	2	0	2	1	0	0
SLC25A44	2	0	2	1	0	0
SKA2	2	0	2	1	0	0
ATIC	2	0	2	1	0	0
TNFRSF1A	2	0	2	1	0	0
NUP93	1	0	2	1	0	0
GLCE	1	0	1	1	0	0
ZBTB45	4	3	4	1	0	0
DGKA	5	3	5	1	0	0
PPIP5K2	3	0	4	1	0	0
KDM5C	2	0	2	1	0	0
CDC42BPA	4	2	4	1	0	0
SEC22B	2	0	2	1	0	0
ZFAND1	2	0	2	1	0	0
THOP1	4	2	4	1	0	0
ADAM22	2	0	2	1	0	0
TAF3	2	0	2	1	0	0
YTHDF3	2	0	2	1	0	0
SLC7A8	2	0	2	1	0	0
AIFM1	2	0	2	1	0	0
HNRNPA2B1	2	0	2	1	0	0
CELF2	1	0	2	1	0	0
CLK2	2	0	2	1	0	0
HAUS5	2	0	2	1	0	0
JADE3	2	0	2	1	0	0
ACTR6	2	0	3	1	0	0
HSPB1	2	0	2	1	0	0
SIDT2	2	0	2	1	0	0
ZBED3	2	1	2	1	0	0
PSMD7	2	0	2	1	0	0
RTN3	2	0	2	1	0	0
STAG2	2	0	3	1	0	0
MAFK	2	0	2	1	0	0
TRIM54	2	0	2	1	0	0
RPAP1	2	0	2	1	0	0
C6orf120	2	1	2	1	0	0
CTDSP2	2	0	2	1	0	0
SLC2A1	2	0	2	1	0	0
GFOD1	7	5	8	1	0	0
UBE3B	2	0	3	1	0	0
MIIP	2	0	2	1	0	0
AK2	2	0	2	1	0	0
AC091959.1	2	0	2	1	0	0
DYNLL2	2	0	2	1	0	0
ZCRB1	2	0	2	1	0	0
UBAP1	2	0	2	1	0	0
E2F3	4	2	4	1	0	0
ZFP36L2	2	0	3	1	0	0
UGDH	2	0	2	1	0	0
ENO1	2	0	2	1	0	0
IRF3	6	2	6	1	0	0
POLE3	2	0	2	1	0	0
KDM5D	1	0	3	1	0	0
KPNA4	2	0	2	1	0	0
WIPF2	2	0	2	1	0	0
GPSM1	2	0	2	1	0	0
IST1	1	0	1	1	0	0
CAMK2N2	1	0	2	1	0	0
LRRC58	2	0	2	1	0	0
GRAP2	4	0	4	1	0	0
JAK2	2	0	2	1	0	0
KYAT3	2	0	2	1	0	0
NAA50	2	0	2	1	0	0
FKBP4	2	0	2	1	0	0
UBE2C	2	0	2	1	0	0
LARP4	2	0	2	1	0	0
AC242842.3	2	0	2	1	0	0
FBXO38	2	0	2	1	0	0
LUC7L	2	0	2	1	0	0
MFGE8	2	0	2	1	0	0
PPP1R12A	2	0	2	1	0	0
BCAS2	1	0	2	1	0	0
EIPR1	2	0	2	1	0	0
TOB1	3	2	3	1	0	0
PLEKHA3	2	0	2	1	0	0
RAD1	2	0	2	1	0	0
SYNM	2	0	2	1	0	0
CHD2	2	0	2	1	0	0
ATXN7	2	0	2	1	0	0
RAP1B	1	0	2	1	0	0
SF3B5	2	0	2	1	0	0
AC005041.1	2	0	3	1	0	0
BLOC1S2	2	0	2	1	0	0
DDX5	2	0	2	1	0	0
MKRN3	2	0	2	1	0	0
HLTF	2	0	2	1	0	0
CRLF3	1	0	1	1	0	0
BUB1B	2	0	2	1	0	0
GCC1	2	0	3	1	0	0
INPP5D	2	0	2	1	0	0
RIC8A	8	6	9	1	0	0
OGT	2	0	2	1	0	0
SNX18	1	0	1	1	0	0
ITM2B	2	0	2	1	0	0
GON4L	2	0	2	1	0	0
G6PC3	2	0	2	1	0	0
SNAPC1	2	0	2	1	0	0
GINS4	2	0	2	1	0	0
PNMA1	6	4	6	1	0	0
AC000120.3	2	0	2	1	0	0
ITK	1	0	2	1	0	0
SLC6A6	2	0	2	1	0	0
UBE2K	1	0	2	1	0	0
ENSA	2	0	2	1	0	0
SIAE	1	0	1	1	0	0
DAD1	1	0	2	1	0	0
NR2C1	2	0	2	1	0	0
CDK13	14	13	14	1	0	0
MICAL1	4	2	4	1	0	0
FUT4	1	0	2	1	0	0
PRKAR2A	2	0	2	1	0	0
CSRP1	2	0	2	1	0	0
BRD3	2	0	2	1	0	0
CIAO3	2	0	2	1	0	0
GTF2E1	2	1	2	1	0	0
CBR4	2	0	2	1	0	0
JAGN1	2	0	2	1	0	0
IGSF3	3	2	5	1	0	0
ITPRIP	2	0	2	1	0	0
MIEN1	2	0	2	1	0	0
CDK5RAP3	2	0	2	1	0	0
GLO1	2	0	2	1	0	0
NARF	2	0	2	1	0	0
IKBIP	3	2	3	1	0	0
OSBPL8	2	0	2	1	0	0
IWS1	2	0	2	1	0	0
ZNF747	5	4	5	1	0	0
GOT2	2	0	2	1	0	0
FUZ	2	0	2	1	0	0
BOLA2	2	0	3	1	0	0
AGPAT1	2	0	2	1	0	0
TBCK	2	0	2	1	0	0
KLC1	1	0	2	1	0	0
DCTN5	2	0	2	1	0	0
PAGR1	2	0	2	1	0	0
PAICS	2	0	2	1	0	0
HMX3	2	1	2	1	0	0
CCDC142	2	0	2	1	0	0
ANTXR1	2	0	2	1	0	0
PRMT5	2	0	2	1	0	0
CUL1	4	3	6	1	0	0
RTN2	2	0	2	1	0	0
GABPB2	2	0	2	1	0	0
CTSC	2	0	2	1	0	0
PARG	2	0	2	1	0	0
VPS53	2	0	2	1	0	0
INTS2	1	0	2	1	0	0
YWHAQ	2	0	2	1	0	0
ZSCAN32	6	5	6	1	0	0
NOTCH3	2	0	2	1	0	0
KIF11	2	0	2	1	0	0
ATP23	2	0	2	1	0	0
MELK	2	0	2	1	0	0
ZBED6	4	3	4	1	0	0
TTI2	2	0	2	1	0	0
FAM189B	2	0	2	1	0	0
NUP62	3	0	4	1	0	0
SEPTIN11	2	0	2	1	0	0
DGCR2	2	0	2	1	0	0
NDEL1	2	0	2	1	0	0
WSB1	2	0	2	1	0	0
ANKRD10	2	2	2	0	0	0
CAPN15	2	2	2	0	0	0
CTBP1	2	2	2	0	0	0
AFF2	2	2	2	0	0	0
RELCH	2	2	2	0	0	0
SLC25A38	2	2	2	0	0	0
PRKCH	3	5	3	0	0	0
PHYH	2	3	2	0	0	0
DENND10	1	2	1	0	0	0
ACYP2	4	4	4	0	0	0
PIWIL4	2	2	5	0	0	0
ASH1L	4	4	5	0	0	0
SIX5	3	4	4	0	0	0
UBXN4	2	2	2	0	0	0
ZFYVE19	4	4	4	0	0	0
CDC37	2	2	2	0	0	0
CCR7	2	2	2	0	0	0
FBXL14	3	4	3	0	0	0
ITPKB	2	2	2	0	0	0
PIGC	2	2	2	0	0	0
MDGA1	2	2	2	0	0	0
DHRS3	2	2	2	0	0	0
TIMMDC1	2	2	2	0	0	0
PYGB	2	2	2	0	0	0
TMUB2	2	2	2	0	0	0
SLF2	2	2	2	0	0	0
KCNA6	2	4	2	0	0	0
PPP4R3A	2	3	3	0	0	0
WRAP53	5	7	10	0	0	0
YTHDC1	2	2	2	0	0	0
DDX6	3	3	4	0	0	0
SCD5	2	2	2	0	0	0
LRRC8E	2	2	2	0	0	0
PRKCE	4	4	4	0	0	0
ZBTB43	2	2	2	0	0	0
MORC2	2	3	6	0	0	0
CEACAM21	2	2	2	0	0	0
SAP30	2	2	2	0	0	0
POLN	2	2	2	0	0	0
KBTBD11	4	4	4	0	0	0
CHSY1	2	2	2	0	0	0
PHF23	2	2	2	0	0	0
ZNF552	2	2	2	0	0	0
MAP3K11	4	4	5	0	0	0
PNPLA8	2	3	2	0	0	0
CEP57	1	1	2	0	0	0
FAM72D	2	2	2	0	0	0
PCDH9	4	4	4	0	0	0
PEX2	1	2	1	0	0	0
PRPF31	2	2	2	0	0	0
FKRP	2	2	2	0	0	0
SLC16A1	2	2	2	0	0	0
PIK3R2	3	4	4	0	0	0
POU3F2	2	2	2	0	0	0
FOSL2	2	2	4	0	0	0
KCNA3	2	2	2	0	0	0
FUT8	4	4	4	0	0	0
MCM8	2	2	2	0	0	0
CASKIN2	2	2	2	0	0	0
ZNF174	2	4	3	0	0	0
SPRY1	2	2	2	0	0	0
SH3YL1	4	6	6	0	0	0
ST20	2	4	2	0	0	0
SDK2	2	2	2	0	0	0
CCDC14	2	2	4	0	0	0
GVQW3	3	5	4	0	0	0
RAB40C	2	2	2	0	0	0
IGF1R	4	4	4	0	0	0
SDCCAG8	2	2	2	0	0	0
FARS2	2	5	3	0	0	0
CCDC69	2	2	2	0	0	0
HAUS6	2	2	2	0	0	0
TMEM131	2	2	2	0	0	0
P3H4	2	2	2	0	0	0
GOPC	2	2	2	0	0	0
ZNF26	2	2	2	0	0	0
HBP1	2	2	4	0	0	0
JARID2	2	2	2	0	0	0
PICALM	1	2	2	0	0	0
POC1B	1	5	1	0	0	0
ASAP2	1	2	2	0	0	0
STAMBPL1	2	2	2	0	0	0
TPRA1	4	5	4	0	0	0
ACTR2	2	2	2	0	0	0
CDK19	2	2	2	0	0	0
H1-10	2	2	2	0	0	0
ALCAM	2	4	4	0	0	0
IER2	4	4	6	0	0	0
U2SURP	2	3	2	0	0	0
RAD9A	4	4	4	0	0	0
MAL	2	2	2	0	0	0
DYNLT2	2	2	2	0	0	0
POLI	2	2	2	0	0	0
LENG8	2	2	2	0	0	0
ARMC5	6	6	7	0	0	0
CHD9	6	7	6	0	0	0
LIMD1	4	4	4	0	0	0
FBXW7	10	10	10	0	0	0
MYO7B	2	2	2	0	0	0
SCAF4	2	2	2	0	0	0
KAT6B	2	4	4	0	0	0
RPL22	2	2	2	0	0	0
PDE3B	2	2	2	0	0	0
TDP2	2	2	2	0	0	0
SPHK2	2	2	3	0	0	0
ZSCAN2	2	2	2	0	0	0
KDM4C	2	2	2	0	0	0
ZNF446	6	7	6	0	0	0
JPH1	2	2	2	0	0	0
TMEM30A	2	2	2	0	0	0
PARP9	2	2	2	0	0	0
SLC7A11	2	2	2	0	0	0
FTL	2	2	2	0	0	0
PPP2R5A	2	6	2	0	0	0
AHCYL2	1	1	2	0	0	0
RASSF1	1	2	2	0	0	0
ZC3H11A	11	11	17	0	0	0
ATAD2	1	2	2	0	0	0
STRC	2	2	2	0	0	0
BAZ1A	6	6	6	0	0	0
SCAMP3	2	2	2	0	0	0
ZNF79	2	2	2	0	0	0
DNAJA2	2	2	2	0	0	0
PYM1	2	3	4	0	0	0
SLC35B3	2	3	2	0	0	0
SMIM13	2	2	2	0	0	0
EP300	2	2	2	0	0	0
C18orf25	2	2	2	0	0	0
PPA2	2	2	2	0	0	0
PRKACB	2	2	2	0	0	0
TSC22D4	5	6	5	0	0	0
TIAF1	8	10	8	0	0	0
MOGS	2	2	2	0	0	0
CAAP1	2	2	2	0	0	0
FGF11	2	2	2	0	0	0
GFUS	2	2	2	0	0	0
SAYSD1	1	1	1	0	0	0
CSAD	2	2	3	0	0	0
ZDHHC5	3	5	5	0	0	0
ZNF581	2	2	2	0	0	0
SYNPO2	2	2	2	0	0	0
AC097625.1	2	2	2	0	0	0
CERT1	2	2	2	0	0	0
EPB41	2	4	4	0	0	0
PIK3IP1	1	2	2	0	0	0
ABL2	2	2	2	0	0	0
OSGEPL1	2	2	2	0	0	0
DSN1	4	4	4	0	0	0
PI16	2	3	2	0	0	0
MRPS21	2	3	2	0	0	0
AMD1	2	3	2	0	0	0
ZKSCAN4	2	2	2	0	0	0
CENPJ	2	2	2	0	0	0
PKM	4	4	4	0	0	0
SOX4	4	5	4	0	0	0
OGFOD2	2	5	2	0	0	0
IMPA2	2	2	2	0	0	0
TRAPPC8	2	2	2	0	0	0
SLC35A3	2	3	3	0	0	0
PTEN	5	7	8	0	0	0
CCNL1	2	2	2	0	0	0
PLK4	2	2	2	0	0	0
RGL4	3	4	4	0	0	0
SHLD3	1	2	1	0	0	0
FAM122A	2	2	2	0	0	0
TRIM24	1	1	2	0	0	0
ERAP1	1	1	1	0	0	0
DERPC	1	1	2	0	0	0
HEATR4	1	2	2	0	0	0
MGAT1	5	5	5	0	0	0
ABCB9	3	8	6	0	0	0
TMED5	1	1	2	0	0	0
PEX16	4	6	5	0	0	0
TLNRD1	4	6	6	0	0	0
MCUR1	2	2	2	0	0	0
ALOX15	2	2	2	0	0	0
UBE4B	2	2	2	0	0	0
MACF1	6	6	6	0	0	0
TIGD7	2	4	4	0	0	0
PRKD3	2	4	6	0	0	0
EVA1B	1	1	2	0	0	0
SLX1A	2	2	2	0	0	0
MMP15	2	2	2	0	0	0
MTRES1	1	3	4	0	0	0
CLBA1	2	4	3	0	0	0
PHF3	2	2	2	0	0	0
ABCD1	2	2	3	0	0	0
MBLAC2	2	2	2	0	0	0
URI1	2	2	2	0	0	0
TOP3A	2	2	2	0	0	0
CALU	2	4	4	0	0	0
TCF19	2	2	2	0	0	0
H1-0	2	3	3	0	0	0
AP1G2	2	3	2	0	0	0
FAM72C	2	2	2	0	0	0
SLC39A3	2	2	2	0	0	0
CLSTN3	2	2	2	0	0	0
CA11	3	3	3	0	0	0
SEL1L3	2	2	2	0	0	0
INO80D	4	4	4	0	0	0
BCL2L13	2	3	4	0	0	0
PLEKHG2	6	9	6	0	0	0
SLC19A1	2	2	2	0	0	0
KIAA0753	2	4	5	0	0	0
ERAP2	2	2	2	0	0	0
IPO8	2	2	2	0	0	0
NUTM2D	3	4	5	0	0	0
ZNF599	2	2	2	0	0	0
PSPC1	2	2	2	0	0	0
FAM110C	2	2	2	0	0	0
GPAT4	6	7	9	0	0	0
RUSC1	4	4	4	0	0	0
SLC10A7	2	2	2	0	0	0
WBP1	2	2	2	0	0	0
ZNF276	2	2	3	0	0	0
TUBGCP6	2	3	4	0	0	0
GCLC	2	2	2	0	0	0
MEGF9	2	2	2	0	0	0
SLC20A2	4	5	6	0	0	0
BRD3OS	4	4	8	0	0	0
TSSK3	1	1	1	0	0	0
FASTKD1	4	5	4	0	0	0
CHST7	2	2	2	0	0	0
FAT1	2	2	2	0	0	0
TLCD3B	2	2	2	0	0	0
GAS2L1	2	2	2	0	0	0
CNPY4	4	4	5	0	0	0
RAB21	2	2	2	0	0	0
CMTM1	2	2	2	0	0	0
RRNAD1	3	6	6	0	0	0
OGFR	2	2	2	0	0	0
SLC35C2	2	2	2	0	0	0
ZNF83	2	2	2	0	0	0
SCIMP	1	2	1	0	0	0
CDK12	4	4	4	0	0	0
TAF2	2	2	2	0	0	0
TBX6	2	2	2	0	0	0
GADD45B	2	2	2	0	0	0
PPP1R7	4	5	5	0	0	0
OXSR1	2	2	2	0	0	0
FOXJ2	6	9	8	0	0	0
EIF5	2	2	2	0	0	0
ADNP	1	4	2	0	0	0
GINS3	2	2	2	0	0	0
SLC30A1	2	3	2	0	0	0
HS2ST1	2	2	2	0	0	0
ZNF217	4	4	4	0	0	0
VEGFA	2	4	3	0	0	0
VAMP3	2	6	4	0	0	0
TNRC18	2	2	2	0	0	0
CHST11	2	4	2	0	0	0
PAFAH1B1	2	2	2	0	0	0
KMT2E	2	2	2	0	0	0
FAM156A	2	4	2	0	0	0
LIMA1	2	5	4	0	0	0
GMCL1	2	2	2	0	0	0
HIVEP1	12	17	13	0	0	0
DENND2A	2	2	2	0	0	0
QRICH2	2	2	2	0	0	0
GPR162	3	4	4	0	0	0
GINS1	2	2	2	0	0	0
ZNF287	2	2	3	0	0	0
PIGG	1	2	1	0	0	0
DLK2	1	2	1	0	0	0
WRNIP1	4	4	6	0	0	0
COMT	2	2	2	0	0	0
ITGA1	2	3	3	0	0	0
PTP4A1	2	2	2	0	0	0
CENPS	2	4	4	0	0	0
ACAD11	4	4	4	0	0	0
TRIM41	4	4	4	0	0	0
SLC9B2	2	3	2	0	0	0
TBC1D1	2	3	2	0	0	0
HUNK	2	2	4	0	0	0
PDGFC	7	8	7	0	0	0
CCDC77	2	2	2	0	0	0
B9D2	2	2	2	0	0	0
ARHGEF17	2	2	2	0	0	0
LRRC34	2	2	2	0	0	0
BRME1	2	2	2	0	0	0
UQCC3	2	2	2	0	0	0
ZFYVE1	2	4	5	0	0	0
IKZF2	2	3	6	0	0	0
LPAR2	2	2	2	0	0	0
ZNF843	2	2	3	0	0	0
PARP8	2	2	3	0	0	0
SCGB2B2	1	1	1	0	0	0
MYO9A	2	2	2	0	0	0
SLC5A3	2	3	2	0	0	0
MAP1LC3B	2	2	4	0	0	0
UTP15	2	2	2	0	0	0
HECTD1	3	4	3	0	0	0
RNF111	2	2	2	0	0	0
ING5	2	4	2	0	0	0
EXOC8	2	2	2	0	0	0
PDE8A	2	2	2	0	0	0
FAM227A	2	2	2	0	0	0
TBC1D31	2	3	5	0	0	0
RUBCNL	4	8	6	0	0	0
DNAI4	1	1	1	0	0	0
PSME4	2	2	2	0	0	0
SCAF11	2	4	6	0	0	0
PPP1R37	2	2	2	0	0	0
ZNRF2	4	4	4	0	0	0
SLC2A11	3	4	4	0	0	0
SLC22A4	2	3	2	0	0	0
ANKRD27	4	4	6	0	0	0
ACP6	4	4	5	0	0	0
LRP12	2	2	2	0	0	0
PIGQ	2	2	2	0	0	0
CDH4	2	2	3	0	0	0
GPN3	2	3	2	0	0	0
PXN	2	2	2	0	0	0
CANT1	1	2	2	0	0	0
MBTPS1	2	4	3	0	0	0
SPSB3	2	2	2	0	0	0
PGM1	2	5	4	0	0	0
RC3H1	1	2	1	0	0	0
TAPBPL	2	2	2	0	0	0
C4orf3	2	2	2	0	0	0
KBTBD11-OT1	2	2	2	0	0	0
DR1	4	5	4	0	0	0
SEPHS1	2	2	2	0	0	0
AC006538.2	2	2	2	0	0	0
CHD7	2	2	2	0	0	0
MAGI3	2	2	2	0	0	0
KIF22	1	2	1	0	0	0
PCGF3	2	2	2	0	0	0
JMJD6	2	2	2	0	0	0
ZBTB39	2	2	2	0	0	0
LZIC	1	2	4	0	0	0
HAUS3	2	3	2	0	0	0
IFNAR1	2	2	4	0	0	0
ARIH1	2	2	2	0	0	0
HAGHL	4	4	4	0	0	0
MYCL	2	2	2	0	0	0
CLN8	2	2	2	0	0	0
TACC1	1	2	2	0	0	0
TUT7	4	5	6	0	0	0
ZNF256	2	2	2	0	0	0
SHPRH	2	2	2	0	0	0
SMARCD2	2	2	2	0	0	0
ZNRF1	2	2	2	0	0	0
SHARPIN	4	4	4	0	0	0
MACROH2A1	2	2	4	0	0	0
AKT1S1	4	4	4	0	0	0
DCAF7	2	2	3	0	0	0
LRRC8D	2	2	2	0	0	0
DGCR8	2	2	2	0	0	0
ZNF48	2	2	2	0	0	0
KHK	2	2	3	0	0	0
AGRN	2	2	2	0	0	0
MMRN2	4	4	4	0	0	0
LBX2	2	2	2	0	0	0
LMBRD2	2	2	2	0	0	0
ANTKMT	2	2	2	0	0	0
ZNF260	2	2	2	0	0	0
GEMIN4	1	1	1	0	0	0
SCAMP4	2	2	2	0	0	0
ACACA	3	4	4	0	0	0
ZNF23	2	3	2	0	0	0
UXT	2	2	2	0	0	0
LNP1	2	2	2	0	0	0
PNPLA6	4	5	6	0	0	0
SLC12A2	2	2	2	0	0	0
TTC7A	2	2	2	0	0	0
TXNL1	2	2	2	0	0	0
GOLPH3	1	2	2	0	0	0
CCDC92	4	4	4	0	0	0
TLE4	4	4	5	0	0	0
COQ4	2	2	2	0	0	0
ZNF766	1	1	1	0	0	0
TTC32	4	4	4	0	0	0
CFLAR	5	6	8	0	0	0
KLHL21	3	3	3	0	0	0
KIF5B	2	2	2	0	0	0
CPNE1	4	4	4	0	0	0
MSANTD4	3	5	4	0	0	0
NMI	1	2	3	0	0	0
ANKLE2	2	3	2	0	0	0
PELO	2	3	3	0	0	0
SPN	1	2	1	0	0	0
ZNF106	2	3	2	0	0	0
KSR2	2	4	2	0	0	0
KDM2A	2	2	2	0	0	0
FTH1	2	4	4	0	0	0
GDPD5	3	5	3	0	0	0
RASSF5	2	2	3	0	0	0
WDR33	2	2	2	0	0	0
BCLAF3	2	2	2	0	0	0
SERF2	2	2	2	0	0	0
PPP1R3D	2	2	2	0	0	0
FAM185A	2	2	2	0	0	0
TMEM129	3	4	4	0	0	0
HECTD4	2	4	4	0	0	0
MFHAS1	1	2	2	0	0	0
EXTL3	3	3	3	0	0	0
MEN1	2	2	2	0	0	0
BICD1	2	2	2	0	0	0
ZBTB10	5	7	8	0	0	0
TTBK2	2	2	2	0	0	0
WHRN	4	5	5	0	0	0
IL23A	2	2	2	0	0	0
SPOCK2	1	2	2	0	0	0
DMAC2L	2	2	2	0	0	0
WDR92	1	2	2	0	0	0
C17orf100	2	2	2	0	0	0
RAPGEF6	2	2	2	0	0	0
MCF2L2	2	2	2	0	0	0
RBM6	6	7	6	0	0	0
HCST	1	1	1	0	0	0
PCF11	2	2	3	0	0	0
MBNL1	7	10	9	0	0	0
UBXN2A	2	2	3	0	0	0
CREBL2	2	2	2	0	0	0
LDLRAD4	4	4	4	0	0	0
ARHGAP31	2	2	2	0	0	0
AUTS2	6	7	9	0	0	0
YBX1	2	2	2	0	0	0
PTPN4	2	2	2	0	0	0
ZHX1	2	2	2	0	0	0
PIK3R1	3	3	5	0	0	0
IFTAP	2	2	2	0	0	0
CNOT6	2	2	2	0	0	0
FOXN2	2	2	2	0	0	0
NFATC4	5	7	5	0	0	0
MAN1C1	4	4	4	0	0	0
CYB561A3	2	2	2	0	0	0
ZNF875	2	2	3	0	0	0
AC018630.2	2	2	2	0	0	0
CACUL1	2	2	2	0	0	0
SMPD1	3	4	4	0	0	0
KRBA2	2	4	3	0	0	0
WDR47	2	2	2	0	0	0
LRRN1	2	2	2	0	0	0
GOLGA4	4	4	4	0	0	0
SLC5A6	4	4	4	0	0	0
C9orf40	3	4	3	0	0	0
ZMAT2	2	2	2	0	0	0
TP53I13	5	6	5	0	0	0
ECSIT	2	2	2	0	0	0
CHMP7	2	2	2	0	0	0
AADAT	1	2	2	0	0	0
ZCCHC2	4	4	4	0	0	0
ZMAT3	4	4	4	0	0	0
ZNF584	2	2	2	0	0	0
BCAN	2	2	2	0	0	0
BEND4	2	2	2	0	0	0
LUC7L2	2	2	4	0	0	0
ZNF483	2	2	2	0	0	0
CHMP1B	2	2	2	0	0	0
SASH3	2	2	2	0	0	0
MTCL1	2	2	3	0	0	0
KIF3C	2	2	2	0	0	0
GLTPD2	1	2	1	0	0	0
RER1	2	2	2	0	0	0
VPS9D1	2	2	2	0	0	0
HIVEP3	4	4	4	0	0	0
SFSWAP	2	2	2	0	0	0
FAM102A	2	2	2	0	0	0
MYNN	2	2	2	0	0	0
SEMA4G	2	2	2	0	0	0
CMAS	2	2	2	0	0	0
BMP1	2	2	2	0	0	0
STX4	2	2	2	0	0	0
SPSB1	2	2	2	0	0	0
ZNF684	2	2	2	0	0	0
TULP4	4	6	5	0	0	0
DPH2	2	2	2	0	0	0
PPP2R5B	4	4	4	0	0	0
RNF44	2	2	2	0	0	0
MSL2	7	9	8	0	0	0
ANTXR2	2	2	2	0	0	0
EPN2	2	2	2	0	0	0
ZNF763	1	1	2	0	0	0
IVNS1ABP	2	2	2	0	0	0
FAM120AOS	2	5	9	0	0	0
PRRT1	2	2	2	0	0	0
SRF	2	2	2	0	0	0
MYCN	2	2	2	0	0	0
MDH1	1	2	2	0	0	0
PASK	4	5	5	0	0	0
SMAD5	2	2	2	0	0	0
ABTB2	2	3	2	0	0	0
RPL7	2	2	2	0	0	0
SOCS4	2	2	2	0	0	0
SLC16A14	2	4	2	0	0	0
TP53	2	2	2	0	0	0
KIAA0040	1	1	1	0	0	0
TRIM69	2	2	4	0	0	0
PGAM1	2	2	2	0	0	0
BEAN1	2	2	2	0	0	0
MSH6	11	14	11	0	0	0
PCYT1A	1	2	1	0	0	0
NTNG2	2	6	3	0	0	0
AMIGO3	2	2	2	0	0	0
ITPK1	2	2	2	0	0	0
ZNF33A	2	2	2	0	0	0
TSC22D2	3	4	6	0	0	0
NDST2	2	2	3	0	0	0
HS6ST1	2	2	2	0	0	0
GGA1	2	2	2	0	0	0
C1orf109	4	4	4	0	0	0
IRF2BP1	2	2	2	0	0	0
PLA2G12A	2	2	3	0	0	0
MED26	1	1	1	0	0	0
ZBTB11	2	3	2	0	0	0
EXT1	2	2	3	0	0	0
PPP1R10	2	2	2	0	0	0
DHX34	2	2	2	0	0	0
VASP	2	2	2	0	0	0
TASOR	2	3	3	0	0	0
MYL5	6	8	11	0	0	0
MSL1	4	4	4	0	0	0
GPR63	2	3	3	0	0	0
TRIM44	2	3	2	0	0	0
ARID1B	2	2	2	0	0	0
EML2	1	2	1	0	0	0
FAM72B	2	2	2	0	0	0
IRAG2	4	5	4	0	0	0
SIRT4	2	2	2	0	0	0
TIMM21	2	2	2	0	0	0
DEXI	2	4	2	0	0	0
HOOK2	2	2	2	0	0	0
NEK9	2	2	2	0	0	0
GLS	3	4	3	0	0	0
BIVM-ERCC5	5	8	5	0	0	0
PTGER4	2	3	3	0	0	0
MKI67	2	2	2	0	0	0
SRGAP2B	2	2	2	0	0	0
TMPO	2	2	2	0	0	0
SEPHS2	2	2	2	0	0	0
CENPS-CORT	2	4	4	0	0	0
UBALD1	2	2	2	0	0	0
HNRNPUL1	2	2	2	0	0	0
PCSK7	2	2	2	0	0	0
BIVM	5	8	5	0	0	0
PLAGL1	4	5	5	0	0	0
IRF2BPL	7	9	8	0	0	0
DUSP16	2	2	2	0	0	0
TTC23	3	3	4	0	0	0
DSE	2	2	4	0	0	0
PRR14L	3	3	3	0	0	0
BOLA2B	3	4	3	0	0	0
UBL3	7	8	8	0	0	0
C21orf58	6	12	9	0	0	0
MRPL51	2	4	3	0	0	0
ELMOD3	2	2	2	0	0	0
DECR1	4	6	6	0	0	0
BRF1	6	7	7	0	0	0
GSPT1	4	4	4	0	0	0
ANKRD50	5	5	6	0	0	0
GAS1	2	2	2	0	0	0
PPWD1	1	2	2	0	0	0
SLC25A28	1	2	2	0	0	0
DDHD1	2	2	2	0	0	0
L3HYPDH	1	1	2	0	0	0
UBN2	2	2	2	0	0	0
ZFC3H1	1	2	2	0	0	0
POMGNT1	2	3	2	0	0	0
PPP2R5E	2	3	2	0	0	0
LSM6	2	4	2	0	0	0
MEX3A	2	2	2	0	0	0
RORB	2	2	2	0	0	0
SMARCE1	2	2	2	0	0	0
CDC42SE2	2	3	2	0	0	0
TNKS2	2	2	2	0	0	0
ONECUT1	2	2	2	0	0	0
NHLRC2	2	2	2	0	0	0
ILRUN	2	2	2	0	0	0
MARCHF9	2	2	2	0	0	0
KCTD9	2	2	2	0	0	0
IPO13	4	4	4	0	0	0
STK17B	2	3	3	0	0	0
ZNF714	2	3	2	0	0	0
NDUFA13	3	5	4	0	0	0
DNASE1	15	23	20	0	0	0
H2BC6	2	2	5	0	0	0
CIRBP	2	2	3	0	0	0
FBXO46	1	2	2	0	0	0
TICRR	2	2	2	0	0	0
VEZF1	2	4	4	0	0	0
ACTN4	2	2	2	0	0	0
LRR1	2	2	2	0	0	0
PLEKHH3	2	2	3	0	0	0
SOX15	1	2	1	0	0	0
AC022400.5	2	2	3	0	0	0
ARSA	2	2	4	0	0	0
SPRTN	4	4	5	0	0	0
JUN	6	7	7	0	0	0
ST8SIA4	3	5	4	0	0	0
NBPF10	2	2	2	0	0	0
SNTB1	2	2	2	0	0	0
SLC26A1	2	2	4	0	0	0
MAMSTR	2	2	3	0	0	0
CATSPER2	2	2	2	0	0	0
FOXO3B	2	2	2	0	0	0
JUNB	1	1	1	0	0	0
SENP3	2	2	2	0	0	0
RUNX1	8	10	12	0	0	0
CTNS	2	4	2	0	0	0
CSNK1D	2	2	2	0	0	0
CEACAM19	3	4	3	0	0	0
FBXL5	2	2	2	0	0	0
ZFYVE16	2	2	2	0	0	0
PABPN1	2	2	2	0	0	0
TSHZ1	2	2	2	0	0	0
MARK3	2	2	2	0	0	0
C6orf89	2	2	4	0	0	0
SLC25A5	2	2	2	0	0	0
ARPC5L	4	5	4	0	0	0
SF1	1	2	2	0	0	0
STOX2	7	8	10	0	0	0
CAMK2D	4	4	4	0	0	0
TM9SF2	4	5	5	0	0	0
[truncated: 1,296 more rows]

## Sheet: m6Am genes with decreased peaks
m6Am genes with decreased peaks
	control	PCIF1 KO	HIV
PPP1R35	2	0	1
HDAC6	4	0	2
HMGN2	2	0	2
HIC2	2	0	0
GCH1	2	0	0
RECQL5	2	0	2
ANAPC13	6	2	4
MAP3K7	2	0	0
VPS4B	2	0	2
ARHGDIA	2	0	1
FAM160B1	2	0	0
OCIAD1	2	0	2
NPRL3	2	0	2
PDE6D	2	0	2
ANO6	2	0	2
BCL9L	1	0	0
FAM214B	2	0	2
SUFU	2	0	2
SLMAP	8	7	6
AC005020.2	1	0	0
MTHFD1	2	0	2
GGT1	2	0	0
WAS	3	0	2
PARL	2	0	1
CTH	2	0	0
TIPARP	1	0	0
APLP2	2	0	2
DCAF5	3	0	2
PNPLA2	2	0	2
AL138752.2	1	0	0
HNRNPDL	4	3	5
DGLUCY	2	0	4
PAXBP1	2	0	2
SLC2A3	2	0	2
AP4E1	2	0	2
ARFIP2	1	0	0
ZNF510	1	0	0
ERF	2	0	0
PKN1	2	0	0
RDH10	6	2	0
C9orf85	2	0	2
MCUB	2	0	2
CCDC18	8	7	7
BMPR1A	2	0	2
ENO2	1	0	0
HSPA1B	2	0	2
NCOA7	2	0	2
TRAPPC6B	3	2	2
BTRC	2	0	0
PAX6	3	2	5
HMG20A	2	0	0
CPSF7	2	0	2
ZNF646	2	0	2
ATRNL1	4	3	4
AAAS	2	0	0
USP1	1	0	2
MFSD8	4	0	4
IL4I1	1	0	2
ALAD	1	0	0
PCSK5	4	2	4
ST3GAL1	6	4	4
TDRKH	4	3	2
C17orf80	2	0	0
PDIA5	2	0	2
CDIPT	2	0	2
CDK2AP2	2	0	0
RPS6KB2	2	0	0
TMF1	2	0	0
CDK5RAP2	2	0	2
IDI1	3	0	0
EOLA1	2	0	2
PSEN1	2	0	0
EIF2S1	2	0	2
ARSG	4	3	3
CASP8AP2	2	0	2
ANKRD11	2	0	2
ETS1	3	2	2
PDE4D	2	0	2
FAM177A1	1	0	1
AC068580.4	2	0	2
AP000721.1	2	0	2
RNF40	3	2	0
ZNF207	2	0	0
NAA80	4	2	4
CNEP1R1	2	0	0
PQBP1	4	0	2
FGFR1OP2	2	0	1
PLPBP	2	0	2
H2AZ1	1	0	0
LMNB1	3	2	6
STX6	2	0	0
NCAPH2	2	0	2
SLC9A3R1	2	0	1
TMEM135	2	0	2
YWHAZ	2	0	2
IRX3	4	2	4
TMBIM6	2	0	2
CFAP410	2	0	0
UHRF1	2	0	3
DHX15	2	0	2
UBE2H	2	0	1
MIEF1	1	0	0
C8orf44-SGK3	4	2	4
CKLF-CMTM1	2	0	2
COA5	2	0	2
DIAPH1	2	0	2
XPO1	4	2	4
CDCA3	2	0	2
CYP20A1	1	0	1
PDXK	2	0	2
POLG	2	0	2
DBR1	2	0	2
PPP1R3E	2	1	2
NUDC	2	0	3
ACOT8	2	0	2
TBC1D19	2	0	0
BPNT1	2	0	2
ZNF317	2	0	0
FAM210A	4	2	3
DEF8	2	0	2
TROAP	2	0	2
ITM2C	1	0	2
ARHGAP15	2	0	1
WDR45B	2	0	2
DCTN2	2	0	2
RTN4	2	0	3
GGNBP2	4	0	2
CTNNBL1	1	0	2
OAZ1	1	0	2
GDE1	1	0	2
GMNN	2	0	1
ATF3	2	0	2
FYN	2	0	2
ZEB1	1	0	2
C14orf93	3	0	0
ZSWIM3	2	0	2
TACO1	2	0	2
EGR1	2	0	0
SPTSSA	1	0	1
ANAPC5	2	0	2
JUND	1	0	0
THUMPD1	2	0	1
EEF1AKNMT	4	2	4
TPMT	2	0	0
AP4B1	1	0	0
RNF213	1	0	0
ATXN2	2	0	0
ATP6V0C	2	0	2
AKR1A1	2	0	2
TMEM217	2	0	2
TOX	2	0	2
POLD3	2	0	0
ZNF771	1	0	0
HMGXB4	1	0	0
SPON2	2	0	3
TUBB4A	2	0	2
PLEKHO1	2	0	2
XPR1	2	0	2
HSBP1	2	0	2
SGO1	2	0	2
ZNF160	2	0	2
MAGEH1	2	1	2
NPRL2	2	0	2
THEMIS	2	0	2
RPL23A	2	0	2
ZNF41	2	0	2
RREB1	4	2	4
CHAC1	2	0	2
SNRPD2	2	0	2
AKT2	2	0	0
RAB28	2	0	2
TMEM185B	2	1	3
FTSJ1	2	0	2
SBK1	6	4	5
HIF1A	2	0	2
NR1D1	2	0	0
HMCES	2	0	2
GANC	3	0	0
TMEM70	1	0	0
TMEM250	1	0	0
NANS	2	0	2
SLC25A23	2	0	0
FNBP1	2	0	2
NME6	2	0	0
KBTBD8	2	0	2
IARS1	2	0	2
CFAP36	2	0	2
GSKIP	10	8	7
PDSS2	2	0	2
TXNL4A	2	0	0
MKRN1	2	0	0
SNRNP25	2	0	2
KLF7	5	3	3
TLX2	2	0	0
NINJ2	2	0	0
ERMAP	1	0	0
POT1	2	0	0
PAPOLA	2	0	1
ABCB8	2	0	2
B3GNT10	2	0	1
PHB2	2	0	2
RCC1L	2	0	2
HADH	2	0	2
VPS45	6	2	5
MON1B	2	0	1
HSPA5	2	0	0
PLCD1	2	0	1
SNIP1	1	0	1
SLC39A1	1	0	0
CEP41	2	0	1
ERP44	2	0	2
UGGT1	2	0	2
CFAP20	2	0	0
UBE2G1	4	0	2
RBMS2	2	0	2
PINLYP	2	0	2
TEN1-CDK3	2	0	2
NDUFC2-KCTD14	2	0	2
RBMXL1	2	0	2
CCDC15	2	0	2
PRKD2	2	0	2
RNMT	1	0	0
KCNJ11	5	4	4
ATG2A	2	0	2
AC091057.5	6	2	5
MTG1	2	0	0
TRIM35	1	0	0
EFNB1	3	2	3
ZNF507	1	0	2
EHMT1	1	0	0
RALGAPB	2	0	2
DNAJC13	2	0	2
DNTTIP1	4	0	4
SHQ1	2	0	2
ITSN1	2	0	2
VPS18	2	0	2
ANKRD49	2	0	2
DCAF8	2	0	2
ANP32A	2	0	1
AC093525.1	2	0	2
RNF167	2	0	2
SAE1	2	0	3
TAF15	2	0	0
WDR6	4	2	2
OGDH	2	1	1
ZNF461	1	0	0
COPA	2	0	1
TOMM40L	2	0	2
MED11	1	0	1
NXPE3	4	2	4
ZNF616	2	0	2
KAT5	3	0	1
AC090527.2	1	0	0
C2orf42	3	0	3
PBX4	2	0	0
PTPA	2	0	2
TBC1D16	2	0	2
GGA2	2	0	0
EIF1	2	0	2
NDUFB10	2	0	2
H4-16	1	0	0
AC104109.3	2	0	2
CNOT3	2	0	2
ASPM	4	0	0
SLC25A33	2	0	0
ZSCAN18	3	0	0
FGD3	3	0	2
IQCD	4	3	4
AFTPH	2	1	3
OCEL1	2	0	2
UBE3C	2	0	0
TESPA1	2	0	0
SREBF2	1	0	0
SLC35B4	1	0	0
IKBKG	2	0	1
RGS9BP	3	2	4
MTX2	2	0	0
CKLF	2	0	2
LCP2	2	0	0
RDM1	2	0	2
OSR2	3	0	2
AP1G1	1	0	2
ZMYM2	2	0	0
IDH2	1	0	2
MAML1	2	0	0
HNRNPD	4	0	2
DTNBP1	1	0	2
PTRH2	5	4	7
MANF	2	0	2
C19orf54	2	0	0
OR3A2	2	0	0
BLK	2	0	2
GPN2	2	0	2
MCM2	2	0	2
PSME3	2	0	2
MOB1B	2	0	2
SEMA4F	2	0	0
ST3GAL6	2	0	2
ACADVL	2	0	1
C1orf122	2	0	2
PTPN7	2	0	2
WWOX	2	0	2
NFAT5	2	0	3
USP32	2	0	2
EIF2AK3	1	0	1
OAZ2	2	0	2
DYRK3	2	0	2
TMEM126B	2	0	0
GPATCH2L	1	0	0
ANKHD1-EIF4EBP3	2	0	2
PPFIA4	6	2	4
ANKRD13A	2	0	0
SREBF1	2	0	2
PLCL1	2	0	2
ZKSCAN1	1	0	0
PTCH1	3	2	2
ETAA1	2	0	2
NMT2	2	0	2
PSMB1	2	1	2
APTX	1	0	0
PHLDB2	2	0	2
PML	2	0	2
FOXRED2	3	2	4
ZC3H7B	2	0	2
NSMCE1	2	0	2
STRAP	2	0	0
EMC6	1	0	0
ARID1A	5	4	3
MTF1	2	0	1
ZBTB47	2	1	3
GTF3C4	3	2	0
RHNO1	2	0	2
SIAH1	1	0	1
PCNX4	4	2	2
PMEPA1	4	0	4
BNIP3L	2	0	2
LRRC23	3	2	3
NDUFA4	2	0	0
KIAA0895L	6	3	6
MUS81	2	0	2
POLA2	2	0	2
FLI1	3	2	4
SNRNP70	2	0	2
DCUN1D1	2	0	1
MBIP	2	0	1
IFIH1	2	0	2
BAZ1B	2	0	2
KNL1	4	0	1
HPS3	1	0	1
SCD	1	0	1
TMPPE	4	2	3
UQCRH	2	0	2
ANKRD34A	4	2	6
EEF1AKMT3	4	2	2
ABHD13	2	0	2
VPS72	2	0	2
SLC12A7	2	0	2
PITHD1	2	0	2
NSMAF	2	0	1
SSBP1	2	0	2
LMF1	4	3	5
TADA3	2	0	2
NR6A1	2	0	2
ARF3	2	0	2
EIF4EBP1	1	0	0
PLSCR1	3	0	0
DEPTOR	2	0	2
ECD	2	0	2
TTI1	1	0	1
PHPT1	4	3	4
SMARCA5	2	0	1
WDR82	2	0	2
PRCC	2	0	2
PSMA1	2	0	2
PLEKHG4	4	0	1
CENPH	2	0	2
NFKBIB	2	0	2
C8orf82	2	0	2
TIPRL	2	0	2
SCFD2	4	2	4
ELOF1	1	0	0
YTHDF2	2	0	2
ZNF44	2	0	0
KLF9	3	0	3
SPA17	2	0	2
PSIP1	3	0	4
ANP32B	2	0	2
PNRC1	4	2	2
TUBB	2	0	0
PARP1	2	0	2
NOTCH2	2	0	2
TMEM126A	2	0	2
APC	2	0	0
AC006486.1	2	0	0
OSBPL11	8	4	5
RNF220	2	0	2
DUSP18	2	0	2
PIK3R4	2	0	2
CWC22	2	0	2
ZNF417	2	0	2
BMI1	2	0	2
TAF12	3	2	3
GIMAP7	1	0	0
SIGIRR	1	0	2
TIFA	2	0	2
GRHL1	2	0	2
PPP2R3C	2	0	2
NDUFAF4	2	0	0
CNOT1	1	0	0
TMED1	2	0	2
C2orf81	2	0	3
NFATC3	2	0	2
SMC2	2	0	2
TAF9	2	0	0
HDDC2	2	0	2
RPTOR	3	2	3
SEH1L	2	0	2
MTF2	2	0	2
ZSWIM1	2	1	2
FIS1	2	0	2
EDEM1	1	0	2
BOLA1	2	0	2
CD6	2	0	2
GATC	2	0	2
FAM53C	2	0	2
AGAP1	4	3	3
EOLA2	2	0	0
SNX15	2	0	0
LYRM1	3	0	1
CD1A	2	0	0
AC010326.2	2	0	2
EAF2	2	0	0
FAM126A	2	0	2
WDTC1	2	0	0
ERVK3-1	3	2	2
NDC80	1	0	2
VGLL4	2	0	2
H2BC15	2	0	2
AF196969.1	2	0	0
USP9Y	2	1	2
LSS	1	0	2
KIF18B	2	0	2
TBCEL	2	0	2
CAPS	3	2	2
MAP3K21	2	1	2
TGFB1	6	4	3
FNTB	1	0	2
HPS4	6	5	5
MNX1	7	5	6
FADS2	1	0	1
PGM2L1	2	0	0
GALNT2	2	0	2
GATA3	2	0	2
NUP42	1	0	2
WDR1	2	0	2
GRM4	2	0	0
TSPOAP1	2	0	3
COX17	2	0	2
KDM4A	2	0	2
SRSF11	2	0	2
SETD7	6	0	4
PAIP2B	2	0	2
ARL8B	2	0	2
NUDT5	2	0	0
BOLA2-SMG1P6	2	0	2
HDAC8	4	0	2
PRPF18	2	0	2
PLXNA3	2	0	0
PTGES3	2	0	2
ASAH1	2	0	2
TTC1	2	0	1
RAB7A	2	0	2
AASS	2	0	0
ZNF468	2	0	2
SFMBT1	4	2	2
TRMT12	2	0	2
TMSB4X	2	0	2
ZBTB8OS	2	0	0
FOS	2	0	0
MYBL2	2	0	0
PPP6R1	5	4	5
PRKAG2	3	2	3
TDG	2	0	2
VAMP1	2	0	2
DEGS1	2	0	2
NAV1	4	2	2
ABI1	2	0	2
TREX2	2	1	2
C6orf47	9	4	9
SMOX	2	0	2
NOCT	2	0	2
FBH1	2	1	2
ARMC7	2	0	2
SNX14	7	6	6
ANKRD28	2	0	2
ATP1B3	2	0	2
CYP2U1	2	0	0
FAM110A	2	0	0
ZNF711	2	0	0
NAT14	1	0	1
ZNF672	2	0	4
CPEB4	5	4	4
THOC6	2	0	2
ZNF586	2	0	1
PDE4DIP	6	4	6
ILF3	2	0	2
FRYL	1	0	2
FNDC3B	2	0	2
AREL1	2	0	2
GAS2	2	1	0
P2RX4	1	0	0
ZBTB6	1	0	0
APBA3	2	0	2
ZC3H13	2	0	2
JOSD2	1	0	0
ATG13	2	0	2
DBP	3	2	0
KDELR1	2	0	2
FAM76B	3	0	3
ALKBH3	2	0	2
ACTN1	3	0	3
ARHGAP25	4	3	4
MTMR14	2	0	0
DIDO1	2	0	2
WDR76	1	0	1
ZBTB21	2	1	0
ITPA	1	0	2
SEC22A	2	0	0
WDR75	2	0	0
HIVEP2	2	1	2
ZNF398	4	2	4
CELSR2	2	0	0
WDR59	1	0	2
INTS9	2	0	2
PCIF1	1	0	1
SUPT7L	2	0	2
BCL2	10	8	6
MEAF6	2	0	2
MAPKAPK3	2	0	0
AC005258.1	1	0	2
CLTC	2	0	2
HDAC9	2	0	1
SLC35A1	1	0	1
NUSAP1	4	0	4
BLOC1S6	2	0	0
DENND1C	2	0	2
NAA16	2	0	0
UPF1	2	0	2
CDKN1C	2	0	2
NAA15	2	0	2
RALA	2	0	2
SNX9	2	0	0
UBQLN1	2	0	0
KIFAP3	2	0	2
BHLHE23	2	0	0
RND1	2	0	2
NGLY1	2	0	2
MAT2B	2	0	0
TMEM128	2	0	0
RNF130	2	1	2
TMED3	2	0	2
NEIL3	2	0	2
LIG3	2	1	2
TMEM8B	2	0	2
TRANK1	2	0	2
PPP4C	2	0	2
ZNF548	2	0	0
TMEM60	2	0	2
KIF5A	2	0	2
MYO1G	2	0	2
ZNF655	2	0	0
ZBTB44	3	0	3
RBM12	2	0	2
B4GALT6	1	0	0
ALG10	2	0	2
PYGO2	3	2	0
RPL26L1	2	0	1
CTSD	2	0	2
PGPEP1	2	0	0
CENPA	2	0	2
RBBP6	4	2	5
GRB2	2	0	2
DHX38	2	1	2
CDC42	3	0	1
JADE2	2	0	0
TMEM39A	2	0	0
SUSD4	2	0	2
PCMT1	2	0	2
ARHGAP44	2	0	2
CORO1A	2	0	0
EMP3	6	2	4
TM9SF3	2	0	2
FAM122B	2	0	2
ABCF1	1	0	1
MPC2	2	0	2
CDK2	2	0	2
PCM1	2	0	2
ACBD4	2	0	0
MACROD1	2	0	0
NUP133	2	0	2
RFX1	2	0	2
PHKB	2	0	2
UQCRQ	2	0	2
MYC	4	2	3
BRD2	10	9	8
NEIL1	3	2	4
CLPB	4	3	4
RBBP7	2	0	2
AKIRIN2	6	4	4
DHDDS	2	0	2
POM121C	5	3	2
NDST3	1	0	2
PPT2-EGFL8	2	0	0
NAIF1	4	0	2
TBRG4	2	0	0
ZNF20	1	0	1
ATG10	2	0	2
BNIP2	2	0	0
YY1	2	0	0
FAM114A2	5	0	0
CCDC51	2	0	2
LUC7L3	2	0	2
ACAD9	1	0	2
CERS6	2	0	2
DYNLL1	2	0	2
MEAK7	2	0	2
RSU1	2	0	0
MAP7D1	2	0	2
SPRED2	2	0	3
RNF150	8	5	6
CSNK1A1	4	2	3
TAPBP	2	0	0
MAGT1	2	0	2
TRIM26	2	0	2
ANKRD42	3	2	2
AIP	2	0	2
ZC4H2	4	0	4
AEBP1	2	0	2
UBE2D1	2	0	2
SLC39A9	6	4	6
HERPUD2	5	3	5
EIF2AK1	2	0	2
C11orf71	2	1	2
IKBKE	2	0	2
SPOP	2	0	0
CLTB	2	0	0
RBM19	2	0	0
BTN2A2	2	0	2
LONP1	2	1	2
BAG6	4	0	2
SHISA5	2	0	2
ALDOC	1	0	2
CEP104	2	0	2
RUVBL2	2	0	0
ANGEL2	2	0	2
VTA1	2	0	2
MYL6B	2	0	2
TMEM132A	2	0	0
ASXL2	2	0	2
FLVCR1	2	1	2
TAF8	2	0	1
TSPYL2	2	0	0
DDX39B	3	0	2
CLEC16A	2	0	2
SIX6	2	0	2
PRPF3	2	0	0
DIS3L2	2	0	0
PPP2R2A	2	0	2
DPAGT1	2	0	2
KXD1	4	0	4
ESYT1	2	0	2
NHP2	2	0	0
PTPN1	2	0	2
SPIN2B	2	0	0
UBB	1	0	0
CXorf56	2	0	2
DOCK10	2	0	2
ITGB2	2	0	2
C14orf119	2	0	1
TADA2B	1	0	1
HOXB4	1	0	2
CSRNP2	2	0	0
MOB1A	2	0	0
RAB35	6	4	6
EHBP1	4	2	5
ADAM17	2	0	2
SELPLG	1	0	1
EMC4	2	0	2
NOXO1	1	0	2
GLCCI1	2	0	2
APAF1	1	0	1
SPIN4	4	2	3
NEK4	2	0	2
PDLIM7	2	0	2
TMTC3	2	0	0
SLC31A1	1	0	2
CNOT9	3	0	2
MORF4L2	2	0	2
EMC3	3	0	2
ABHD2	2	0	2
HHIP	3	2	2
STAG1	2	0	2
TRIM74	1	0	2
TTK	2	0	2
PHF12	5	0	0
DVL3	2	0	2
TUBGCP4	2	0	2
KCNN3	2	0	2
TSLP	2	0	0
EMB	2	0	2
TMEM248	2	0	0
AP000944.5	2	0	2
LGMN	2	0	2
COA4	2	0	2
AC093884.1	1	0	0
ATP2B4	4	2	4
FABP5	1	0	4
TOB2	4	2	4
MARCHF5	2	0	2
SH2D2A	2	0	2
MAFF	2	0	1
AC007375.2	1	0	0
PRDM4	2	0	0
FBXO30	2	0	0
INTS10	2	0	0
RAB27A	2	0	2
DDX31	1	0	0
SMG9	2	0	2
COQ10B	2	0	2
RBM25	2	0	2
FBXW4	2	0	2
SINHCAF	2	0	2
MAP2K3	2	0	0
SH3BP5L	3	1	2
ITGAL	2	0	1
MLLT1	2	0	0
CD81	2	1	0
CCNK	4	0	4
GPSM3	2	0	2
ZNF696	2	0	1
ACOT13	1	0	2
GPR176	1	0	2
TRIM73	4	2	2
ZNF512	2	0	2
MINDY2	1	0	1
ATG2B	2	0	0
STING1	2	0	2
UBAP2	1	0	1
RNF145	2	0	1
TCF12	3	0	3
IQGAP3	1	0	0
MDFI	2	0	2
HDAC7	2	0	0
CLK1	2	0	0
RIDA	2	1	2
ECHDC1	2	0	2
YAF2	2	0	0
SPRYD7	3	0	4
JPH2	2	1	2
ADAT1	2	0	2
MED24	2	0	2
FXR2	2	0	2
CCDC90B	2	0	2
ABRACL	2	0	2
ZNF367	3	2	4
LIPE	2	0	1
CES2	8	6	8
ARL14EP	3	0	3
ST3GAL2	6	5	5
YIPF4	2	0	0
NAGK	2	0	2
KHNYN	7	4	8
AQR	2	0	2
ATM	4	0	6
CD1C	2	0	2
MYLIP	2	0	0
MTERF1	2	0	0
DNAJC6	2	0	2
ZFPL1	2	0	0
SLC25A20	2	0	0
HAGH	1	0	0
ENKD1	2	0	2
COX16	2	0	2
FBF1	2	0	2
NUS1	2	0	2
RHPN1	2	0	2
CENPE	2	0	2
MAST4	2	0	0
RNF31	2	0	0
AURKB	2	0	1
CD3G	1	0	2
RPS6KB1	2	0	2
CMC4	4	3	3
RASSF3	2	1	2
ZNF562	2	0	1
ZNF594	2	0	2
BAD	2	0	2
APP	2	0	0
ST13	2	0	2
RCOR1	1	0	0
USP27X	4	3	4
GTF2IRD2B	2	0	0
CCND3	4	0	4
ZNF837	1	0	0
ELAC2	2	0	2
WDR83	2	0	2
AP5S1	2	0	2
SRSF6	2	0	1
CCDC88A	2	0	2
C16orf72	2	0	2
WASF1	2	0	2
KIF18A	1	0	2
SF3A2	1	0	2
MAF1	2	0	2
TXNRD1	4	0	0
CEP63	4	0	2
BCL7A	11	10	12
RERE	2	0	2
B3GALNT2	2	0	0
FLT1	2	0	2
AK3	2	0	0
PKN2	2	0	2
DLG2	5	4	4
SV2C	1	0	1
TRIM52	3	1	2
CYREN	4	2	4
RORC	2	0	0
CTNNB1	2	0	2
NCL	2	0	1
KHSRP	2	0	2
PPP1R15B	4	2	4
USP14	2	0	2
PCNA	1	0	1
SCN3A	1	0	2
AC008695.1	2	0	0
BPTF	2	1	2
TNFSF10	2	0	2
DZIP1	2	0	0
CENATAC	2	0	2
C9orf64	3	2	2
DNM1	2	0	0
PNN	2	0	2
ACTR3	2	0	2
GFOD2	3	1	2
AL662884.4	1	0	0
TRIB2	6	5	7
NEU3	2	0	0
TFAP2C	2	0	2
TMCO1	5	0	4
POLR1A	2	0	0
DUS2	2	0	2
TRIM21	2	0	0
KLF5	2	0	2
HSP90B1	2	0	2
CORO7	2	0	0
IFITM1	2	0	2
NOMO2	2	0	2
EIF1B	2	0	2
EID2	2	0	0
DDX42	2	0	0
ZNF460	1	0	0
SLA	2	0	0
KRAS	2	0	2
PTMS	2	0	2
CEBPB	2	1	2
AC002310.4	2	0	2
TSSC4	2	0	2
HSPBP1	2	0	2
TLE5	2	0	2
ADO	3	2	4
TTC21A	1	0	0
TMEM123	2	0	2
LASP1	2	0	2
LRRC59	2	0	2
ZNF146	6	5	4
KLF2	2	0	2
YWHAE	2	0	2
EFHD2	1	0	1
KCTD3	2	0	0
KCNC1	2	0	0
ATG3	2	0	2
ACOT7	2	0	2
GNB1	2	0	2
TNRC6B	2	0	2
RNASEH2B	2	0	2
CPSF6	2	0	2
NDUFA8	2	0	2
TRNT1	2	0	0
FAM3C	2	0	2
CD46	2	0	0
RPA3	2	0	2
TRAF3IP3	4	0	2
GNL1	4	2	4
NBPF3	2	0	0
MSN	2	0	2
ATF5	2	0	2
MRPL19	2	0	0
ANXA1	2	0	1
AIDA	2	0	2
UCK2	1	0	1
TNPO3	4	3	4
MXI1	2	0	2
DMXL2	2	0	2
NME1	2	0	0
SLC35G1	2	0	0
SKP2	2	0	2
SRR	3	2	2
ZFP36L1	3	1	1
MSMO1	2	0	0
TMSB15B	3	2	2
HERPUD1	2	0	0
FGD1	2	0	0
AHSA1	2	0	2
TBCB	2	0	1
BTN2A1	2	0	2
ANKRD17	2	0	0
LARS1	2	0	2
UCHL5	2	0	2
CLEC11A	2	1	2
NOMO3	1	0	2
S1PR1	2	0	2
PEX12	2	0	2
PIK3CA	2	0	0
ELP1	2	0	2
PKN3	2	0	0
NOL8	2	0	2
SLC39A7	3	0	0
EBP	2	0	0
CDYL	2	1	2
EVL	2	0	0
PDRG1	2	0	2
AURKAIP1	5	4	3
CCDC32	2	0	0
POGLUT2	2	0	2
WHAMM	2	0	2
MCM6	2	0	2
KIF2A	2	0	0
XRCC5	2	0	1
AC009163.5	2	0	0
GGPS1	2	1	2
ZNF428	4	0	1
AZI2	1	0	2
TMEM87B	2	0	2
RPL39L	2	0	2
BRCA1	1	0	0
DDX3X	4	2	2
CD69	2	0	2
YWHAB	2	0	2
PLP2	2	0	2
SKA3	2	0	1
PARP3	2	0	3
TRAPPC2B	2	0	0
VARS1	2	0	0
DMTF1	2	0	2
N4BP2L1	3	0	2
ZNF347	4	2	2
BTAF1	2	0	2
STX16	2	0	2
MTR	2	0	0
PSMD12	2	0	2
SLC8B1	4	3	4
ATF7IP	1	0	1
KBTBD4	2	1	2
BAK1	2	0	1
ARL2	1	0	0
MRPL20	2	0	2
STK11	4	3	5
HGH1	1	0	2
RNH1	2	0	2
SLC25A16	2	0	1
SERTAD2	2	0	2
PCED1A	6	4	5
MRTFA	2	0	0
ATP5PF	3	2	3
TATDN2	2	0	0
TYW3	2	0	2
FGFR1	3	2	3
BTF3	2	0	2
HDGF	3	0	1
PDIA3	2	0	2
FAM13B	2	0	1
TST	1	0	0
JTB	1	0	2
CEP170	1	0	0
SSR1	1	0	1
COX6C	2	0	2
AFF4	2	0	2
KNSTRN	2	0	1
TRA2B	2	0	2
NOTCH2NLC	2	0	2
LSM1	2	0	2
RAB5IF	2	0	0
GTF3C5	4	2	3
DCUN1D3	1	0	0
SMG5	1	0	2
PPP1R8	2	0	0
CD38	2	0	2
PANX1	2	0	0
SMTN	2	1	0
LPAR5	4	2	3
MAML3	4	3	4
SEL1L	2	0	2
VPS54	2	0	0
CYFIP2	2	0	2
HCFC1R1	2	0	2
ADAM10	2	0	2
SACM1L	1	0	2
JPT1	2	0	2
ZNF540	2	0	2
OGFOD1	2	0	2
XRCC4	2	0	0
DNAJC2	2	0	0
MBP	4	2	4
ROGDI	1	0	0
NSUN6	2	0	0
RPL36	2	0	0
AKIP1	1	0	0
SLC4A1AP	2	0	2
ZNF701	1	0	1
RGCC	2	0	2
ZNF547	2	0	0
VPS37A	2	0	0
GDI2	2	0	0
PRPF38A	2	0	0
LAMTOR5	2	0	0
HEXD	2	0	0
HCCS	2	0	2
STAU1	2	0	2
PAPOLG	2	0	2
LCK	2	0	2
ZNF488	1	0	4
ERO1A	2	0	2
ZGRF1	2	0	0
TOR1AIP1	2	0	2
MASTL	3	2	3
RAB43	4	2	5
ORAI2	1	0	0
BCL2L12	4	0	4
TMED2	2	0	2
ZNF382	2	0	2
HDHD2	2	0	2
MID1IP1	2	1	2
CCT2	2	0	0
ZNF800	2	0	2
ABHD18	2	0	2
CNTROB	4	3	4
SUPT5H	2	0	2
POLR1G	2	0	0
VAPA	1	0	0
ZNF780B	1	0	2
EIF2B2	1	0	1
TCF7L2	2	0	2
MED15	2	0	2
TBCD	2	0	2
USB1	2	0	2
SLC16A13	2	0	2
ADGRV1	1	0	0
SORD	2	0	2
RSRP1	4	3	8
VPS25	2	0	2
ENDOG	2	0	2
CARD19	2	0	2
SLC52A2	1	0	0
DUSP1	3	2	2
MAN2A2	2	0	2
KLHL17	1	0	0
AGAP2	2	0	2
NR1H2	13	12	9
UPRT	2	0	2
NUP37	1	0	2
CDC26	2	0	2
MGA	2	0	2
OPN3	2	0	2
DHCR7	2	0	2
RBIS	2	0	0
MRPL37	2	0	2
YIPF2	2	0	0
CLHC1	6	3	4
FAM221A	1	0	1
CLINT1	2	0	2
TLE1	4	3	4
EIF5A	2	0	2
NDUFB6	2	0	2
CSTF3	2	0	2
PDCD6IP	2	0	2
ZNF490	2	0	0
CEPT1	1	0	0
KANK1	3	0	3
CD164	1	0	0
RBM42	2	1	2
SELENOH	2	0	1
CD247	2	0	2
ASH2L	2	0	2
SARS1	2	0	2
ADK	2	1	2
KIRREL1	2	0	2
C1GALT1C1	1	0	3
ZNF497	3	2	2
RNASEH2A	2	0	2
STARD7	3	2	3
RANGRF	2	0	2
IRGQ	1	0	0
SLC25A19	2	0	2
MIF	2	0	2
FDPS	2	0	2
TUSC2	2	0	0
CSDE1	2	1	1
SMS	2	0	2
HEMK1	1	0	0
SYT5	2	0	2
LYSMD1	5	3	5
PIGX	1	0	0
DDIT3	2	0	0
WBP1L	2	0	2
F2R	2	0	2
GPI	2	0	0
SEC16A	1	0	0
RFC3	2	0	1
RUVBL1	4	0	4
ATG12	2	0	2
KIAA0513	4	3	2
LAT	1	0	2
ADA2	2	0	0
POLL	2	0	0
BPGM	2	0	1
MPP6	2	0	2
TNFSF8	2	0	4
PUS10	2	0	2
AZIN1	1	0	2
CKS2	2	0	1
UBE2D3	4	0	6
ATL2	2	0	2
TIAM2	5	4	5
ACTR8	2	0	2
KLHL23	4	1	4
PCDHB2	2	0	2
ZCWPW2	2	0	2
BMPR2	9	7	9
SLC41A1	5	2	4
ZNF621	2	1	2
LTBP4	1	0	0
GORASP1	2	0	1
ISG20L2	4	3	4
THAP6	2	0	2
SPTY2D1	2	0	0
CCT6A	2	0	1
NUTM2A	4	3	4
ZNRD2	2	0	0
HMBOX1	2	0	2
RBM27	2	0	2
NKD2	2	0	2
DIAPH3	2	0	0
ARFRP1	2	0	0
ADD1	2	0	2
PA2G4	2	0	2
PDCD6	2	0	2
XRN2	2	0	2
TOMM5	2	0	2
ARGLU1	2	0	2
TCOF1	2	0	0
PELI1	2	0	2
FKBP14	2	1	2
SMAD7	5	4	4
ANKRD54	2	0	0
ARAP1	2	0	0
ELOVL4	2	0	2
ASTE1	2	0	2
MIA3	1	0	2
FAM32A	2	1	2
DDX50	2	0	2
KDELR2	2	0	2
ZNF518B	6	5	5
RBM7	4	3	4
PATZ1	4	2	2
IGF2BP1	4	3	4
PAF1	2	0	0
UBE2E1	1	0	2
DBF4B	2	0	2
ROCK2	5	2	4
PHLDA1	1	0	0
UHRF1BP1L	2	0	0
ALG6	2	0	2
CMTR1	2	0	2
SMC4	4	0	4
FLAD1	8	5	6
NOP58	2	0	2
ATP6V0E2	3	2	3
SH3KBP1	2	0	2
HNRNPUL2	2	0	2
GYPC	6	4	6
CLUH	4	2	2
PEX13	1	0	0
TMA16	1	0	1
MOAP1	4	2	4
BIRC2	2	1	0
STYXL1	2	0	2
LAGE3	2	0	2
SNRPA	2	0	4
RARA	4	1	2
KCTD19	1	0	0
PNMA8A	1	0	0
LAPTM4A	2	0	1
AP2M1	1	0	2
YBX2	2	0	0
FAN1	2	0	0
TRIM11	2	0	0
ANLN	2	0	0
FAHD1	1	0	0
FLNB	2	0	2
FASTKD5	2	1	0
ANAPC1	2	1	0
GOSR1	1	0	2
HES1	2	0	2
ZNF227	2	0	0
NEDD8	2	0	2
SLC3A2	4	0	4
B3GAT3	2	0	2
INO80C	2	0	2
SLC35G2	4	3	3
PDE6B	6	5	4
ZNF638	5	2	4
DGKZ	4	2	2
STAMBP	2	0	0
SLX1B	2	0	2
NAA38	4	2	2
IFI30	2	0	0
EXTL2	4	3	2
MADD	2	0	2
SRSF9	2	0	2
RPL18A	2	0	0
TRAM1	2	0	0
SEC23IP	2	0	1
RIPK3	2	0	2
HNRNPU	2	0	2
CFAP298	3	0	2
SMIM19	1	0	1
CDADC1	2	0	2
TPM3	1	0	2
MGAT4A	4	3	3
PFAS	2	0	2
RIMKLB	2	0	2
USP38	2	0	2
COX5A	2	0	0
SLC38A1	4	2	4
PPM1F	2	0	0
CKAP2	1	0	0
ASF1B	2	0	2
WAC	4	1	4
ZC3H18	2	0	2
PRPF19	2	0	2
KAT7	2	0	2
FAM214A	2	0	2
C4orf46	2	0	0
CCDC189	3	2	0
MAPRE2	2	0	2
VCP	2	0	0
OSBPL7	4	0	0
BRD4	1	0	0
SSH2	2	0	2
NUCKS1	2	0	2
NUDT3	2	0	0
ZNF622	2	0	2
ARF6	4	2	4
SYMPK	5	0	4
BAG2	2	0	0
SLC25A46	2	0	2
STK32C	2	1	2
PDS5B	2	0	2
ZKSCAN5	2	1	1
PPIF	1	0	0
DYNC1H1	2	0	2
KANK2	4	3	4
CEP290	2	0	2
TRIM56	3	2	3
CD96	2	0	2
CITED2	2	0	2
TRIM27	2	0	0
TAOK3	4	2	2
KATNA1	2	0	2
FRG1	2	0	2
HOXC4	2	1	2
YKT6	2	0	2
MDM4	2	0	0
ADD3	2	0	1
NRGN	2	0	2
BCR	3	0	0
ORAI1	1	0	0
CFAP97D2	2	0	2
ELOVL5	3	2	2
ZNF827	2	0	0
SAMD9L	2	0	1
APOL6	2	0	2
NEDD8-MDP1	2	0	2
PPP1CB	2	0	0
ALDH3A2	2	0	2
PFDN6	2	0	2
PANK2	4	3	7
TRIM45	3	0	3
CTXN2	2	0	2
ATP8B2	2	0	2
TP53I11	2	0	0
FCGRT	2	1	0
SUPT3H	1	0	2
SLA2	1	0	2
MED12	2	0	2
RAB1A	2	0	1
ZNF451	2	0	2
ARID4A	2	0	2
YIF1B	2	0	2
BBS2	2	0	2
ONECUT2	2	1	2
ZCCHC8	2	0	0
KIAA1586	2	0	2
C14orf39	2	0	0
TSPYL1	2	0	1
ZNF567	1	0	0
FBXL12	2	0	4
CHCHD3	2	0	0
HOXC10	2	0	1
C17orf67	6	5	6
BMP4	2	0	0
ERI2	1	0	0
SFXN3	1	0	2
SEPTIN9	6	3	4
ARPP19	4	0	4
AFF3	4	0	3
LRRCC1	1	0	0
MPZL1	2	0	2
B3GAT1	3	0	10
FAXDC2	2	0	0
FAM199X	2	0	0
MFSD12	2	0	2
MYEF2	1	0	2
KPNB1	2	0	2
MFAP3	2	0	1
PLAUR	3	0	3
DDB2	2	0	2
CST3	1	0	0
MRS2	2	0	2
SPCS2	2	0	2
SELL	2	0	2
PSMF1	1	0	2
ZNF891	2	1	2
CALML4	5	4	6
NKX2-2	2	1	0
TAB2	2	1	1
TMEM39B	1	0	0
CCSAP	1	0	1
PPFIBP1	2	0	2
RRS1	2	0	2
GPS2	4	0	0
RBM3	2	0	0
RNPS1	4	0	2
AVPR2	4	2	3
CDC16	2	0	2
HMGB2	1	0	2
CCDC125	2	1	2
CRYZ	2	0	2
FAM3A	2	0	2
SIT1	2	0	2
BCAS3	1	0	0
C11orf58	2	0	2
IL2RG	2	0	2
DNAJB1	2	1	2
TAF1C	2	0	0
PHGDH	2	0	2
BIN2	2	0	1
OSBPL5	2	0	2
CHMP2B	2	0	2
TXLNA	2	0	2
AIMP1	6	4	8
UROD	2	0	2
ZNF319	2	0	2
FDFT1	2	0	2
CCDC22	2	0	2
EIF4A3	2	0	2
P4HB	1	0	2
GBP3	1	0	2
AP5M1	4	2	5
BST2	1	0	0
NEK1	2	0	0
INTS7	2	0	2
YME1L1	3	2	4
ZNF212	2	0	2
APBB3	1	0	0
TYK2	2	0	2
TCF7	2	0	2
FRMD5	2	0	2
TTC14	2	0	1
RAP2B	2	0	2
RNPC3	2	0	1
SH2D5	1	0	1
NDUFS1	2	0	0
RBCK1	2	0	2
EFCAB11	2	0	2
CMTM6	2	0	2
AC104472.3	3	0	3
TMEM115	4	2	4
H3-3A	2	0	2
GIT1	1	0	0
FEM1C	3	2	4
YBX3	2	0	3
GNAI2	2	0	2
TMEM43	2	0	2
DNAAF2	1	0	2
KATNB1	2	0	0
AC135050.2	3	0	2
TMEM138	2	0	0
GTF2H4	2	0	0
ETNK1	2	0	0
GABARAPL1	2	0	0
ATP6V1D	2	0	2
PNP	2	0	2
NR1H3	2	0	2
ZNF148	2	0	3
ATP2A3	2	0	0
ARV1	2	0	2
TIA1	2	0	2
TACC2	2	0	4
NUDCD2	2	0	2
CALM2	2	0	2
TBCA	2	0	1
SGPL1	1	0	2
SIRT2	2	0	4
CEP78	2	0	2
SNX17	2	0	2
KANSL1	2	1	4
HARBI1	2	0	2
RB1	2	0	2
ARL6	1	0	2
CNOT8	2	0	2
RBL1	1	0	1
CES3	1	0	0
PFKM	2	0	0
SLC16A3	2	0	2
MARS1	1	0	2
TMEM91	2	0	2
SLC25A27	2	0	2
UGP2	2	0	2
LSM5	2	0	4
ZC3HC1	2	0	0
RMC1	2	0	1
KRIT1	3	0	3
C3orf18	1	0	0
ARID4B	2	0	2
UBE2V1	1	0	2
SLC43A1	2	0	2
ST20-MTHFS	3	2	3
EIF1AD	5	2	4
PNISR	2	0	1
TEN1	2	0	2
PGRMC1	2	0	2
NSMCE2	2	0	2
TRPM2	2	0	2
PARVG	2	0	2
WDFY1	1	0	1
NIPA2	2	0	2
ZDHHC24	2	0	2
WEE1	4	1	4
FLOT1	1	0	1
MRPS23	1	0	0
PTCD1	1	0	0
SBDS	2	0	0
GMPPA	2	0	0
UBE2A	2	0	2
C16orf86	2	1	0
APOLD1	1	0	0
FAM91A1	2	0	2
SEC63	2	0	2
PNRC2	3	1	1
DUT	2	0	4
CEP350	2	0	2
THAP5	2	0	2
LMTK3	2	0	0
PSMB8	2	0	2
ZNF211	2	0	0
COPB2	2	0	2
TFAM	2	0	2
SLC33A1	3	0	3
MFSD14A	2	0	2
TAGLN2	2	0	2
NOL10	2	0	2
KMT5A	1	0	0
UNC50	1	0	2
FNBP1L	2	0	0
SH2B1	6	5	5
MFAP1	2	0	2
PSENEN	2	0	0
PTPN22	2	0	2
DARS1	2	0	2
NAP1L1	2	0	0
MTFR1	4	0	0
AMPD3	1	0	1
SPINT1	2	0	0
NLRC3	2	0	2
LSM14A	2	0	2
REXO1	2	0	2
TK2	2	0	2
RBM26	2	0	3
C12orf65	1	0	1
RAB11FIP3	2	0	2
C15orf39	3	0	3
TMEM147	1	0	2
SOCS6	1	0	0
LARP7	2	0	2
RPS6KA5	2	0	2
ZNF668	6	4	4
TMEM87A	2	0	0
ASB7	1	0	0
ENDOV	2	1	3
ZNF407	2	1	2
FAM43A	2	0	2
MTDH	2	0	0
AGO1	2	0	0
IGSF8	2	0	2
RAB11A	1	0	0
MBD3	2	0	0
SMAD6	7	5	8
AL136531.2	2	0	1
VPS29	2	1	2
RBM14	2	0	2
PHC3	1	0	2
AL133500.1	2	0	2
HMGN1	2	0	0
TRUB2	1	0	0
PTTG1	4	2	0
RNF146	2	0	2
BTG2	2	0	2
IRF1	2	0	2
PTOV1	2	0	2
EHBP1L1	2	0	2
PTMA	2	1	2
TRIM16	3	1	2
CTR9	2	0	2
ANKRD13C	3	0	2
ACADM	2	0	0
HNRNPAB	2	0	2
RIOX1	1	0	1
CISD2	1	0	1
UBE2M	3	2	2
RPE	2	0	2
MEX3C	3	0	3
ARF1	2	0	2
AC007998.2	2	0	2
LMBR1L	2	0	2
TIAL1	2	0	2
VRK1	1	0	1
VMP1	2	0	2
NOTCH2NLA	2	0	2
LAMTOR2	2	0	2
PPP2CA	2	0	2
MAGOHB	2	0	0
MDH2	2	0	2
LATS1	3	2	2
NUF2	2	0	0
ATP11B	2	0	0
DIS3	2	0	2
ERGIC1	2	0	2
TRIM66	1	0	0
MIB2	4	2	2
KLC2	3	2	2
OFD1	2	0	0
CREB1	2	0	2
MLXIP	4	2	1
CENPI	2	0	0
GTF2I	1	0	2
PSMC2	2	0	2
AL117348.2	2	0	2
MZF1	3	2	6
NCAPD2	1	0	2
ZNF654	2	0	2
BLOC1S5	1	0	0
USP19	3	0	0
HACL1	2	0	2
EPHB6	6	4	2
CHD4	1	0	2
PTPN6	2	0	0
WIZ	2	0	2
CAPN10	2	0	2
OSTF1	1	0	2
GADD45A	2	0	2
CNR2	2	0	1
STRN3	1	0	3
IRX5	2	1	3
TMEM218	2	0	2
ARHGEF2	2	0	2
SWI5	2	0	0
ZNF101	3	2	3
PAN2	2	1	2
PMAIP1	2	0	2
DCAF11	2	0	0
EIF5B	2	0	2
TRIM34	2	1	1
AC087721.2	4	0	4
SURF4	4	0	4
SHC1	2	0	0
ZFY	4	2	6
CPSF4	2	0	2
MYO19	4	2	3
MED19	2	0	2
RAD51	2	0	2
DARS2	6	5	5
DAGLB	2	0	2
MFSD11	4	2	4
BCL11B	2	0	2
ZNF264	2	0	0
SP4	2	0	0
ZCCHC9	2	1	1
QRICH1	2	0	2
MRPS33	1	0	0
TAOK2	2	0	2
RASEF	2	0	3
SHOC2	1	0	0
SATB1	5	0	1
COQ7	2	0	2
MRPL42	2	0	2
DYNLT2B	2	0	2
RBM45	2	0	1
HACD3	2	0	0
ATRN	1	0	2
PSMD3	2	0	0
ZMPSTE24	2	0	0
FAM20C	4	2	2
RAB14	2	0	2
U2AF2	4	2	4
BHLHE40	2	0	2
SLC25A29	2	0	2
LRRC61	2	0	2
SLC25A45	2	0	2
OGN	3	0	2
RCHY1	2	0	2
RPRD1A	2	0	2
ATRAID	1	0	0
NASP	4	2	4
WDR55	1	0	1
ZNF224	2	0	2
CDC42SE1	5	3	5
BCOR	2	0	2
OARD1	1	0	1
DYNC1LI1	2	1	2
KNTC1	3	2	2
MED10	2	0	2
FZD1	4	0	2
JRKL	3	2	3
NUDT1	2	0	2
MOV10	2	0	2
RBM4B	7	5	8
ZNF789	2	0	2
MGAT2	4	3	3
POM121	2	0	1
PSAT1	2	0	2
NDFIP1	2	0	2
PAK1	2	1	0
STK25	4	2	4
ARHGAP11B	6	2	5
MAN1A1	4	2	3
DYRK1A	6	2	6
ZNF749	2	0	1
CD53	1	0	1
SRSF2	2	0	2
MORF4L1	2	0	2
SRRM2	2	0	0
OTUD6B	2	0	1
DTL	2	0	2
RALBP1	2	0	0
ASXL1	4	2	4
MAP4K1	2	0	2
FBXO5	4	2	4
CYP2R1	6	5	6
CIPC	1	0	2
SIPA1L3	4	2	2
CDKN3	2	0	0
AC091167.7	1	0	1
BANF1	3	0	2
NAGA	1	0	2
PPP1R12B	2	0	0
NDUFC2	2	0	2
SRSF1	1	0	2
STAT6	2	0	2
NEK2	2	0	2
TXNDC5	1	0	0
ANKH	4	0	2
USP33	2	0	0
AP1B1	2	0	2
PIF1	2	0	2
JRK	4	2	2
CXCR4	1	0	0
IGLL1	1	0	0
UHRF1BP1	2	0	0
STK40	2	0	2
INCENP	1	0	0
EPM2A	2	0	2
FAM149B1	2	0	2
SMC5	2	0	2
TOP1	2	0	2
EPOP	3	2	2
RBM23	2	0	0
HINT2	2	0	2
ECT2	1	0	3
TBPL1	2	0	0
BMP2K	2	0	0
AC015813.2	1	0	2
GET4	3	2	2
EEF2K	2	0	2
DENND1A	2	0	0
PLTP	1	0	0
PRRC2A	1	0	2
COX8A	2	0	2
HSPA6	2	0	2
TRAPPC1	2	0	2
UTP3	2	0	2
IER5L	2	0	2
PIMREG	2	0	1
SH3BP2	2	0	2
CLP1	2	0	0
SNRPB	2	0	0
SCRN2	4	2	4
CA8	2	0	2
SLC1A5	4	2	5
AC003002.1	2	0	0
FAM187A	2	0	2
TTC9C	2	0	0
PECAM1	2	0	2
AKNA	4	3	3
GDF9	2	0	2
PPM1H	2	0	0
CMTM3	2	0	2
TAF6L	2	0	2
TUBGCP2	2	0	2
STX10	2	0	2
PIH1D1	2	0	2
TRMT2B	2	0	2
PDLIM2	2	0	0
TYMS	2	0	2
KLC4	2	0	1
DCAF1	1	0	2
FBXW8	2	0	1
ZFP69B	4	3	3
ALKBH2	1	0	0
TBC1D22A	2	0	2
HYAL3	2	0	1
VPS8	1	0	1
SNRPA1	2	0	0
PNMA8B	1	0	3
GSTO1	2	0	0
LZTFL1	2	0	2
SF3A3	2	0	2
NDUFAF1	2	0	2
ANP32E	2	0	2
NME1-NME2	2	0	0
BBS9	2	0	2
DCUN1D2	5	4	2
MOSPD1	2	0	2
DUSP28	3	0	3
ITM2A	2	0	4
SLC38A2	2	0	2
WBP4	2	0	2
ZFHX2	2	0	2
ESYT3	2	0	0
ZNF286A	2	0	2
CHAF1A	1	0	2
PFKFB3	2	0	3
BPNT2	2	0	2
VPS35L	2	0	2
SDAD1	2	0	2
CLSPN	2	0	2
POU3F3	8	6	6
ZNF175	2	0	2
DDAH2	2	0	0
PSME2	5	0	3
THTPA	3	2	3
IFI16	2	0	2
SEC14L1	2	0	0
TINF2	2	0	2
KDM2B	5	2	5
OGG1	2	0	0
MXRA8	4	2	5
MYB	2	0	2
DPP8	2	0	2
WBP11	2	0	0
PPAT	2	0	2
GABPB1	2	0	3
AD000671.1	2	0	0
KBTBD7	2	0	2
MAX	2	0	2
TLE3	7	6	7
NDN	2	0	0
ALDH1A2	2	0	2
KDM5A	2	1	2
PRKAR1A	4	0	4
AL135905.2	2	0	2
SLC39A8	2	0	2
POLD2	2	0	2
ZNF776	2	0	2
TMEM120B	2	0	0
EIF1AX	2	0	2
GNG2	2	0	1
HNRNPH3	1	0	0
NR2F2	7	5	6
RIOK3	2	0	2
CD63	2	0	2
ATP5MC3	2	0	2
C2CD3	2	0	2
DOCK7	1	0	0
HOXD13	2	1	1
TANK	3	2	0
TKFC	3	2	2
VLDLR	1	0	0
POU4F1	3	2	3
PACSIN2	2	0	2
PLK1	1	0	1
PPM1K	3	2	3
MAEA	1	0	1
MOB3A	2	0	2
MRM1	4	2	2
ANKS1A	2	0	2
BTD	2	0	2
CCNC	2	0	0
CEBPA	2	0	0
ARPP21	10	7	9
CYTH2	2	0	2
EGLN1	3	2	2
C10orf88	2	0	2
ALAS1	2	0	0
ATG101	2	0	2
AC008770.4	2	0	0
CFAP69	2	0	0
ELF1	5	4	4
PSRC1	4	0	0
IL16	1	0	0
EAPP	4	1	4
ETNK2	2	0	2
VAV1	2	0	2
TRMT6	2	0	2
AC131160.1	2	0	1
BUD31	2	0	2
MTMR1	2	0	0
UBN1	6	3	3
UBE2Z	1	0	2
SERBP1	2	0	2
MCRIP1	2	0	2
TBRG1	2	0	2
NUMA1	2	0	2
CCDC130	2	0	2
KLHDC4	4	2	4
SMIM4	2	0	0
MAGEL2	2	0	2
NEDD9	2	0	2
PLEKHA2	2	0	2
LRRC37A3	3	2	4
ARF4	4	0	4
NFYC	1	0	0
SIPA1	4	2	4
TYSND1	2	0	1
RPRML	1	0	2
ID1	2	0	0
LDHA	2	0	2
EFCAB14	6	5	6
TRIP11	4	2	4
ZNF180	2	0	0
SGPP1	2	1	2
CDC73	2	0	2
KIF2C	1	0	2
PPAN	1	0	0
TAF7	6	4	6
AGFG2	2	0	2
RBM14-RBM4	2	0	2
JMY	3	2	4
NOTCH1	2	0	2
ZNF782	2	0	2
EHD1	2	0	2
SEM1	2	0	2
ZFPM1	2	0	2
CD1E	2	0	0
UBIAD1	1	0	0
KANTR	2	0	2
GK5	2	0	2
PPP2CB	2	0	0
SLC39A6	2	0	0
ANXA2R	4	1	2
DBNL	2	0	2
GNG5	2	0	2
CWC27	2	0	2
ROCK1	5	4	4
TBC1D22B	2	0	2
HSD17B4	2	0	0
DCAF16	6	4	4
SND1	2	0	2
RAC1	1	0	0
ERI1	2	0	2
SPTLC3	2	0	0
UBR5	2	0	2
TPRKB	2	0	1
ATP6V1E1	2	0	2
RHOH	7	1	8
PIGW	4	2	3
MTFR2	2	0	0
LRP11	2	0	2
TGFB3	1	0	0
TMEM170A	2	0	0
ZNF219	1	0	1
TRIM38	1	0	2
EXOC6B	2	0	2
MIS12	3	0	3
ZNF75D	7	4	5
CCHCR1	1	0	2
CLIC1	2	0	2
NUDT9	2	0	2
PTK2B	4	0	0
C4orf50	11	4	14
OTUD7B	2	0	2
VPS52	2	0	2
ZDHHC4	2	0	0
FAM222B	4	0	3
ZNF576	1	0	1
KIF14	2	0	2
DNAJB11	2	0	4
MAD1L1	2	0	2
SALL2	2	0	0
IKZF1	2	1	1
AC005324.3	2	0	2
METTL3	2	0	2
MYCBP2	2	0	3
PYCR2	2	0	2
ZNF142	3	1	4
MAGED2	1	0	1
VASH2	2	0	1
PRKRIP1	4	1	4
ATRX	2	0	2
UBE2J2	3	2	2
COPS5	2	0	2
DHCR24	2	0	2
RPAP3	1	0	0
DHX16	2	0	2
SLC30A5	2	0	0
HNRNPLL	3	0	2
TSSK6	1	0	1
TSHR	4	0	1
VKORC1	3	0	2
HEBP2	2	0	0
PPT2	2	0	0
FBXL3	2	0	1
UBA1	2	0	2
WDR53	4	2	4
ING1	1	0	0
COPB1	2	0	2
PRPS1	2	0	2
CNOT10	3	0	2
MANBAL	2	0	0
PACRGL	2	0	2
IP6K2	6	2	4
ACAP1	1	0	2
ZBTB33	2	0	0
LAIR1	3	2	2
WNK1	4	2	4
WDHD1	2	0	2
CLIC4	2	0	2
PUM1	2	0	0
ZFAND6	2	0	2
ZNF438	3	2	3
DOK2	2	0	2
ERCC6L	5	3	3
CNPY2	2	0	0
CHMP3	2	1	2
MAP3K3	2	0	2
NEDD1	2	0	0
PTPRC	4	0	4
CDC6	2	0	0
HACE1	2	0	2
SLC25A44	2	0	2
SKA2	2	0	2
ATIC	2	0	2
MTHFS	1	0	0
TNFRSF1A	2	0	2
NUP93	1	0	2
ZNF22	1	0	0
GLCE	1	0	1
ZBTB45	4	3	4
SEC11A	2	0	0
KLF6	2	0	0
DGKA	5	3	5
PPIP5K2	3	0	4
E2F2	2	0	1
KDM5C	2	0	2
CDC42BPA	4	2	4
AC093323.1	5	4	2
SEC22B	2	0	2
POLR2J3	2	0	0
ZFAND1	2	0	2
ANKHD1	12	10	10
THOP1	4	2	4
ALKBH6	2	0	0
GSE1	2	0	0
ZNF780A	2	0	0
OGFOD3	2	0	0
LZTS2	2	0	1
NECTIN1	6	4	5
C16orf54	2	0	1
[truncated: 239 more rows]

## Sheet: m6Am genes changed by HIV
m6Am genes changed by HIV
	control	PCIF1 KO	HIV
PPP1R35	2	0	1
HDAC6	4	0	2
HIC2	2	0	0
GCH1	2	0	0
ANAPC13	6	2	4
MAP3K7	2	0	0
ARHGDIA	2	0	1
FAM160B1	2	0	0
BCL9L	1	0	0
SLMAP	8	7	6
AC005020.2	1	0	0
GGT1	2	0	0
WAS	3	0	2
PARL	2	0	1
CTH	2	0	0
TIPARP	1	0	0
DCAF5	3	0	2
AL138752.2	1	0	0
ARFIP2	1	0	0
ZNF510	1	0	0
ERF	2	0	0
PKN1	2	0	0
RDH10	6	2	0
CCDC18	8	7	7
ENO2	1	0	0
TRAPPC6B	3	2	2
BTRC	2	0	0
HMG20A	2	0	0
AAAS	2	0	0
ALAD	1	0	0
ST3GAL1	6	4	4
TDRKH	4	3	2
C17orf80	2	0	0
CDK2AP2	2	0	0
RPS6KB2	2	0	0
TMF1	2	0	0
IDI1	3	0	0
PSEN1	2	0	0
ARSG	4	3	3
ETS1	3	2	2
RNF40	3	2	0
ZNF207	2	0	0
CNEP1R1	2	0	0
PQBP1	4	0	2
FGFR1OP2	2	0	1
H2AZ1	1	0	0
STX6	2	0	0
SLC9A3R1	2	0	1
CFAP410	2	0	0
UBE2H	2	0	1
MIEF1	1	0	0
TBC1D19	2	0	0
ZNF317	2	0	0
FAM210A	4	2	3
ARHGAP15	2	0	1
GGNBP2	4	0	2
GMNN	2	0	1
C14orf93	3	0	0
EGR1	2	0	0
JUND	1	0	0
THUMPD1	2	0	1
TPMT	2	0	0
AP4B1	1	0	0
RNF213	1	0	0
ATXN2	2	0	0
POLD3	2	0	0
ZNF771	1	0	0
HMGXB4	1	0	0
AKT2	2	0	0
SBK1	6	4	5
NR1D1	2	0	0
GANC	3	0	0
TMEM70	1	0	0
TMEM250	1	0	0
SLC25A23	2	0	0
NME6	2	0	0
GSKIP	10	8	7
TXNL4A	2	0	0
MKRN1	2	0	0
KLF7	5	3	3
TLX2	2	0	0
NINJ2	2	0	0
ERMAP	1	0	0
POT1	2	0	0
PAPOLA	2	0	1
B3GNT10	2	0	1
VPS45	6	2	5
MON1B	2	0	1
HSPA5	2	0	0
PLCD1	2	0	1
SLC39A1	1	0	0
CEP41	2	0	1
CFAP20	2	0	0
UBE2G1	4	0	2
RNMT	1	0	0
KCNJ11	5	4	4
AC091057.5	6	2	5
MTG1	2	0	0
TRIM35	1	0	0
EHMT1	1	0	0
ANP32A	2	0	1
TAF15	2	0	0
WDR6	4	2	2
OGDH	2	1	1
ZNF461	1	0	0
COPA	2	0	1
KAT5	3	0	1
AC090527.2	1	0	0
PBX4	2	0	0
GGA2	2	0	0
H4-16	1	0	0
ASPM	4	0	0
SLC25A33	2	0	0
ZSCAN18	3	0	0
FGD3	3	0	2
UBE3C	2	0	0
TESPA1	2	0	0
SREBF2	1	0	0
SLC35B4	1	0	0
IKBKG	2	0	1
MTX2	2	0	0
LCP2	2	0	0
OSR2	3	0	2
ZMYM2	2	0	0
MAML1	2	0	0
HNRNPD	4	0	2
C19orf54	2	0	0
OR3A2	2	0	0
SEMA4F	2	0	0
ACADVL	2	0	1
TMEM126B	2	0	0
GPATCH2L	1	0	0
PPFIA4	6	2	4
ANKRD13A	2	0	0
ZKSCAN1	1	0	0
PTCH1	3	2	2
APTX	1	0	0
STRAP	2	0	0
EMC6	1	0	0
ARID1A	5	4	3
MTF1	2	0	1
GTF3C4	3	2	0
PCNX4	4	2	2
NDUFA4	2	0	0
DCUN1D1	2	0	1
MBIP	2	0	1
KNL1	4	0	1
TMPPE	4	2	3
EEF1AKMT3	4	2	2
NSMAF	2	0	1
EIF4EBP1	1	0	0
PLSCR1	3	0	0
SMARCA5	2	0	1
PLEKHG4	4	0	1
ELOF1	1	0	0
ZNF44	2	0	0
PNRC1	4	2	2
TUBB	2	0	0
APC	2	0	0
AC006486.1	2	0	0
OSBPL11	8	4	5
GIMAP7	1	0	0
NDUFAF4	2	0	0
CNOT1	1	0	0
TAF9	2	0	0
AGAP1	4	3	3
EOLA2	2	0	0
SNX15	2	0	0
LYRM1	3	0	1
CD1A	2	0	0
EAF2	2	0	0
WDTC1	2	0	0
ERVK3-1	3	2	2
AF196969.1	2	0	0
CAPS	3	2	2
TGFB1	6	4	3
HPS4	6	5	5
MNX1	7	5	6
PGM2L1	2	0	0
GRM4	2	0	0
SETD7	6	0	4
NUDT5	2	0	0
HDAC8	4	0	2
PLXNA3	2	0	0
TTC1	2	0	1
AASS	2	0	0
SFMBT1	4	2	2
ZBTB8OS	2	0	0
FOS	2	0	0
MYBL2	2	0	0
NAV1	4	2	2
SNX14	7	6	6
CYP2U1	2	0	0
FAM110A	2	0	0
ZNF711	2	0	0
CPEB4	5	4	4
ZNF586	2	0	1
GAS2	2	1	0
P2RX4	1	0	0
ZBTB6	1	0	0
JOSD2	1	0	0
DBP	3	2	0
MTMR14	2	0	0
ZBTB21	2	1	0
SEC22A	2	0	0
WDR75	2	0	0
CELSR2	2	0	0
BCL2	10	8	6
MAPKAPK3	2	0	0
HDAC9	2	0	1
BLOC1S6	2	0	0
NAA16	2	0	0
SNX9	2	0	0
UBQLN1	2	0	0
BHLHE23	2	0	0
MAT2B	2	0	0
TMEM128	2	0	0
ZNF548	2	0	0
ZNF655	2	0	0
B4GALT6	1	0	0
PYGO2	3	2	0
RPL26L1	2	0	1
PGPEP1	2	0	0
CDC42	3	0	1
JADE2	2	0	0
TMEM39A	2	0	0
CORO1A	2	0	0
EMP3	6	2	4
ACBD4	2	0	0
MACROD1	2	0	0
MYC	4	2	3
BRD2	10	9	8
AKIRIN2	6	4	4
POM121C	5	3	2
PPT2-EGFL8	2	0	0
NAIF1	4	0	2
TBRG4	2	0	0
BNIP2	2	0	0
YY1	2	0	0
FAM114A2	5	0	0
RSU1	2	0	0
RNF150	8	5	6
CSNK1A1	4	2	3
TAPBP	2	0	0
ANKRD42	3	2	2
SPOP	2	0	0
CLTB	2	0	0
RBM19	2	0	0
BAG6	4	0	2
RUVBL2	2	0	0
TMEM132A	2	0	0
TAF8	2	0	1
TSPYL2	2	0	0
DDX39B	3	0	2
PRPF3	2	0	0
DIS3L2	2	0	0
NHP2	2	0	0
SPIN2B	2	0	0
UBB	1	0	0
C14orf119	2	0	1
CSRNP2	2	0	0
MOB1A	2	0	0
SPIN4	4	2	3
TMTC3	2	0	0
CNOT9	3	0	2
EMC3	3	0	2
HHIP	3	2	2
PHF12	5	0	0
TSLP	2	0	0
TMEM248	2	0	0
AC093884.1	1	0	0
MAFF	2	0	1
AC007375.2	1	0	0
PRDM4	2	0	0
FBXO30	2	0	0
INTS10	2	0	0
DDX31	1	0	0
MAP2K3	2	0	0
SH3BP5L	3	1	2
ITGAL	2	0	1
MLLT1	2	0	0
CD81	2	1	0
ZNF696	2	0	1
TRIM73	4	2	2
ATG2B	2	0	0
RNF145	2	0	1
IQGAP3	1	0	0
HDAC7	2	0	0
CLK1	2	0	0
YAF2	2	0	0
LIPE	2	0	1
ST3GAL2	6	5	5
YIPF4	2	0	0
MYLIP	2	0	0
MTERF1	2	0	0
ZFPL1	2	0	0
SLC25A20	2	0	0
HAGH	1	0	0
MAST4	2	0	0
RNF31	2	0	0
AURKB	2	0	1
CMC4	4	3	3
ZNF562	2	0	1
APP	2	0	0
RCOR1	1	0	0
GTF2IRD2B	2	0	0
ZNF837	1	0	0
SRSF6	2	0	1
TXNRD1	4	0	0
CEP63	4	0	2
B3GALNT2	2	0	0
AK3	2	0	0
DLG2	5	4	4
TRIM52	3	1	2
RORC	2	0	0
NCL	2	0	1
AC008695.1	2	0	0
DZIP1	2	0	0
C9orf64	3	2	2
DNM1	2	0	0
GFOD2	3	1	2
AL662884.4	1	0	0
NEU3	2	0	0
TMCO1	5	0	4
POLR1A	2	0	0
TRIM21	2	0	0
CORO7	2	0	0
EID2	2	0	0
DDX42	2	0	0
ZNF460	1	0	0
SLA	2	0	0
TTC21A	1	0	0
ZNF146	6	5	4
KCTD3	2	0	0
KCNC1	2	0	0
TRNT1	2	0	0
CD46	2	0	0
TRAF3IP3	4	0	2
NBPF3	2	0	0
MRPL19	2	0	0
ANXA1	2	0	1
NME1	2	0	0
SLC35G1	2	0	0
SRR	3	2	2
ZFP36L1	3	1	1
MSMO1	2	0	0
TMSB15B	3	2	2
HERPUD1	2	0	0
FGD1	2	0	0
TBCB	2	0	1
ANKRD17	2	0	0
PIK3CA	2	0	0
PKN3	2	0	0
SLC39A7	3	0	0
EBP	2	0	0
EVL	2	0	0
AURKAIP1	5	4	3
CCDC32	2	0	0
KIF2A	2	0	0
XRCC5	2	0	1
AC009163.5	2	0	0
ZNF428	4	0	1
BRCA1	1	0	0
DDX3X	4	2	2
SKA3	2	0	1
TRAPPC2B	2	0	0
VARS1	2	0	0
N4BP2L1	3	0	2
ZNF347	4	2	2
MTR	2	0	0
BAK1	2	0	1
ARL2	1	0	0
SLC25A16	2	0	1
PCED1A	6	4	5
MRTFA	2	0	0
TATDN2	2	0	0
HDGF	3	0	1
FAM13B	2	0	1
TST	1	0	0
CEP170	1	0	0
KNSTRN	2	0	1
RAB5IF	2	0	0
GTF3C5	4	2	3
DCUN1D3	1	0	0
PPP1R8	2	0	0
PANX1	2	0	0
SMTN	2	1	0
LPAR5	4	2	3
VPS54	2	0	0
XRCC4	2	0	0
DNAJC2	2	0	0
ROGDI	1	0	0
NSUN6	2	0	0
RPL36	2	0	0
AKIP1	1	0	0
ZNF547	2	0	0
VPS37A	2	0	0
GDI2	2	0	0
PRPF38A	2	0	0
LAMTOR5	2	0	0
HEXD	2	0	0
ZGRF1	2	0	0
ORAI2	1	0	0
CCT2	2	0	0
POLR1G	2	0	0
VAPA	1	0	0
ADGRV1	1	0	0
SLC52A2	1	0	0
DUSP1	3	2	2
KLHL17	1	0	0
NR1H2	13	12	9
RBIS	2	0	0
YIPF2	2	0	0
CLHC1	6	3	4
ZNF490	2	0	0
CEPT1	1	0	0
CD164	1	0	0
SELENOH	2	0	1
ZNF497	3	2	2
IRGQ	1	0	0
TUSC2	2	0	0
CSDE1	2	1	1
HEMK1	1	0	0
PIGX	1	0	0
DDIT3	2	0	0
GPI	2	0	0
SEC16A	1	0	0
RFC3	2	0	1
KIAA0513	4	3	2
ADA2	2	0	0
POLL	2	0	0
BPGM	2	0	1
CKS2	2	0	1
SLC41A1	5	2	4
LTBP4	1	0	0
GORASP1	2	0	1
SPTY2D1	2	0	0
CCT6A	2	0	1
ZNRD2	2	0	0
DIAPH3	2	0	0
ARFRP1	2	0	0
TCOF1	2	0	0
SMAD7	5	4	4
ANKRD54	2	0	0
ARAP1	2	0	0
ZNF518B	6	5	5
PATZ1	4	2	2
PAF1	2	0	0
ROCK2	5	2	4
PHLDA1	1	0	0
UHRF1BP1L	2	0	0
FLAD1	8	5	6
CLUH	4	2	2
PEX13	1	0	0
BIRC2	2	1	0
RARA	4	1	2
KCTD19	1	0	0
PNMA8A	1	0	0
LAPTM4A	2	0	1
YBX2	2	0	0
FAN1	2	0	0
TRIM11	2	0	0
ANLN	2	0	0
FAHD1	1	0	0
FASTKD5	2	1	0
ANAPC1	2	1	0
ZNF227	2	0	0
SLC35G2	4	3	3
PDE6B	6	5	4
ZNF638	5	2	4
DGKZ	4	2	2
STAMBP	2	0	0
NAA38	4	2	2
IFI30	2	0	0
EXTL2	4	3	2
RPL18A	2	0	0
TRAM1	2	0	0
SEC23IP	2	0	1
CFAP298	3	0	2
MGAT4A	4	3	3
COX5A	2	0	0
PPM1F	2	0	0
CKAP2	1	0	0
C4orf46	2	0	0
CCDC189	3	2	0
VCP	2	0	0
OSBPL7	4	0	0
BRD4	1	0	0
NUDT3	2	0	0
SYMPK	5	0	4
BAG2	2	0	0
ZKSCAN5	2	1	1
PPIF	1	0	0
TRIM27	2	0	0
TAOK3	4	2	2
MDM4	2	0	0
ADD3	2	0	1
BCR	3	0	0
ORAI1	1	0	0
ELOVL5	3	2	2
ZNF827	2	0	0
SAMD9L	2	0	1
PPP1CB	2	0	0
TP53I11	2	0	0
FCGRT	2	1	0
RAB1A	2	0	1
ZCCHC8	2	0	0
C14orf39	2	0	0
TSPYL1	2	0	1
ZNF567	1	0	0
CHCHD3	2	0	0
HOXC10	2	0	1
BMP4	2	0	0
ERI2	1	0	0
SEPTIN9	6	3	4
AFF3	4	0	3
LRRCC1	1	0	0
FAXDC2	2	0	0
FAM199X	2	0	0
MFAP3	2	0	1
CST3	1	0	0
NKX2-2	2	1	0
TAB2	2	1	1
TMEM39B	1	0	0
GPS2	4	0	0
RBM3	2	0	0
RNPS1	4	0	2
AVPR2	4	2	3
BCAS3	1	0	0
TAF1C	2	0	0
BIN2	2	0	1
BST2	1	0	0
NEK1	2	0	0
APBB3	1	0	0
TTC14	2	0	1
RNPC3	2	0	1
NDUFS1	2	0	0
GIT1	1	0	0
KATNB1	2	0	0
AC135050.2	3	0	2
TMEM138	2	0	0
GTF2H4	2	0	0
ETNK1	2	0	0
GABARAPL1	2	0	0
ATP2A3	2	0	0
TBCA	2	0	1
CES3	1	0	0
PFKM	2	0	0
ZC3HC1	2	0	0
RMC1	2	0	1
C3orf18	1	0	0
EIF1AD	5	2	4
PNISR	2	0	1
MRPS23	1	0	0
PTCD1	1	0	0
SBDS	2	0	0
GMPPA	2	0	0
C16orf86	2	1	0
APOLD1	1	0	0
PNRC2	3	1	1
LMTK3	2	0	0
ZNF211	2	0	0
KMT5A	1	0	0
FNBP1L	2	0	0
SH2B1	6	5	5
PSENEN	2	0	0
NAP1L1	2	0	0
MTFR1	4	0	0
SPINT1	2	0	0
SOCS6	1	0	0
ZNF668	6	4	4
TMEM87A	2	0	0
ASB7	1	0	0
MTDH	2	0	0
AGO1	2	0	0
RAB11A	1	0	0
MBD3	2	0	0
AL136531.2	2	0	1
HMGN1	2	0	0
TRUB2	1	0	0
PTTG1	4	2	0
TRIM16	3	1	2
ANKRD13C	3	0	2
ACADM	2	0	0
UBE2M	3	2	2
MAGOHB	2	0	0
LATS1	3	2	2
NUF2	2	0	0
ATP11B	2	0	0
TRIM66	1	0	0
MIB2	4	2	2
KLC2	3	2	2
OFD1	2	0	0
MLXIP	4	2	1
CENPI	2	0	0
BLOC1S5	1	0	0
USP19	3	0	0
EPHB6	6	4	2
PTPN6	2	0	0
CNR2	2	0	1
SWI5	2	0	0
DCAF11	2	0	0
TRIM34	2	1	1
SHC1	2	0	0
MYO19	4	2	3
DARS2	6	5	5
ZNF264	2	0	0
SP4	2	0	0
ZCCHC9	2	1	1
MRPS33	1	0	0
SHOC2	1	0	0
SATB1	5	0	1
RBM45	2	0	1
HACD3	2	0	0
PSMD3	2	0	0
ZMPSTE24	2	0	0
FAM20C	4	2	2
OGN	3	0	2
ATRAID	1	0	0
KNTC1	3	2	2
FZD1	4	0	2
MGAT2	4	3	3
POM121	2	0	1
PAK1	2	1	0
ARHGAP11B	6	2	5
MAN1A1	4	2	3
ZNF749	2	0	1
SRRM2	2	0	0
OTUD6B	2	0	1
RALBP1	2	0	0
SIPA1L3	4	2	2
CDKN3	2	0	0
BANF1	3	0	2
PPP1R12B	2	0	0
TXNDC5	1	0	0
ANKH	4	0	2
USP33	2	0	0
JRK	4	2	2
CXCR4	1	0	0
IGLL1	1	0	0
UHRF1BP1	2	0	0
INCENP	1	0	0
EPOP	3	2	2
RBM23	2	0	0
TBPL1	2	0	0
BMP2K	2	0	0
GET4	3	2	2
DENND1A	2	0	0
PLTP	1	0	0
PIMREG	2	0	1
CLP1	2	0	0
SNRPB	2	0	0
AC003002.1	2	0	0
TTC9C	2	0	0
AKNA	4	3	3
PPM1H	2	0	0
PDLIM2	2	0	0
KLC4	2	0	1
FBXW8	2	0	1
ZFP69B	4	3	3
ALKBH2	1	0	0
HYAL3	2	0	1
SNRPA1	2	0	0
GSTO1	2	0	0
NME1-NME2	2	0	0
DCUN1D2	5	4	2
ESYT3	2	0	0
POU3F3	8	6	6
DDAH2	2	0	0
PSME2	5	0	3
SEC14L1	2	0	0
OGG1	2	0	0
WBP11	2	0	0
AD000671.1	2	0	0
NDN	2	0	0
TMEM120B	2	0	0
GNG2	2	0	1
HNRNPH3	1	0	0
NR2F2	7	5	6
DOCK7	1	0	0
HOXD13	2	1	1
TANK	3	2	0
TKFC	3	2	2
VLDLR	1	0	0
MRM1	4	2	2
CCNC	2	0	0
CEBPA	2	0	0
ARPP21	10	7	9
EGLN1	3	2	2
ALAS1	2	0	0
AC008770.4	2	0	0
CFAP69	2	0	0
ELF1	5	4	4
PSRC1	4	0	0
IL16	1	0	0
AC131160.1	2	0	1
MTMR1	2	0	0
UBN1	6	3	3
SMIM4	2	0	0
NFYC	1	0	0
TYSND1	2	0	1
ID1	2	0	0
ZNF180	2	0	0
PPAN	1	0	0
CD1E	2	0	0
UBIAD1	1	0	0
PPP2CB	2	0	0
SLC39A6	2	0	0
ANXA2R	4	1	2
ROCK1	5	4	4
HSD17B4	2	0	0
DCAF16	6	4	4
RAC1	1	0	0
SPTLC3	2	0	0
TPRKB	2	0	1
PIGW	4	2	3
MTFR2	2	0	0
TGFB3	1	0	0
TMEM170A	2	0	0
ZNF75D	7	4	5
PTK2B	4	0	0
ZDHHC4	2	0	0
FAM222B	4	0	3
SALL2	2	0	0
IKZF1	2	1	1
VASH2	2	0	1
UBE2J2	3	2	2
RPAP3	1	0	0
SLC30A5	2	0	0
HNRNPLL	3	0	2
TSHR	4	0	1
VKORC1	3	0	2
HEBP2	2	0	0
PPT2	2	0	0
FBXL3	2	0	1
ING1	1	0	0
CNOT10	3	0	2
MANBAL	2	0	0
IP6K2	6	2	4
ZBTB33	2	0	0
LAIR1	3	2	2
PUM1	2	0	0
ERCC6L	5	3	3
CNPY2	2	0	0
NEDD1	2	0	0
CDC6	2	0	0
MTHFS	1	0	0
ZNF22	1	0	0
SEC11A	2	0	0
KLF6	2	0	0
E2F2	2	0	1
AC093323.1	5	4	2
POLR2J3	2	0	0
ANKHD1	12	10	10
ALKBH6	2	0	0
GSE1	2	0	0
ZNF780A	2	0	0
OGFOD3	2	0	0
LZTS2	2	0	1
NECTIN1	6	4	5
C16orf54	2	0	1
GAK	2	0	0
YPEL1	2	0	0
OSTC	2	0	0
PNKP	2	0	0
POLK	1	0	0
AC073896.1	2	0	0
TIMM23	2	0	1
CDC5L	1	0	0
STIP1	1	0	0
NRROS	1	0	0
NAT1	4	0	1
SMPD4	2	0	0
RRP12	2	0	0
AC138894.1	2	0	0
GLB1	2	0	1
MMUT	2	0	0
SNX27	2	0	0
SOCS5	1	0	0
WIPI2	2	0	0
CHMP2A	2	0	0
PABPC4	2	0	0
ARHGAP30	3	0	2
ADA	2	0	0
ETFDH	2	0	0
SLU7	3	2	2
ANKRD20A3P	2	0	0
AP002495.1	3	0	0
CLN3	2	0	0
SLC12A4	2	0	0
ZDHHC14	6	5	4
DGAT1	2	0	0
LBHD1	3	2	2
LAMP3	1	0	0
HCFC1	8	7	6
ITGA6	3	0	0
MRPL11	2	0	0
GAPVD1	1	0	0
HMGB1	4	0	2
EMC9	4	2	2
RSPH3	2	0	0
ADM2	2	0	0
TMEM132D	2	0	1
PUS7L	4	2	3
RHOT2	1	0	0
TSPAN4	2	0	0
THYN1	2	0	0
DPYSL2	3	2	1
RLIM	2	0	0
FAM122C	4	0	2
PTPRF	2	0	0
TMEM102	2	0	0
NAB2	2	0	0
PI4KB	2	0	0
WDR7	1	0	0
MAGEF1	4	0	0
KIF15	2	0	0
ZNF565	2	0	0
KIAA2026	4	2	2
RGMB	4	3	0
DHFR	2	0	0
MED22	2	0	0
SNUPN	2	0	0
MYADM	2	0	0
BMP8B	2	0	0
B9D1	3	2	1
ADAMTS1	2	0	0
FNIP1	2	0	0
LGALS8	1	0	0
VTI1B	2	0	0
FBN1	2	0	0
CLPX	2	0	1
ATF4	2	0	1
PTPRK	2	0	1
P2RY1	2	0	0
CACNB1	2	0	0
NETO1	4	0	2
RNF168	5	2	3
CRTC2	2	0	0
PBRM1	2	0	0
ERCC6L2	2	0	1
UCKL1	2	0	0
GUCD1	3	0	2
IFT27	2	0	0
INO80	2	0	0
SAPCD2	2	1	1
MGMT	1	0	0
ITGAV	2	0	0
YWHAG	2	0	1
SCAND1	3	2	0
CATSPERG	2	0	0
ENOX2	2	0	0
PNMA3	1	0	0
MIPEP	2	0	1
