# Supplementary material for: HIV reprograms host m6Am RNA methylome by viral Vpr protein-mediated degradation of PCIF1
Source: Nat Commun. 2021 Sep 20;12:5543. doi: 10.1038/s41467-021-25683-4 (PMC8452764; doi:10.1038/s41467-021-25683-4)
Supplement: Supplementary file 6 — Supplementary Data 4 [file 41467_2021_25683_MOESM6_ESM.xlsx]

## Sheet: m6Am HIV genes
List 4: m6Am genes changed in HIV
PPP1R35
HDAC6
HIC2
GCH1
ANAPC13
MAP3K7
ARHGDIA
FAM160B1
BCL9L
SLMAP
AC005020.2
GGT1
WAS
PARL
CTH
TIPARP
DCAF5
AL138752.2
ARFIP2
ZNF510
ERF
PKN1
RDH10
CCDC18
ENO2
TRAPPC6B
BTRC
HMG20A
AAAS
ALAD
ST3GAL1
TDRKH
C17orf80
CDK2AP2
RPS6KB2
TMF1
IDI1
PSEN1
ARSG
ETS1
RNF40
ZNF207
CNEP1R1
PQBP1
FGFR1OP2
H2AZ1
STX6
SLC9A3R1
CFAP410
UBE2H
MIEF1
TBC1D19
ZNF317
FAM210A
ARHGAP15
GGNBP2
GMNN
C14orf93
EGR1
JUND
THUMPD1
TPMT
AP4B1
RNF213
ATXN2
POLD3
ZNF771
HMGXB4
AKT2
SBK1
NR1D1
GANC
TMEM70
TMEM250
SLC25A23
NME6
GSKIP
TXNL4A
MKRN1
KLF7
TLX2
NINJ2
ERMAP
POT1
PAPOLA
B3GNT10
VPS45
MON1B
HSPA5
PLCD1
SLC39A1
CEP41
CFAP20
UBE2G1
RNMT
KCNJ11
AC091057.5
MTG1
TRIM35
EHMT1
ANP32A
TAF15
WDR6
OGDH
ZNF461
COPA
KAT5
AC090527.2
PBX4
GGA2
H4-16
ASPM
SLC25A33
ZSCAN18
FGD3
UBE3C
TESPA1
SREBF2
SLC35B4
IKBKG
MTX2
LCP2
OSR2
ZMYM2
MAML1
HNRNPD
C19orf54
OR3A2
SEMA4F
ACADVL
TMEM126B
GPATCH2L
PPFIA4
ANKRD13A
ZKSCAN1
PTCH1
APTX
STRAP
EMC6
ARID1A
MTF1
GTF3C4
PCNX4
NDUFA4
DCUN1D1
MBIP
KNL1
TMPPE
EEF1AKMT3
NSMAF
EIF4EBP1
PLSCR1
SMARCA5
PLEKHG4
ELOF1
ZNF44
PNRC1
TUBB
APC
AC006486.1
OSBPL11
GIMAP7
NDUFAF4
CNOT1
TAF9
AGAP1
EOLA2
SNX15
LYRM1
CD1A
EAF2
WDTC1
ERVK3-1
AF196969.1
CAPS
TGFB1
HPS4
MNX1
PGM2L1
GRM4
SETD7
NUDT5
HDAC8
PLXNA3
TTC1
AASS
SFMBT1
ZBTB8OS
FOS
MYBL2
NAV1
SNX14
CYP2U1
FAM110A
ZNF711
CPEB4
ZNF586
GAS2
P2RX4
ZBTB6
JOSD2
DBP
MTMR14
ZBTB21
SEC22A
WDR75
CELSR2
BCL2
MAPKAPK3
HDAC9
BLOC1S6
NAA16
SNX9
UBQLN1
BHLHE23
MAT2B
TMEM128
ZNF548
ZNF655
B4GALT6
PYGO2
RPL26L1
PGPEP1
CDC42
JADE2
TMEM39A
CORO1A
EMP3
ACBD4
MACROD1
MYC
BRD2
AKIRIN2
POM121C
PPT2-EGFL8
NAIF1
TBRG4
BNIP2
YY1
FAM114A2
RSU1
RNF150
CSNK1A1
TAPBP
ANKRD42
SPOP
CLTB
RBM19
BAG6
RUVBL2
TMEM132A
TAF8
TSPYL2
DDX39B
PRPF3
DIS3L2
NHP2
SPIN2B
UBB
C14orf119
CSRNP2
MOB1A
SPIN4
TMTC3
CNOT9
EMC3
HHIP
PHF12
TSLP
TMEM248
AC093884.1
MAFF
AC007375.2
PRDM4
FBXO30
INTS10
DDX31
MAP2K3
SH3BP5L
ITGAL
MLLT1
CD81
ZNF696
TRIM73
ATG2B
RNF145
IQGAP3
HDAC7
CLK1
YAF2
LIPE
ST3GAL2
YIPF4
MYLIP
MTERF1
ZFPL1
SLC25A20
HAGH
MAST4
RNF31
AURKB
CMC4
ZNF562
APP
RCOR1
GTF2IRD2B
ZNF837
SRSF6
TXNRD1
CEP63
B3GALNT2
AK3
DLG2
TRIM52
RORC
NCL
AC008695.1
DZIP1
C9orf64
DNM1
GFOD2
AL662884.4
NEU3
TMCO1
POLR1A
TRIM21
CORO7
EID2
DDX42
ZNF460
SLA
TTC21A
ZNF146
KCTD3
KCNC1
TRNT1
CD46
TRAF3IP3
NBPF3
MRPL19
ANXA1
NME1
SLC35G1
SRR
ZFP36L1
MSMO1
TMSB15B
HERPUD1
FGD1
TBCB
ANKRD17
PIK3CA
PKN3
SLC39A7
EBP
EVL
AURKAIP1
CCDC32
KIF2A
XRCC5
AC009163.5
ZNF428
BRCA1
DDX3X
SKA3
TRAPPC2B
VARS1
N4BP2L1
ZNF347
MTR
BAK1
ARL2
SLC25A16
PCED1A
MRTFA
TATDN2
HDGF
FAM13B
TST
CEP170
KNSTRN
RAB5IF
GTF3C5
DCUN1D3
PPP1R8
PANX1
SMTN
LPAR5
VPS54
XRCC4
DNAJC2
ROGDI
NSUN6
RPL36
AKIP1
ZNF547
VPS37A
GDI2
PRPF38A
LAMTOR5
HEXD
ZGRF1
ORAI2
CCT2
POLR1G
VAPA
ADGRV1
SLC52A2
DUSP1
KLHL17
NR1H2
RBIS
YIPF2
CLHC1
ZNF490
CEPT1
CD164
SELENOH
ZNF497
IRGQ
TUSC2
CSDE1
HEMK1
PIGX
DDIT3
GPI
SEC16A
RFC3
KIAA0513
ADA2
POLL
BPGM
CKS2
SLC41A1
LTBP4
GORASP1
SPTY2D1
CCT6A
ZNRD2
DIAPH3
ARFRP1
TCOF1
SMAD7
ANKRD54
ARAP1
ZNF518B
PATZ1
PAF1
ROCK2
PHLDA1
UHRF1BP1L
FLAD1
CLUH
PEX13
BIRC2
RARA
KCTD19
PNMA8A
LAPTM4A
YBX2
FAN1
TRIM11
ANLN
FAHD1
FASTKD5
ANAPC1
ZNF227
SLC35G2
PDE6B
ZNF638
DGKZ
STAMBP
NAA38
IFI30
EXTL2
RPL18A
TRAM1
SEC23IP
CFAP298
MGAT4A
COX5A
PPM1F
CKAP2
C4orf46
CCDC189
VCP
OSBPL7
BRD4
NUDT3
SYMPK
BAG2
ZKSCAN5
PPIF
TRIM27
TAOK3
MDM4
ADD3
BCR
ORAI1
ELOVL5
ZNF827
SAMD9L
PPP1CB
TP53I11
FCGRT
RAB1A
ZCCHC8
C14orf39
TSPYL1
ZNF567
CHCHD3
HOXC10
BMP4
ERI2
SEPTIN9
AFF3
LRRCC1
FAXDC2
FAM199X
MFAP3
CST3
NKX2-2
TAB2
TMEM39B
GPS2
RBM3
RNPS1
AVPR2
BCAS3
TAF1C
BIN2
BST2
NEK1
APBB3
TTC14
RNPC3
NDUFS1
GIT1
KATNB1
AC135050.2
TMEM138
GTF2H4
ETNK1
GABARAPL1
ATP2A3
TBCA
CES3
PFKM
ZC3HC1
RMC1
C3orf18
EIF1AD
PNISR
MRPS23
PTCD1
SBDS
GMPPA
C16orf86
APOLD1
PNRC2
LMTK3
ZNF211
KMT5A
FNBP1L
SH2B1
PSENEN
NAP1L1
MTFR1
SPINT1
SOCS6
ZNF668
TMEM87A
ASB7
MTDH
AGO1
RAB11A
MBD3
AL136531.2
HMGN1
TRUB2
PTTG1
TRIM16
ANKRD13C
ACADM
UBE2M
MAGOHB
LATS1
NUF2
ATP11B
TRIM66
MIB2
KLC2
OFD1
MLXIP
CENPI
BLOC1S5
USP19
EPHB6
PTPN6
CNR2
SWI5
DCAF11
TRIM34
SHC1
MYO19
DARS2
ZNF264
SP4
ZCCHC9
MRPS33
SHOC2
SATB1
RBM45
HACD3
PSMD3
ZMPSTE24
FAM20C
OGN
ATRAID
KNTC1
FZD1
MGAT2
POM121
PAK1
ARHGAP11B
MAN1A1
ZNF749
SRRM2
OTUD6B
RALBP1
SIPA1L3
CDKN3
BANF1
PPP1R12B
TXNDC5
ANKH
USP33
JRK
CXCR4
IGLL1
UHRF1BP1
INCENP
EPOP
RBM23
TBPL1
BMP2K
GET4
DENND1A
PLTP
PIMREG
CLP1
SNRPB
AC003002.1
TTC9C
AKNA
PPM1H
PDLIM2
KLC4
FBXW8
ZFP69B
ALKBH2
HYAL3
SNRPA1
GSTO1
NME1-NME2
DCUN1D2
ESYT3
POU3F3
DDAH2
PSME2
SEC14L1
OGG1
WBP11
AD000671.1
NDN
TMEM120B
GNG2
HNRNPH3
NR2F2
DOCK7
HOXD13
TANK
TKFC
VLDLR
MRM1
CCNC
CEBPA
ARPP21
EGLN1
ALAS1
AC008770.4
CFAP69
ELF1
PSRC1
IL16
AC131160.1
MTMR1
UBN1
SMIM4
NFYC
TYSND1
ID1
ZNF180
PPAN
CD1E
UBIAD1
PPP2CB
SLC39A6
ANXA2R
ROCK1
HSD17B4
DCAF16
RAC1
SPTLC3
TPRKB
PIGW
MTFR2
TGFB3
TMEM170A
ZNF75D
PTK2B
ZDHHC4
FAM222B
SALL2
IKZF1
VASH2
UBE2J2
RPAP3
SLC30A5
HNRNPLL
TSHR
VKORC1
HEBP2
PPT2
FBXL3
ING1
CNOT10
MANBAL
IP6K2
ZBTB33
LAIR1
PUM1
ERCC6L
CNPY2
NEDD1
CDC6
MTHFS
ZNF22
SEC11A
KLF6
E2F2
AC093323.1
POLR2J3
ANKHD1
ALKBH6
GSE1
ZNF780A
OGFOD3
LZTS2
NECTIN1
C16orf54
GAK
YPEL1
OSTC
PNKP
POLK
AC073896.1
TIMM23
CDC5L
STIP1
NRROS
NAT1
SMPD4
RRP12
AC138894.1
GLB1
MMUT
SNX27
SOCS5
WIPI2
CHMP2A
PABPC4
ARHGAP30
ADA
ETFDH
SLU7
ANKRD20A3P
AP002495.1
CLN3
SLC12A4
ZDHHC14
DGAT1
LBHD1
LAMP3
HCFC1
ITGA6
MRPL11
GAPVD1
HMGB1
EMC9
RSPH3
ADM2
TMEM132D
PUS7L
RHOT2
TSPAN4
THYN1
DPYSL2
RLIM
FAM122C
PTPRF
TMEM102
NAB2
PI4KB
WDR7
MAGEF1
KIF15
ZNF565
KIAA2026
RGMB
DHFR
MED22
SNUPN
MYADM
BMP8B
B9D1
ADAMTS1
FNIP1
LGALS8
VTI1B
FBN1
CLPX
ATF4
PTPRK
P2RY1
CACNB1
NETO1
RNF168
CRTC2
PBRM1
ERCC6L2
UCKL1
GUCD1
IFT27
INO80
SAPCD2
MGMT
ITGAV
YWHAG
SCAND1
CATSPERG
ENOX2
PNMA3
MIPEP

## Sheet: HIV interactions
HIV interactors
Human_GeneSymbol	Interaction_Desc
HLA-A	Two ASP peptide sequences, ASP-YL9 (89YLYNSLLQL97) and ASP-TL10 (79TPNGSIFTTL88), show high binding affinity to HLA-A*02 and HLA-B*07 molecules, respectively
HLA-B	Two ASP peptide sequences, ASP-YL9 (89YLYNSLLQL97) and ASP-TL10 (79TPNGSIFTTL88), show high binding affinity to HLA-A*02 and HLA-B*07 molecules, respectively
IFNG	A pool of ASP-overlapping peptides enhance IFN-gamma responses of T cells in HIV-1 seropositive patients
CCL4	ASP-YL9 peptide (89YLYNSLLQL97) induces release of IL-2, IFN-gamma, TNF-alpha, or MIP-1beta in antigen-specific CD8+ T-cells
IL2	ASP-YL9 peptide (89YLYNSLLQL97) induces release of IL-2, IFN-gamma, TNF-alpha, or MIP-1beta in antigen-specific CD8+ T-cells
TNF	ASP-YL9 peptide (89YLYNSLLQL97) induces release of IL-2, IFN-gamma, TNF-alpha, or MIP-1beta in antigen-specific CD8+ T-cells
HLA-A	Antisense reading frame-derived cryptic epitopes from the gag, pol, and nef genes are inhibited by the predicted HLA-I alleles, and presented by HIV-1-infected CD8+ T-cells
HLA-A	Antisense reading frame-derived cryptic epitopes from the env gene are inhibited by the HLA-I alleles in CD8+ T-cells
HLA-C	Antisense reading frame-derived cryptic epitopes from the gag, pol, and nef genes are inhibited by the predicted HLA-I alleles, and presented by HIV-1-infected CD8+ T-cells
HLA-C	Antisense reading frame-derived cryptic epitopes from the env gene are inhibited by the HLA-I alleles in CD8+ T-cells
HLA-B	Antisense reading frame-derived cryptic epitopes from the gag, pol, and nef genes are inhibited by the predicted HLA-I alleles, and presented by HIV-1-infected CD8+ T-cells
HLA-B	Antisense reading frame-derived cryptic epitopes from the env gene are inhibited by the HLA-I alleles in CD8+ T-cells
MAP1LC3B	ASP interacts and colocalizes with LC3b in a punctate manner in COS-7 cells
NFKB1	Analysis of point mutations in the USF1 and NF-kappaB sites in the cis-acting elements of ASP promoter region shows that USF1 and NF-kappaB are required for ASP activity
USF1	Analysis of point mutations in the USF1 and NF-kappaB sites in the cis-acting elements of ASP promoter region shows that USF1 and NF-kappaB are required for ASP activity
TNF	The expression of ASP is upregulated by TNF-alpha in Molt-4 cells in a dose-dependent manner
BECN1	HIV-1 ASP expression upregulates the levels of two autophagy markers, LC3b and Beclin 1 in COS-7 cells, suggesting ASP activates autophagy in mammalian cells
IFNG	Antisense reading frame-derived cryptic epitopes from the env gene induce upregulation of IFNG immune-response on the surface of CD8+ T-cells
MAP1LC3B	HIV-1 ASP expression upregulates the levels of two autophagy markers, LC3b and Beclin 1 in COS-7 cells, suggesting ASP activates autophagy in mammalian cells
F2	Thrombin activates HIV-1 gp120/gp41 and enhances virus-cell fusion
PLCB1	The interaction of HIV-1 gp120 with CCR5 triggers PC-PLC activation and CCL2 secretion in human monocyte-derived macrophages
PLCG1	Lck is recuited to a virological synapse (VS) interface and is highly colocalized with gp120 when cells interact with gp120+ICAM-1 bilayers, leading to activate ZAP70, LAT, SLP76, and PLCgamma
MMP2	Matrix metalloproteinases MMP2 and MMP9 participate in the maturation process of cleavage and activation of IL-1beta based on the intracerebroventricular injection of the HIV-1 envelope glycoprotein gp120
PLA2G6	HIV-1 gp120 induces a specific phospholipase A2 (PLA2) activation in lymphocytes through binding to CD4, but this effect is not sufficient to accomplish virus/cell fusion
PLA2G6	HIV-1 gp120 causes an activation of phospholipase A2, resulting in the increased release of arachidonic acid, which may sensitize the NMDA receptor
CCR5	Stimulation of human monocyte-derived macrophages with HIV-1 gp120 results in the CCR5-mediated activation of Lyn and the concomitant Lyn-dependent activation of the mitogen-activated protein (MAP) kinase ERK-1/2, which leads to production of TNF-alpha
CCR5	CCR5 activation by gp120 triggers the assembly of endogenous Lyn, PI3K, and Pyk2 and is associated with PI3K and Pyk2 translocation from the cytoplasm to the membrane where they colocalized with Lyn
CCR5	HIV-1 gp120-induced dephosphorylation of KV2.1 and re-localization of KV2.1 on the soma and proximal dendrites results in disruption of the clustered KV2.1 via activation of CCR5/CXCR4 co-receptors or SDF-1 alpha treatment
CCR5	The HIV-1 envelope protein gp120 from macrophage-tropic HIV and SIV induces a signal through CCR5 on CD4+ T cells and macrophages, and this gp120-mediated signal transduction induces chemotaxis of T cells
CXCR4	HIV-1 gp120-induced synapse loss requires sequential activation of CXCR4, IL-1beta receptor, and NMDA receptor
CXCR4	HIV-1 gp120-mediated CXCR4 activation induces upregulation of neuronal nicotinic receptor, alpha-7
CXCR4	HIV-1 gp120-induced dephosphorylation of KV2.1 and re-localization of KV2.1 on the soma and proximal dendrites results in disruption of the clustered KV2.1 via activation of CCR5/CXCR4 co-receptors or SDF-1 alpha treatment
PLA2G5	HIV-1 gp120 induces a specific phospholipase A2 (PLA2) activation in lymphocytes through binding to CD4, but this effect is not sufficient to accomplish virus/cell fusion
PLA2G5	HIV-1 gp120 causes an activation of phospholipase A2, resulting in the increased release of arachidonic acid, which may sensitize the NMDA receptor
CAPN1	Activation of the Ca(2+)-dependent protease, calpain, is involved in cytotoxic effects mediated by HIV-1 gp120 in neuroblastoma cultures
CAPN2	Activation of the Ca(2+)-dependent protease, calpain, is involved in cytotoxic effects mediated by HIV-1 gp120 in neuroblastoma cultures
CAPN3	Activation of the Ca(2+)-dependent protease, calpain, is involved in cytotoxic effects mediated by HIV-1 gp120 in neuroblastoma cultures
CASP3	The interaction of cell-associated HIV-1 gp120 with CXCR4-expressing target cells triggers apoptotic processes by activating caspase-9 and -3
CASP3	Signal transducer and activator of transcription factor 1 (STAT1) partially regulates HIV-1 gp120/HCV E2-induced caspase 3 activity
CASP3	HIV-1 gp120-mediated activation of caspase 8 occurs in a p53 independent manner, while HIV-1 gp120-mediated activation of caspase 3 requires p53
CASP3	Siva-1 sensitizes CD4-positive T-cells to HIV-1 gp120/gp41-induced apoptosis. The Siva-1-mediated sensitization on CD4-positive T-cells shows significant activation of caspase-3, -8, and -9
CASP3	Inactivation of PKR has an inhibitory effect on gp120-induced caspase-3 activation
CASP3	Gp120-mediated activation of caspase-3 is significantly reduced in cells pretreated with PDGF-B
CASP3	Treatment of HIV-1 Env-pseudotyped virus-infected MDM cells with both soluble TRAIL and an agonistic anti-DR5 antibody AD5-10 induces activation of caspase-3, -8, and -9
CASP3	HIV-1 R5-tropic Env-mediated apoptosis of bystander cells is dependent on both CCR5 expression levels and fusogenic activity of the Env glycoprotein through the mechanism of apoptosis involved caspase-3 activation and mitochondrial depolarization
CASP3	HIV-1 gp120/41 Envelope proteins form a complex with integrin alpha4beta7 and chemokine receptor CCR5 on the CD4-negative gamma-delta T cell membrane, which leads to activation of the p38-caspase pathway and induces the death of gamma-delta cells
CASP8	Caspase 8 proteolytic target protein Bid is cleaved and undergoes mitochondrial translocation in gp120-treated p53 expression neurons
CASP8	HIV-1 gp120-mediated activation of caspase 8 occurs in a p53 independent manner, while HIV-1 gp120-mediated activation of caspase 3 requires p53
CASP8	Siva-1 sensitizes CD4-positive T-cells to HIV-1 gp120/gp41-induced apoptosis. The Siva-1-mediated sensitization on CD4-positive T-cells shows significant activation of caspase-3, -8, and -9
CASP8	Treatment of HIV-1 Env-pseudotyped virus-infected MDM cells with both soluble TRAIL and an agonistic anti-DR5 antibody AD5-10 induces activation of caspase-3, -8, and -9
CASP9	The interaction of cell-associated HIV-1 gp120 with CXCR4-expressing target cells triggers apoptotic processes by activating caspase-9 and -3
CASP9	Siva-1 sensitizes CD4-positive T-cells to HIV-1 gp120/gp41-induced apoptosis. The Siva-1-mediated sensitization on CD4-positive T-cells shows significant activation of caspase-3, -8, and -9
CASP9	Treatment of HIV-1 Env-pseudotyped virus-infected MDM cells with both soluble TRAIL and an agonistic anti-DR5 antibody AD5-10 induces activation of caspase-3, -8, and -9
CDC42	DC-SIGN engagement by HIV-1 gp120 on dendritic cell (DC) surface subsequently activates Cdc42, Pak1, and Wasp, leading to an increase in membrane extensions at the DC surface
CDC42	SLIT2N, an active fragment of SLIT2, inhibits M-tropic HIV-1 gp120-induced Src signaling and activation of its downstream targets Pyk2, CDC42, Rac1, and paxillin in immature monocyte-derived dendritic cells
TP53	HIV-1 Env gp120 treatment activates TP53 (p53) which contributes to the upregulation of the mitochondrial redox enzyme PRODH (POX)
CFL1	HIV-1 gp120-CXCR4 signaling triggers cofilin activation and actin reorganization, which are important for a post entry process leading to viral nuclear localization
CFL2	HIV-1 gp120-CXCR4 signaling triggers cofilin activation and actin reorganization, which are important for a post entry process leading to viral nuclear localization
PLA2G4D	HIV-1 gp120 induces a specific phospholipase A2 (PLA2) activation in lymphocytes through binding to CD4, but this effect is not sufficient to accomplish virus/cell fusion
PLA2G4D	HIV-1 gp120 causes an activation of phospholipase A2, resulting in the increased release of arachidonic acid, which may sensitize the NMDA receptor
PLA2G4C	HIV-1 gp120 induces a specific phospholipase A2 (PLA2) activation in lymphocytes through binding to CD4, but this effect is not sufficient to accomplish virus/cell fusion
PLA2G4C	HIV-1 gp120 causes an activation of phospholipase A2, resulting in the increased release of arachidonic acid, which may sensitize the NMDA receptor
PLA2G4A	HIV-1 gp120 induces a specific phospholipase A2 (PLA2) activation in lymphocytes through binding to CD4, but this effect is not sufficient to accomplish virus/cell fusion
PLA2G4A	HIV-1 gp120 causes an activation of phospholipase A2, resulting in the increased release of arachidonic acid, which may sensitize the NMDA receptor
PLA2G4F	HIV-1 gp120 induces a specific phospholipase A2 (PLA2) activation in lymphocytes through binding to CD4, but this effect is not sufficient to accomplish virus/cell fusion
PLA2G4F	HIV-1 gp120 causes an activation of phospholipase A2, resulting in the increased release of arachidonic acid, which may sensitize the NMDA receptor
GPR15	HIV gp120-induced calcium signaling, microtubule loss, and physiological changes on HT-29 cells are inhibited by anti-Bob/GPR15 neutralizing antibodies, suggesting that gp120-induced Bob/GRP15 activation is a plausible cause of HIV enteropathy
GRIN1	HIV-1 gp120 activates NMDA receptor directly and phosphorylates JNK through a gp120-mediated apoptotic pathway in human neuroblastoma cells
GRIN1	HIV-1 gp120-induced synapse loss requires sequential activation of CXCR4, IL-1beta receptor, and NMDA receptor
GRIN1	HIV-1 gp120 activates forward trafficking and surface clustering of NMDA receptors in membrane microdomains by a PKA-dependent phosphorylation of the NR1 C-terminal Ser897, followed by a PKC-dependent phosphorylation of Ser896
GRIN2A	HIV-1 gp120 activates NMDA receptor directly and phosphorylates JNK through a gp120-mediated apoptotic pathway in human neuroblastoma cells
GRIN2A	HIV-1 gp120-induced synapse loss requires sequential activation of CXCR4, IL-1beta receptor, and NMDA receptor
GRIN2A	HIV-1 gp120 activates forward trafficking and surface clustering of NMDA receptors in membrane microdomains by a PKA-dependent phosphorylation of the NR1 C-terminal Ser897, followed by a PKC-dependent phosphorylation of Ser896
GRIN2B	HIV-1 gp120 activates NMDA receptor directly and phosphorylates JNK through a gp120-mediated apoptotic pathway in human neuroblastoma cells
GRIN2B	HIV-1 gp120-induced synapse loss requires sequential activation of CXCR4, IL-1beta receptor, and NMDA receptor
GRIN2B	HIV-1 gp120 activates forward trafficking and surface clustering of NMDA receptors in membrane microdomains by a PKA-dependent phosphorylation of the NR1 C-terminal Ser897, followed by a PKC-dependent phosphorylation of Ser896
GRIN2C	HIV-1 gp120 activates NMDA receptor directly and phosphorylates JNK through a gp120-mediated apoptotic pathway in human neuroblastoma cells
GRIN2C	HIV-1 gp120-induced synapse loss requires sequential activation of CXCR4, IL-1beta receptor, and NMDA receptor
GRIN2C	HIV-1 gp120 activates forward trafficking and surface clustering of NMDA receptors in membrane microdomains by a PKA-dependent phosphorylation of the NR1 C-terminal Ser897, followed by a PKC-dependent phosphorylation of Ser896
GRIN2D	HIV-1 gp120 activates NMDA receptor directly and phosphorylates JNK through a gp120-mediated apoptotic pathway in human neuroblastoma cells
GRIN2D	HIV-1 gp120-induced synapse loss requires sequential activation of CXCR4, IL-1beta receptor, and NMDA receptor
GRIN2D	HIV-1 gp120 activates forward trafficking and surface clustering of NMDA receptors in membrane microdomains by a PKA-dependent phosphorylation of the NR1 C-terminal Ser897, followed by a PKC-dependent phosphorylation of Ser896
GRIN3A	HIV-1 gp120 activates NMDA receptor directly and phosphorylates JNK through a gp120-mediated apoptotic pathway in human neuroblastoma cells
GRIN3A	HIV-1 gp120 activates forward trafficking and surface clustering of NMDA receptors in membrane microdomains by a PKA-dependent phosphorylation of the NR1 C-terminal Ser897, followed by a PKC-dependent phosphorylation of Ser896
GRIN3B	HIV-1 gp120 activates NMDA receptor directly and phosphorylates JNK through a gp120-mediated apoptotic pathway in human neuroblastoma cells
GRIN3B	HIV-1 gp120 activates forward trafficking and surface clustering of NMDA receptors in membrane microdomains by a PKA-dependent phosphorylation of the NR1 C-terminal Ser897, followed by a PKC-dependent phosphorylation of Ser896
PLA2G10	HIV-1 gp120 induces a specific phospholipase A2 (PLA2) activation in lymphocytes through binding to CD4, but this effect is not sufficient to accomplish virus/cell fusion
PLA2G10	HIV-1 gp120 causes an activation of phospholipase A2, resulting in the increased release of arachidonic acid, which may sensitize the NMDA receptor
PLA2G3	HIV-1 gp120 induces a specific phospholipase A2 (PLA2) activation in lymphocytes through binding to CD4, but this effect is not sufficient to accomplish virus/cell fusion
PLA2G3	HIV-1 gp120 causes an activation of phospholipase A2, resulting in the increased release of arachidonic acid, which may sensitize the NMDA receptor
PLA2G2D	HIV-1 gp120 induces a specific phospholipase A2 (PLA2) activation in lymphocytes through binding to CD4, but this effect is not sufficient to accomplish virus/cell fusion
PLA2G2D	HIV-1 gp120 causes an activation of phospholipase A2, resulting in the increased release of arachidonic acid, which may sensitize the NMDA receptor
PLA2G2E	HIV-1 gp120 induces a specific phospholipase A2 (PLA2) activation in lymphocytes through binding to CD4, but this effect is not sufficient to accomplish virus/cell fusion
PLA2G2E	HIV-1 gp120 causes an activation of phospholipase A2, resulting in the increased release of arachidonic acid, which may sensitize the NMDA receptor
PLA2G2F	HIV-1 gp120 induces a specific phospholipase A2 (PLA2) activation in lymphocytes through binding to CD4, but this effect is not sufficient to accomplish virus/cell fusion
PLA2G2F	HIV-1 gp120 causes an activation of phospholipase A2, resulting in the increased release of arachidonic acid, which may sensitize the NMDA receptor
PLA2G12A	HIV-1 gp120 induces a specific phospholipase A2 (PLA2) activation in lymphocytes through binding to CD4, but this effect is not sufficient to accomplish virus/cell fusion
PLA2G12A	HIV-1 gp120 causes an activation of phospholipase A2, resulting in the increased release of arachidonic acid, which may sensitize the NMDA receptor
PLA2G12B	HIV-1 gp120 induces a specific phospholipase A2 (PLA2) activation in lymphocytes through binding to CD4, but this effect is not sufficient to accomplish virus/cell fusion
PLA2G12B	HIV-1 gp120 causes an activation of phospholipase A2, resulting in the increased release of arachidonic acid, which may sensitize the NMDA receptor
IKBKE	HIV-1 gp120/CD4 interaction-induced NF-kappaB activation stimulates the hyperphosphorylation of IkappaB-alpha by IkappaB kinases (IKKs)
ITGAL	The gp120-integrin alpha4beta7 complex mediates LFA-1 activation on T cells and increases the efficiency of infection by promoting synapse formation
ITGAL	The interaction of CD4+ T cells with HIV-1 gp120 on bilayers triggers LFA-1 activation and the LFA-1-ICAM-1 interaction rearrangement
ICAM1	HIV gp120 and TNF-alpha synergistically reduce endothelial nitric oxide synthase (eNOS) expression and cause endothelial dysfunction via ICAM-1
EIF2AK2	HIV-1 gp120 induces activation of PKR and its translocation from cytoplasm to nucleus in neuronal cell lines
IL1B	Matrix metalloproteinases MMP2 and MMP9 participate in the maturation process of cleavage and activation of IL-1beta based on the intracerebroventricular injection of the HIV-1 envelope glycoprotein gp120
IL1R2	HIV-1 gp120-induced synapse loss requires sequential activation of CXCR4, IL-1beta receptor, and NMDA receptor
IL10	HIV-1 gp120 recruits SOCS-3 through IL-10 activation for suppressing IL-6 and IL-6 dependent STAT3 in immature dentritic cells
JMJD7-PLA2G4B	HIV-1 gp120 induces a specific phospholipase A2 (PLA2) activation in lymphocytes through binding to CD4, but this effect is not sufficient to accomplish virus/cell fusion
JMJD7-PLA2G4B	HIV-1 gp120 causes an activation of phospholipase A2, resulting in the increased release of arachidonic acid, which may sensitize the NMDA receptor
LIMK1	HIV-1 infection and gp120 activates LIMK1/2 by increased levels of LIMK1/2 phosphorylation. Gp120-mediated LIMK activation is dependent on the Rack-PAK-LIMK pathway through phosphorylation of PAK2 and Rac1
LIMK1	CCR5 expression inhibits HIV-1 gp120-induced LIMK1 activation and cofilin phosphorylation in CD4/CXCR4 expressing 293T cells
LIMK2	HIV-1 gp120 activates LIMK1/2 by increased levels of LIMK1/2 phosphorylation. Gp120-mediated LIMK activation is dependent on the Rack-PAK-LIMK pathway through phosphorylation of PAK2 and Rac1
LAT	Lck is recuited to a virological synapse (VS) interface and is highly colocalized with gp120 when cells interact with gp120+ICAM-1 bilayers, leading to activate ZAP70, LAT, SLP76, and PLCgamma
LCP2	Lck is recuited to a virological synapse (VS) interface and is highly colocalized with gp120 when cells interact with gp120+ICAM-1 bilayers, leading to activate ZAP70, LAT, SLP76, and PLCgamma
MMP9	Matrix metalloproteinases MMP2 and MMP9 participate in the maturation process of cleavage and activation of IL-1beta based on the intracerebroventricular injection of the HIV-1 envelope glycoprotein gp120
MMP9	Concomitant incubation with gp120 and methamphetamine stimulates LPS-induced MMP-9 expression and biological activity in monocyte-derived macrophages
MAPK1	Stimulation of human monocyte-derived macrophages with HIV-1 gp120 results in the CCR5-mediated activation of Lyn and the concomitant Lyn-dependent activation of the mitogen-activated protein (MAP) kinase ERK-1/2, which leads to production of TNF-alpha
MAPK1	HIV-1 gp120-induced phosphatidylcholine-specific phospholipase D (PLD) activity is dependent on the activation of ERK1/2
MAPK1	HIV-1 gp120 activates AKT, ERK1/2, and p38 signaling in tonsil CD4+ T cells. Soluble CD4 inhibits AKT and ERK1/2 activation, but enhances phosphorylation of p38
MAPK1	HIV-1 gp120 induces activation of the ERK1/2 MAPK signaling pathway in polarized oral epithelial cells
MAPK1	HIV-1 Env (gp120) binds to CD209 (DC-SIGN), which activates NFKB1 (NF-kB), MAPK1 (ERK1/2), and MAPK14 (p38)
MAPK1	HIV-1 gp120 activates c-Jun N-terminal kinase (JNK) and p42 extracellular-regulated kinase (ERK) in macrophages and primary human central nervous system (CNS) cells
MAPK10	CCR5 and CXCR4 coreceptor engagement by HIV-1 gp120 in primary macrophages activates 2 members of the mitogen-activated protein kinase (MAPK) superfamily, c-Jun amino-terminal kinase and p38 MAPK
MAPK10	HIV-1 gp120 activates c-Jun N-terminal kinase (JNK) and p42 extracellular-regulated kinase (ERK) in primary human central nervous system (CNS) cells with an early peak of activation at 2 to 5 minutes
MAPK11	HIV-1 gp120 binding to CD4 results in activation of the mitogen-activated protein kinase (MAPK) in CD4(+) lymphocytes prestimulated through their T-cell receptor (TCR)
MAPK12	HIV-1 gp120 binding to CD4 results in activation of the mitogen-activated protein kinase (MAPK) in CD4(+) lymphocytes prestimulated through their T-cell receptor (TCR)
MAPK13	HIV-1 gp120 binding to CD4 results in activation of the mitogen-activated protein kinase (MAPK) in CD4(+) lymphocytes prestimulated through their T-cell receptor (TCR)
MAPK14	CCR5 and CXCR4 coreceptor engagement by HIV-1 gp120 in primary macrophages activates 2 members of the mitogen-activated protein kinase (MAPK) superfamily, c-Jun amino-terminal kinase and p38 MAPK
MAPK14	HCV-E2 and HIV-1 gp120 act collaboratively to trigger a specific set of downstream signaling pathways that include activation of p38 mitogen-activated protein (MAP) kinase and the tyrosine phosphatase, SHP2, in hepatocytes
MAPK14	Morphine potentiates HIV-1 gp120-induced neuronal apoptosis, which involves activation of the p38 MAPK cellular signaling pathway
MAPK14	Increased neurotoxicity mediated by cocaine and gp120 involves signaling pathways including c-jun N-terminal kinase (JNK), p38, extracellular signal-regulated kinase (ERK)/mitogen-activated protein kinases (MAPK), and nuclear factor (NF)-kappaB
MAPK14	Treatment of human hepatic stellate cells with gp120 significantly increases secretion and gene expression of CCL2, metalloprotease-1 and interleukin-6. Gp120 also induces activation of Akt, NF-kappaB, and p38(MAPK)
MAPK14	HIV-1 gp120/41 Envelope proteins form a complex with integrin alpha4beta7 and chemokine receptor CCR5 on the CD4-negative gamma-delta T cell membrane, which leads to activation of the p38-caspase pathway and induces the death of gamma-delta cells
MAPK14	HIV-1 gp120 upregulates the expression of IL-6 and IL-8 via the p38 signaling pathway and the PI3K/Akt signaling pathway in astrocytes
MAPK14	HIV-1 gp120 activates AKT, ERK1/2, and p38 signaling in tonsil CD4+ T cells. Soluble CD4 inhibits AKT and ERK1/2 activation, but enhances phosphorylation of p38
MAPK14	HIV-1 Env (gp120) binds to CD209 (DC-SIGN), which activates NFKB1 (NF-kB), MAPK1 (ERK1/2), and MAPK14 (p38)
MAPK15	HIV-1 gp120 binding to CD4 results in activation of the mitogen-activated protein kinase (MAPK) in CD4(+) lymphocytes prestimulated through their T-cell receptor (TCR)
MAPK3	Stimulation of human monocyte-derived macrophages with HIV-1 gp120 results in the CCR5-mediated activation of Lyn and the concomitant Lyn-dependent activation of the mitogen-activated protein (MAP) kinase ERK-1/2, which leads to production of TNF-alpha
MAPK3	HIV-1 gp120-induced phosphatidylcholine-specific phospholipase D (PLD) activity is dependent on the activation of ERK1/2
MAPK3	Increased neurotoxicity mediated by cocaine and gp120 involves signaling pathways including c-jun N-terminal kinase (JNK), p38, extracellular signal-regulated kinase (ERK)/mitogen-activated protein kinases (MAPK), and nuclear factor (NF)-kappaB
MAPK3	HIV-1 gp120 activates AKT, ERK1/2, and p38 signaling in tonsil CD4+ T cells. Soluble CD4 inhibits AKT and ERK1/2 activation, but enhances phosphorylation of p38
MAPK3	HIV-1 gp120 induces activation of the ERK1/2 MAPK signaling pathway in polarized oral epithelial cells
MAPK3	HIV-1 gp120 activates c-Jun N-terminal kinase (JNK) and p42 extracellular-regulated kinase (ERK) in macrophages and primary human central nervous system (CNS) cells
MAPK4	HIV-1 gp120 binding to CD4 results in activation of the mitogen-activated protein kinase (MAPK) in CD4(+) lymphocytes prestimulated through their T-cell receptor (TCR)
MAPK6	HIV-1 gp120 binding to CD4 results in activation of the mitogen-activated protein kinase (MAPK) in CD4(+) lymphocytes prestimulated through their T-cell receptor (TCR)
MAPK7	HIV-1 gp120 binding to CD4 results in activation of the mitogen-activated protein kinase (MAPK) in CD4(+) lymphocytes prestimulated through their T-cell receptor (TCR)
MAPK8	CCR5 and CXCR4 coreceptor engagement by HIV-1 gp120 in primary macrophages activates 2 members of the mitogen-activated protein kinase (MAPK) superfamily, c-Jun amino-terminal kinase and p38 MAPK
MAPK8	Increased neurotoxicity mediated by cocaine and gp120 involves signaling pathways including c-jun N-terminal kinase (JNK), p38, extracellular signal-regulated kinase (ERK)/mitogen-activated protein kinases (MAPK), and nuclear factor (NF)-kappaB
MAPK8	HIV-1 gp120 activates c-Jun N-terminal kinase (JNK) and p42 extracellular-regulated kinase (ERK) in primary human central nervous system (CNS) cells with an early peak of activation at 2 to 5 minutes
MAPK9	CCR5 and CXCR4 coreceptor engagement by HIV-1 gp120 in primary macrophages activates 2 members of the mitogen-activated protein kinase (MAPK) superfamily, c-Jun amino-terminal kinase and p38 MAPK
MAPK9	HIV-1 gp120 activates c-Jun N-terminal kinase (JNK) and p42 extracellular-regulated kinase (ERK) in primary human central nervous system (CNS) cells with an early peak of activation at 2 to 5 minutes
MAP3K5	Binding of HIV-1 gp120 to DC-SIGN leads to excessive ASK-1 activation and promotes ASK-1-dependent apoptosis in human dendritic cells
FPR2	A synthetic peptide corresponding to amino acid residues 414-434 of HIV-1 gp120 downregulates the expression and function of chemokine receptors CCR5 and CXCR4 in monocytes by activating the 7-transmembrane G-protein-coupled receptor FPRL1/LXA4R
FPR2	A synthetic peptide domain of the V3 region of HIV-1 gp120 activates the FPRL1 receptor in monocytes and neutrophils and causes reduced response to several chemokines that use multiple cell receptors, including SDF-1alpha and RANTES
NOX1	HIV-1 gp120 binding to CXCR4 induces NADPH oxidase-mediated production of superoxide radicals in neurons, which is involved in the activation of neutral sphingomyelinase
NOX3	HIV-1 gp120 binding to CXCR4 induces NADPH oxidase-mediated production of superoxide radicals in neurons, which is involved in the activation of neutral sphingomyelinase
NOX4	HIV-1 gp120 binding to CXCR4 induces NADPH oxidase-mediated production of superoxide radicals in neurons, which is involved in the activation of neutral sphingomyelinase
NOX5	HIV-1 gp120 binding to CXCR4 induces NADPH oxidase-mediated production of superoxide radicals in neurons, which is involved in the activation of neutral sphingomyelinase
NFKB1	HIV-1 gp120/CD4 interaction-induced NF-kappaB activation stimulates the hyperphosphorylation of IkappaB-alpha by IkappaB kinases (IKKs)
NFKB1	HIV-1 gp120 induces NF-kappaB activation and increases p21(cip1/waf1) and p27(kip1) protein levels in human mesangial cells
NFKB1	PC-PLC is an upstream regulator of HIV-1 gp120-mediated NF-kappaB activation in human monocyte-derived macrophages
NFKB1	Increased neurotoxicity mediated by cocaine and gp120 involves signaling pathways including c-jun N-terminal kinase (JNK), p38, extracellular signal-regulated kinase (ERK)/mitogen-activated protein kinases (MAPK), and nuclear factor (NF)-kappaB
NFKB1	Treatment of human hepatic stellate cells with gp120 significantly increases secretion and gene expression of CCL2, metalloprotease-1 and interleukin-6. Gp120 also induces activation of Akt, NF-kappaB, and p38(MAPK)
NFKB1	HIV-1 gp120-mediated increases in IL-8 production in astrocytes are mediated through the NF-KapaB pathway
NFKB1	HIV-1 gp120 activates NF-kappaB by inducing phosphorylation of IkappaBalpha in human astrocyte cells
NFKB1	The binding of soluble HIV-1 gp120 to TLR2 or TLR4 results in upregulation of the TNF-alpha and IL-8 production through NF-kappaB activation
NFKB1	Binding of heat-inactivated HIV-1 (iHIV-1) or HIV-1 gp120 to infected resting PBMCs is sufficient to activate NF-kappa B and AP-1, to induce cell surface expression of CD25, and to commit cells to produce virus
NFKB1	In CD4-positive Jurkat cells, gp120 enhances TNF-induced NF-kappa B activation
NFATC1	Using either anti-CD4 monoclonal antibodies or HIV-1 gp120 binding to CD4 reveals a common epitope-specific activation of both the HIV-1 LTR and of the transcription factors NF-kappa B and NF-AT
NFATC2	Using either anti-CD4 monoclonal antibodies or HIV-1 gp120 binding to CD4 reveals a common epitope-specific activation of both the HIV-1 LTR and of the transcription factors NF-kappa B and NF-AT
NFATC3	Using either anti-CD4 monoclonal antibodies or HIV-1 gp120 binding to CD4 reveals a common epitope-specific activation of both the HIV-1 LTR and of the transcription factors NF-kappa B and NF-AT
NFATC4	Using either anti-CD4 monoclonal antibodies or HIV-1 gp120 binding to CD4 reveals a common epitope-specific activation of both the HIV-1 LTR and of the transcription factors NF-kappa B and NF-AT
PXN	SLIT2N, an active fragment of SLIT2, inhibits M-tropic HIV-1 gp120-induced Src signaling and activation of its downstream targets Pyk2, CDC42, Rac1, and paxillin in immature monocyte-derived dendritic cells
PIK3C3	HIV-1 gp120-induced PI3-kinase activity and calcium mobilization are inhibited by pertussis toxin and blocking antibodies directed against CCR5 and CXCR4, suggesting that this signaling is mediated through these chemokine receptors
PIK3C3	Concomitant activation of Lyn, Pyk2, and class IA PI3K are required for gp120-induced IL-1beta production
PIK3R1	HIV-1 gp120-induced PI3-kinase activity and calcium mobilization are inhibited by pertussis toxin and blocking antibodies directed against CCR5 and CXCR4, suggesting that this signaling is mediated through these chemokine receptors
PIK3R1	Concomitant activation of Lyn, Pyk2, and class IA PI3K are required for gp120-induced IL-1beta production
PIK3R1	HIV-1 gp120 upregulates the expression of IL-6 and IL-8 via the p38 signaling pathway and the PI3K/Akt signaling pathway in astrocytes
PIK3R2	HIV-1 gp120-induced PI3-kinase activity and calcium mobilization are inhibited by pertussis toxin and blocking antibodies directed against CCR5 and CXCR4, suggesting that this signaling is mediated through these chemokine receptors
PIK3R2	Concomitant activation of Lyn, Pyk2, and class IA PI3K are required for gp120-induced IL-1beta production
PIK3R2	HIV-1 gp120 upregulates the expression of IL-6 and IL-8 via the p38 signaling pathway and the PI3K/Akt signaling pathway in astrocytes
PIK3CA	HIV-1 gp120-induced PI3-kinase activity and calcium mobilization are inhibited by pertussis toxin and blocking antibodies directed against CCR5 and CXCR4, suggesting that this signaling is mediated through these chemokine receptors
PIK3CA	Concomitant activation of Lyn, Pyk2, and class IA PI3K are required for gp120-induced IL-1beta production
PIK3CA	HIV-1 gp120 upregulates the expression of IL-6 and IL-8 via the p38 signaling pathway and the PI3K/Akt signaling pathway in astrocytes
PIK3CB	HIV-1 gp120-induced PI3-kinase activity and calcium mobilization are inhibited by pertussis toxin and blocking antibodies directed against CCR5 and CXCR4, suggesting that this signaling is mediated through these chemokine receptors
PIK3CB	Concomitant activation of Lyn, Pyk2, and class IA PI3K are required for gp120-induced IL-1beta production
PIK3CB	HIV-1 gp120 upregulates the expression of IL-6 and IL-8 via the p38 signaling pathway and the PI3K/Akt signaling pathway in astrocytes
PIK3CD	HIV-1 gp120-induced PI3-kinase activity and calcium mobilization are inhibited by pertussis toxin and blocking antibodies directed against CCR5 and CXCR4, suggesting that this signaling is mediated through these chemokine receptors
PIK3CD	Concomitant activation of Lyn, Pyk2, and class IA PI3K are required for gp120-induced IL-1beta production
PIK3CD	HIV-1 gp120 upregulates the expression of IL-6 and IL-8 via the p38 signaling pathway and the PI3K/Akt signaling pathway in astrocytes
PIK3CG	HIV-1 gp120-induced PI3-kinase activity and calcium mobilization are inhibited by pertussis toxin and blocking antibodies directed against CCR5 and CXCR4, suggesting that this signaling is mediated through these chemokine receptors
PIK3CG	Concomitant activation of Lyn, Pyk2, and class IA PI3K are required for gp120-induced IL-1beta production
PIK3CG	HIV-1 gp120 upregulates the expression of IL-6 and IL-8 via the p38 signaling pathway and the PI3K/Akt signaling pathway in astrocytes
PIK3C2A	HIV-1 gp120-induced PI3-kinase activity and calcium mobilization are inhibited by pertussis toxin and blocking antibodies directed against CCR5 and CXCR4, suggesting that this signaling is mediated through these chemokine receptors
PIK3C2A	Concomitant activation of Lyn, Pyk2, and class IA PI3K are required for gp120-induced IL-1beta production
PIK3C2A	HIV-1 gp120 upregulates the expression of IL-6 and IL-8 via the p38 signaling pathway and the PI3K/Akt signaling pathway in astrocytes
PIK3C2B	HIV-1 gp120-induced PI3-kinase activity and calcium mobilization are inhibited by pertussis toxin and blocking antibodies directed against CCR5 and CXCR4, suggesting that this signaling is mediated through these chemokine receptors
PIK3C2B	Concomitant activation of Lyn, Pyk2, and class IA PI3K are required for gp120-induced IL-1beta production
PIK3C2B	HIV-1 gp120 upregulates the expression of IL-6 and IL-8 via the p38 signaling pathway and the PI3K/Akt signaling pathway in astrocytes
PIK3C2G	HIV-1 gp120-induced PI3-kinase activity and calcium mobilization are inhibited by pertussis toxin and blocking antibodies directed against CCR5 and CXCR4, suggesting that this signaling is mediated through these chemokine receptors
PIK3C2G	Concomitant activation of Lyn, Pyk2, and class IA PI3K are required for gp120-induced IL-1beta production
PIK3C2G	HIV-1 gp120 upregulates the expression of IL-6 and IL-8 via the p38 signaling pathway and the PI3K/Akt signaling pathway in astrocytes
PIP5K1A	HIV-1 Env-gp120 protein induces PIP(2) production in permissive lymphocytes through the activation of phosphatidylinositol-4-phosphate 5-kinase (PI4P5-K) Ialpha. Cells overexpressing mutant D227A (D/A)-PI4P5-K Ialpha severely reduce HIV-1 infection
PLA2G1B	HIV-1 gp120 induces a specific phospholipase A2 (PLA2) activation in lymphocytes through binding to CD4, but this effect is not sufficient to accomplish virus/cell fusion
PLA2G1B	HIV-1 gp120 causes an activation of phospholipase A2, resulting in the increased release of arachidonic acid, which may sensitize the NMDA receptor
PLA2G2A	HIV-1 gp120 induces a specific phospholipase A2 (PLA2) activation in lymphocytes through binding to CD4, but this effect is not sufficient to accomplish virus/cell fusion
PLA2G2A	HIV-1 gp120 causes an activation of phospholipase A2, resulting in the increased release of arachidonic acid, which may sensitize the NMDA receptor
PLD1	HIV-1 gp120-induced phosphatidylcholine-specific phospholipase D (PLD) activity is dependent on the activation of ERK1/2
PLD2	HIV-1 gp120-induced phosphatidylcholine-specific phospholipase D (PLD) activity is dependent on the activation of ERK1/2
PLA2G7	HIV-1 gp120 induces a specific phospholipase A2 (PLA2) activation in lymphocytes through binding to CD4, but this effect is not sufficient to accomplish virus/cell fusion
PLA2G7	HIV-1 gp120 causes an activation of phospholipase A2, resulting in the increased release of arachidonic acid, which may sensitize the NMDA receptor
POLR2M	The transcription factors and kinases c-Jun, JNK, MEK, p38 MAPK, STAT-3, JAK-1, TFII D, TFII F, eIF-4E, and RNA polymerase II are induced by HIV-1 gp120
PRKCA	c-FLIPL inhibits Bax activation via modulating PKC expression at the transcriptional level involving AP-2 during gp120 treatment
PRKCB	c-FLIPL inhibits Bax activation via modulating PKC expression at the transcriptional level involving AP-2 during gp120 treatment
PRKCD	c-FLIPL inhibits Bax activation via modulating PKC expression at the transcriptional level involving AP-2 during gp120 treatment
PRKCE	c-FLIPL inhibits Bax activation via modulating PKC expression at the transcriptional level involving AP-2 during gp120 treatment
PRKCH	c-FLIPL inhibits Bax activation via modulating PKC expression at the transcriptional level involving AP-2 during gp120 treatment
PRKCG	c-FLIPL inhibits Bax activation via modulating PKC expression at the transcriptional level involving AP-2 during gp120 treatment
PRKCI	c-FLIPL inhibits Bax activation via modulating PKC expression at the transcriptional level involving AP-2 during gp120 treatment
PRKCQ	c-FLIPL inhibits Bax activation via modulating PKC expression at the transcriptional level involving AP-2 during gp120 treatment
PRKCZ	c-FLIPL inhibits Bax activation via modulating PKC expression at the transcriptional level involving AP-2 during gp120 treatment
GRINA	HIV-1 gp120 activates NMDA receptor directly and phosphorylates JNK through a gp120-mediated apoptotic pathway in human neuroblastoma cells
GRINA	HIV-1 gp120 activates forward trafficking and surface clustering of NMDA receptors in membrane microdomains by a PKA-dependent phosphorylation of the NR1 C-terminal Ser897, followed by a PKC-dependent phosphorylation of Ser896
PTK2B	Concomitant activation of Lyn, Pyk2, and class IA PI3K are required for gp120-induced IL-1beta production
PTK2B	HIV-1 gp120-induced Pyk2 activation mediated by intracellular Ca2+ release is required for HIV-1 gp120-mediated Rac-1 activation and membrane fusion
PTK2B	SLIT2N, an active fragment of SLIT2, inhibits M-tropic HIV-1 gp120-induced Src signaling and activation of its downstream targets Pyk2, CDC42, Rac1, and paxillin in immature monocyte-derived dendritic cells
FOS	Binding of heat-inactivated HIV-1 (iHIV-1) or HIV-1 gp120 to infected resting PBMCs is sufficient to activate NF-kappa B and AP-1, to induce cell surface expression of CD25, and to commit cells to produce virus
SRC	SLIT2N, an active fragment of SLIT2, inhibits M-tropic HIV-1 gp120-induced Src signaling and activation of its downstream targets Pyk2, CDC42, Rac1, and paxillin in immature monocyte-derived dendritic cells
PLA2G2C	HIV-1 gp120 induces a specific phospholipase A2 (PLA2) activation in lymphocytes through binding to CD4, but this effect is not sufficient to accomplish fusion
PLA2G2C	HIV-1 gp120 causes an activation of phospholipase A2, resulting in the increased release of arachidonic acid, which may sensitize the NMDA receptor
AKT1	Treatment of human hepatic stellate cells with gp120 significantly increases secretion and gene expression of CCL2, metalloprotease-1 and interleukin-6. Gp120 also induces activation of Akt, NF-kappaB, and p38(MAPK)
AKT1	HIV-1 gp120 upregulates the expression of IL-6 and IL-8 via the p38 signaling pathway and the PI3K/Akt signaling pathway in astrocytes
AKT1	HIV-1 gp120 activates AKT, ERK1/2, and p38 signaling in tonsil CD4+ T cells. Soluble CD4 inhibits AKT and ERK1/2 activation, but enhances phosphorylation of p38
AKT2	HIV-1 gp120 upregulates the expression of IL-6 and IL-8 via the p38 signaling pathway and the PI3K/Akt signaling pathway in astrocytes
AKT2	HIV-1 gp120 activates AKT, ERK1/2, and p38 signaling in tonsil CD4+ T cells. Soluble CD4 inhibits AKT and ERK1/2 activation, but enhances phosphorylation of p38
AKT3	HIV-1 gp120 upregulates the expression of IL-6 and IL-8 via the p38 signaling pathway and the PI3K/Akt signaling pathway in astrocytes
AKT3	HIV-1 gp120 activates AKT, ERK1/2, and p38 signaling in tonsil CD4+ T cells. Soluble CD4 inhibits AKT and ERK1/2 activation, but enhances phosphorylation of p38
RAF1	Interaction of gp120 with DC-SIGN activates Raf-1 and phosphorylates Raf-1 at positions Ser338, Tyr340, and Tyr341
RAF1	DC-SIGN-induced signaling by HIV-1 is essential for Raf-1-mediated phosphorylation of p65 NFkappaB at Ser276, which recruits pTEF-b to HIV-1 LTR to phosphorylate RNAPII at Ser2
RAF1	HIV-1 gp120-induced release of IL-10 depends on the activation of Raf-1 along with NF-kappaB p65 in immature dentritic cells
RAC1	PLC-beta activation and intracellular Ca2+ release are required for HIV-1 gp120-mediated Rac-1 activation and membrane fusion via the G-alpha(q/11) family of G proteins
RAC1	HIV-1 gp120-induced Pyk2 activation mediated by intracellular Ca2+ release is required for HIV-1 gp120-mediated Rac-1 activation and membrane fusion
RAC1	SLIT2N, an active fragment of SLIT2, inhibits M-tropic HIV-1 gp120-induced Src signaling and activation of its downstream targets Pyk2, CDC42, Rac1, and paxillin in immature monocyte-derived dendritic cells
PAK1	DC-SIGN engagement by HIV-1 gp120 on dendritic cell (DC) surface subsequently activates Cdc42, Pak1, and Wasp, leading to an increase in membrane extensions at the DC surface
STAT1	HIV-1 gp120 activates both STAT1 and STAT2 in primary human monocyte-derived dendritic cells
STAT2	HIV-1 gp120 activates both STAT1 and STAT2 in primary human monocyte-derived dendritic cells
STAT3	HIV-1 gp120-induced release of IL-6 activates STAT3 in primary human monocyte-derived dendritic cells
STAT3	Monocyte-derived dendritic cells treated with HIV-1 gp120 (CCR5-tropic, CN54) activates STAT3 leading to regulation of miRNA expression levels (MIR21, MIR181B1, MIR155)
SMPD2	HIV-1 gp120 binding to CXCR4 induces NADPH oxidase-mediated production of superoxide radicals in neurons, which is involved in the activation of neutral sphingomyelinase
SMPD2	In human primary neurons, HIV-1 gp120 induces the activation of sphingomyelinases (primarily neutral sphingomyelinase); antisense knockdown of neutral sphingomyelinase markedly inhibits gp120-mediated apoptosis and cell death of primary neurons
SMPD3	HIV-1 gp120 binding to CXCR4 induces NADPH oxidase-mediated production of superoxide radicals in neurons, which is involved in the activation of neutral sphingomyelinase
SMPD3	In human primary neurons, HIV-1 gp120 induces the activation of sphingomyelinases (primarily neutral sphingomyelinase); antisense knockdown of neutral sphingomyelinase markedly inhibits gp120-mediated apoptosis and cell death of primary neurons
SMPD4	HIV-1 gp120 binding to CXCR4 induces NADPH oxidase-mediated production of superoxide radicals in neurons, which is involved in the activation of neutral sphingomyelinase
SMPD4	In human primary neurons, HIV-1 gp120 induces the activation of sphingomyelinases (primarily neutral sphingomyelinase); antisense knockdown of neutral sphingomyelinase markedly inhibits gp120-mediated apoptosis and cell death of primary neurons
SMPD1	In human primary neurons, HIV-1 gp120 induces the activation of sphingomyelinases (primarily neutral sphingomyelinase); antisense knockdown of neutral sphingomyelinase markedly inhibits gp120-mediated apoptosis and cell death of primary neurons
JUN	Binding of heat-inactivated HIV-1 (iHIV-1) or HIV-1 gp120 to infected resting PBMCs is sufficient to activate NF-kappa B and AP-1, to induce cell surface expression of CD25, and to commit cells to produce virus
E2F1	In cultured neurons, HIV-1 gp120 increases transcription factor E2F1 levels in the nucleus, stimulates its transcriptional activity, and enhances the expression of the E2F1 target proteins Cdc2 and Puma
RELA	HIV-1 gp120-induced release of IL-10 depends on the activation of Raf-1 along with NF-kappaB p65 in immature dentritic cells
RELA	HIV-1 Env (gp120) binds to CD209 (DC-SIGN), which activates NFKB1 (NF-kB), MAPK1 (ERK1/2), and MAPK14 (p38)
TNF	HIV-1 gp120 triggers apoptosis in primary osteoblasts and osteoblast-derived cell lines (HOBIT) through TNFalpha activation
CSK	DC-SIGN engagement by HIV-1 gp120 on dendritic cell (DC) surface activates Src kinases, leading to an increase in membrane extensions at the DC surface
FYN	Interaction of HIV-1 gp120 with CD4 leads to increased levels of phosphorylation of the src-family Lck and Fyn protein tyrosine kinases and enhancement of their activities
LCK	Activation of the CD4-p56lck receptor signal transduction pathway by HIV-1 gp120 does not increase prostaglandin formation
LCK	Binding of HIV-1 gp120 to CD4 induces p56lck activation and zeta-chain (TCR) associated protein kinase 70kDa desensitization independent of TCR tyrosine phosphorylation
LCK	Interaction of HIV-1 gp120 with CD4 leads to increased levels of phosphorylation of the src-family Lck and Fyn protein tyrosine kinases and enhancement of their activities
LCK	The protein tyrosine kinase p56lck plays an active role in transmitting an HIV-1 gp120-mediated signal that increases the oxidative state of cells and as a consequence amplifies TNF-mediated NF-kappa B DNA binding
LYN	Stimulation of human monocyte-derived macrophages with HIV-1 gp120 results in the CCR5-mediated activation of Lyn and the concomitant Lyn-dependent activation of the mitogen-activated protein (MAP) kinase ERK-1/2, which leads to production of TNF-alpha
LYN	Concomitant activation of Lyn, Pyk2, and class IA PI3K are required for gp120-induced IL-1beta production
ZAP70	Lck is recuited to a virological synapse (VS) interface and is highly colocalized with gp120 when cells interact with gp120+ICAM-1 bilayers, leading to activation of ZAP70, LAT, SLP76, and PLCgamma
PTPN11	HCV-E2 and HIV-gp120 act collaboratively to trigger a specific set of downstream signaling pathways that include activation of p38 mitogen-activated protein (MAP) kinase and the tyrosine phosphatase, SHP2, in hepatocytes
VIPR1	HIV-1 gp120 has sequence similarity to the natural ligand for VPAC1 and it can activate this receptor directly
WAS	DC-SIGN engagement by HIV-1 gp120 on dendritic cell (DC) surface subsequently activates Cdc42, Pak1, and Wasp, leading to an increase in membrane extensions at the DC surface
ARPC2	SLIT2N, an active fragment of SLIT2, inhibits M-tropic HIV-1 gp120-induced association of LSP1, Wiskott-Aldrich Syndrome protein (WASp), Actin-Related Protein 2/3 (Arp2/3), and beta-actin in immature monocyte-derived dendritic cells
CCR1	HIV-1 gp120 from CXCR4-tropic subtype E viruses isolated in Thailand associates with and uses at least one of the following coreceptors for virus entry: CCR8, CCR1, CCR2b, or CX3CR1
CCR2	HIV-1 gp120 from CXCR4-tropic subtype E viruses isolated in Thailand associates with and uses at least one of the following coreceptors for virus entry: CCR8, CCR1, CCR2b, or CX3CR1
CCR5	Sulfation of CCR5 by tyrosylprotein sulfotranferase-2 is crucial for mediating interaction with HIV-1 gp120. The pattern and the rate of sulfation for CCR5 depend on the number of amino acids N-terminal of Tyr-3
CCR8	HIV-1 gp120 from CXCR4-tropic subtype E viruses isolated in Thailand associates with and uses at least one of the following coreceptors for virus entry: CCR8, CCR1, CCR2b, or CX3CR1
CANX	The signal-sequence-retained form of HIV-1 gp120 is associated with calnexin in the endoplasmic reticulum (ER), while the signal-sequence-cleaved form is disassociated from calnexin and undergoes folding to associate with the CD4 cellular receptor
CASP3	Mutational analysis shows that HIV-1 gp120 R476K and N425R are associated with the bystander apoptosis-inducing activity of Env glycoprotein through caspase 3
CX3CR1	HIV-1 gp120 from CXCR4-tropic subtype E viruses isolated in Thailand associates with and uses at least one of the following coreceptors for virus entry: CCR8, CCR1, CCR2b, or CX3CR1
LSP1	SLIT2N, an active fragment of SLIT2, inhibits M-tropic HIV-1 gp120-induced association of LSP1, Wiskott-Aldrich Syndrome protein (WASp), Actin-Related Protein 2/3 (Arp2/3), and beta-actin in immature monocyte-derived dendritic cells
WAS	SLIT2N, an active fragment of SLIT2, inhibits M-tropic HIV-1 gp120-induced association of LSP1, Wiskott-Aldrich Syndrome protein (WASp), Actin-Related Protein 2/3 (Arp2/3), and beta-actin in immature monocyte-derived dendritic cells
UGT8	Galactosyl ceramide (GalCer) or sulfatide (sul) may serve as an alternate receptor for human immunodeficiency virus (HIV) in neural cell; the amino acids of HIV-1 gp120 responsible for GalCer/sul binding reside between amino acids 206 and 275
CHRNA1	HIV-1 gp120 binds to nicotinic acetylcholine receptors in muscle cells and neurons
CHRNB1	HIV-1 gp120 binds to nicotinic acetylcholine receptors in muscle cells and neurons
ORM1	Recombinant precursor gp160 (rgp160) or surface unit gp120 (rgp120) of HIV-1 and alpha 1-acid glycoprotein (AGP) show a specific low-affinity binding via N-linked glycans
ORM2	Recombinant precursor gp160 (rgp160) or surface unit gp120 (rgp120) of HIV-1 and alpha 1-acid glycoprotein (AGP) show a specific low-affinity binding via N-linked glycans
SERPINC1	Activated granulocytes and macrophages producing hypochlorite/hypochlorous acid-altered isolated proteins antithrombin III and human serum albumin bind to gp120 and inhibit viral proliferation
APLNR	Macrophage-tropic HIV-1 can use CCR2b, and to a lesser extent CCR3, STRL33, and APJ, to infect cells; the V1/2 region of HIV-1 gp120 plays a more important role in governing the use of CCR2b, CCR3, STRL33, and APJ than for CXCR4
ACKR2	A promiscuous CC chemokine receptor, D6, can function as a coreceptor for various primary dual-tropic isolates of HIV-1 and HIV-2 through binding to the viral gp120 protein
DEFB103B	HIV-1 SF33 Env (gp120) binds to DEFB4A (hBD2) and DEFB103 (hBD3) in polarized infant tonsil cells as shown through immunoprecipitation
DEFB4A	HIV-1 SF33 Env gp120 binds to DEFB4A (hBD2) and DEFB103 (hBD3) in polarized infant tonsil cells as shown through immunoprecipitation
CCR2	Macrophage-tropic HIV-1 can use CCR2b, and to a lesser extent CCR3, STRL33, and APJ, to infect cells; the V1/2 region of HIV-1 gp120 plays a more important role in governing the use of CCR2b, CCR3, STRL33, and APJ than for CXCR4
CCR3	The coreceptor-binding site in HIV-1 gp120 is centered around an anti-parallel beta-sheet structure 'bridging sheet domain'; mutations in and adjacent to this domain affect the use of coreceptors CCR3 and CCR8 by gp120 for virus entry
CCR3	HIV-1 isolates showing CCR3 tropism are particularly efficient in using CMKLR1/ChemR23 as a co-receptor; some HIV-2 and SIV isolates also use CMKLR1/ChemR23
CCR3	Amino acid N356 in conserved region 3 of HIV-1 gp120 and amino acids R440 and N448 in conserved region 4 of gp120 are three amino-acid determinants for CCR3 use as a coreceptor for HIV-1 entry into cells
CCR3	HIV-1 gp120 utilization of CCR3 as a coreceptor facilitates infection by a more restricted subset of primary viruses, and binding of the CCR3 ligand, eotaxin, inhibits infection by these isolates
CCR3	Utilization of CCR3 and CCR5 as coreceptors of HIV-1 binding/fusion depends upon the sequence of the third variable (V3) region of the HIV-1 gp120 exterior envelope glycoprotein
CCR3	Macrophage-tropic HIV-1 can use CCR2b, and to a lesser extent CCR3, STRL33, and APJ, to infect cells; the V1/2 region of HIV-1 gp120 plays a more important role in governing the use of CCR2b, CCR3, STRL33, and APJ than for CXCR4
CCR4	An envelope-mediated fusion assay demonstrates low HIV-1 gp120 use of CCR4 as a coreceptor for some primary HIV-1 isolates; treatment of PBMC with CCL22 causes down-modulation of endogenous CCR4 but has no significant effect on HIV-1 entry
CCR5	The chemokine receptor CCR5 is posttranslationally modified by sulfation of its N-terminal tyrosines; sulfated tyrosines contribute to the binding of CCR5 to MIP-1 alpha, MIP-1 beta, and HIV-1 gp120/CD4 complexes and to the ability of HIV-1 to enter cells
CCR5	An adapted primary HIV-1 isolate, ADA, is able to replicate in CD4-negative cells expressing human CCR5; the gp120 glycoprotein of the adapted virus binds CCR5 directly, without prior interaction with CD4
CCR5	Chemokines such as MCP-3 and MCP-2 that can compete with high affinity for MIP-1beta binding to CCR5 can also compete for monomeric HIV-1 gp120 binding to CCR5, although with variable potencies
CCR5	Anti-CCR5 monoclonal antibodies efficiently prevent HIV-1 infection by inducing receptor dimerization, but not by interfering with HIV-1 gp120 binding to CCR5
CCR5	AGP inhibits the binding of the HIV-1 gp120 consensus V3 domain (V3Cs) and macrophage inflammatory protein-1beta (MIP-1beta) to CCR5 on human monocyte-derived macrophages (MDM)
CCR5	CCR5 and CXCR4 coreceptor engagement by HIV-1 gp120 in primary macrophages activates 2 members of the mitogen-activated protein kinase (MAPK) superfamily, c-Jun amino-terminal kinase and p38 MAPK
CCR5	The coreceptor-binding site in HIV-1 gp120 is centered around an anti-parallel beta-sheet structure 'bridging sheet domain'; mutations in and adjacent to this domain have greater impact on CXCR4-mediated fusion than on CCR5-mediated fusion
CCR5	A peptide fragment corresponding to the loop between the fifth and sixth transmembrane regions of the CCR5 receptor (amino acids 222-240) can inhibit HIV-1 infection of MT-4 cells, suggesting this region of CCR5 is involved with HIV-1 gp120 binding
CCR5	HIV-1 gp120 induces IL-1beta release from macrophages in a time- and concentration-dependent manner through binding to the chemokine receptor CCR5 and coupling to G(i)alpha protein
CCR5	HIV-1 gp120 hydrogen bond interactions among transmembrane residues Y108, E283, and Y251, are crucial for HIV-1-gp120/sCD4 complex binding and HIV-1 fusion. HIV-1 gp120 binding to CCR5 disrupts these interhelix hydrogen bond interactions
CCR5	Binding of HIV-1 gp120 to CCR5 causes NHERF1-mediated activation of RhoA
CCR5	HIV-1 JR-CSF Env binds CCR5 but is abrogated by the mutation K421D
CCR5	HIV-1 JR-CSF Env mutant S142N binds CCR5 with better affinity
CCR5	HIV-1 gp120 D197 and T/V200 increase fusion and infection of cells expressing low CD4 by enhancing gp120 binding to CCR5
CCR5	HIV-1 gp120 binds to CCR5 with decreased affinity when an alanine insertion within the GPG (G310_P311insA) of the gp120 VL3 (resulting from Maraviroc pressure) is present; molecular simulations indicate weakened interaction with CCR5 extracellular loop 2
CCR5	HIV-1 Env (gp120) V3 loop binds to CXCR4 and CCR5 through in silico analysis
CCR5	The CCR5 chemokine receptor is required for the entry of macrophage-tropic HIV-1 into target cells; the HIV-1 gp120-CD4 complex binds CCR5, which inhibits the binding of the natural CCR5 ligands macrophage inflammatory protein (MIP)-1alpha and MIP-1beta
CCR5	The binding of HIV-1 gp120 to CCR5 and entry of macrophage-tropic HIV-1 isolates into cells is blocked by CCR5 antagonists or the chemokine RANTES, which interacts with CCR5
CCR5	Engagement of the CCR5 and CXCR4 receptors by HIV-1 gp120 induces tyrosine phosphorylation of the protein tyrosine kinase Pyk2
CCR5	The amino-terminal residues (amino acids 1-25) and three extracellular loops (amino acids 88-102, 168-194, 261-277) of the CCR5 coreceptor are highly involved in its binding to gp120 from macrophage-tropic HIV-1 strains and in CCR5-mediated HIV-1 entry
CCR5	In addition to the V3 loop of HIV-1 gp120, some conserved amino acid residues (117-123, 207, 419-422, and 438-441) are also involved in CCR5 chemokine receptor binding
CCR8	The coreceptor-binding site in HIV-1 gp120 is centered around an anti-parallel beta-sheet structure 'bridging sheet domain'; mutations in and adjacent to this domain affect the use of coreceptors CCR3 and CCR8 by gp120 for virus entry
CCL5	HIV-1 JRFL Env (gp120) binds specifically to polystyrene-immobilized PF4 (CXCL4) and CCL5 (RANTES) as measured through ELISA
CLEC4A	HIV-1 gp140 trimers bind to dendritic cell immunoreceptor (DCIR) more strongly than HIV-1 gp120 proteins
CLEC4A	DCIR is less efficient than DC-SIGN in capturing a wide range of HIV-1 isolates and transferring them to target cells, and exhibits a distinct binding affinity to gp120 compared to that of DC-SIGN to gp120
CLEC4A	HIV-1 Env gp120/41 (JRFL Env in the contaxt of HIV-Gag-GFP VLP) binds to CLEC4A (DCIR) on the surface of basophils
CLEC4C	HIV-1 gp120 monomers and trimers bind to BDCA2 in transfected cells
CLEC4G	LSECtin binds to soluble human immunodeficiency virus type-1 (HIV-1) GP120
CD207	HIV-1 gp120 binds to B cells through mannose C-type lectin receptors (MCLRs), such as DC-SIGN, mannose receptor, and langerin
CLEC4M	L-SIGN behaves similarly to DC-SIGN in that it has a high affinity for ICAM-3, captures HIV-1 through gp120 binding, and enhances HIV-1 infection of T cells in trans
CLEC4M	Crystal structures of carbohydrate-recognition domains of DC-SIGN and of DC-SIGNR in combination with binding studies reveal that these receptors selectively recognize endogenous high-mannose oligosaccharides of HIV-1 gp120
CLEC4M	HIV-1 gp120 binds to a membrane-associated mannose-binding lectin in a CD4-independent manner
MRC2	HIV-1 gp120 binds to B cells through mannose C-type lectin receptors (MCLRs), such as DC-SIGN, mannose receptor, and langerin
MRC2	Mannose receptor (MR) dimers bind to soluble monomeric and trimeric HIV envelope and to HIV virion in capture assay
MRC2	HIV-1 gp120 binds to mannose receptor on vaginal epithelial cells
CXCR4	A gp120 protein derived from the HIV-1 IIIB strain utilizes CXCR4 as a primary receptor in the absence of CD4 on T- and B- lymphoid cell lines
CXCR4	Cathepsin D may induce conformational modification of HIV-1 gp120, allowing direct interaction with the CXCR4 coreceptor and enhancing HIV-1 infectivity and entry into cells
CXCR4	Induction of apoptosis in cell cultures through binding of HIV-1 gp120 or gp160 to CXCR4 involves protein kinase C, basic fibroblast growth factor, caspase-3, and the pro-apoptotic molecule Bax
CXCR4	A CD4-independent, CXCR4-tropic HIV-1 isolate directly interacts with CXCR4 through its mutated gp120, and downregulates CXCR4 membrane expression in CD4-positive or -negative cells chronically infected with the strain
CXCR4	Production of the C-X-C chemokine growth-regulated oncogene alpha (GRO-alpha) is markedly stimulated by CXCR4-tropic HIV-1; HIV-1 gp120 engagement of CXCR4 initiates the stimulation of GRO-alpha production, which is blocked by antibodies to CXCR4
CXCR4	CCR5 and CXCR4 coreceptor engagement by HIV-1 gp120 in primary macrophages activates 2 members of the mitogen-activated protein kinase (MAPK) superfamily, c-Jun amino-terminal kinase and p38 MAPK
CXCR4	Kappa-opioid receptor (KOR) agonist treatment of CD4(+) lymphocytes inhibits HIV-1 envelope gp120/41-mediated membrane fusion via downregulation of CXCR4
CXCR4	N-glycosylation at N11 of CXCR4 inhibits the binding of CXCR4 to CXCR4- and CCR5-tropic HIV-1 gp120
CXCR4	HIV-1 gp120 binding to CXCR4 induces NADPH oxidase-mediated production of superoxide radicals in neurons, which is involved in the activation of neutral sphingomyelinase
CXCR4	The coreceptor-binding site in HIV-1 gp120 is centered around an anti-parallel beta-sheet structure 'bridging sheet domain'; mutations in and adjacent to this domain have greater impact on CXCR4-mediated fusion than on CCR5-mediated fusion
CXCR4	Binding of HIV-1 gp120 to CXCR4 induces cell apoptosis through decreased binding of 14-3-3tau to the pro-apoptotic molecule, Bad
CXCR4	HIV-1 gp120 promotes filamin binding to both CD4 and CXCR4
CXCR4	HIV-1 gp120 binding to CXCR4 results in cellular proliferation in osteoblast-like cells
CXCR4	CCR5 expression inhibits HIV-1 gp120 binding to CD4/CXCR4 complexes in 293T cells
CXCR4	A CXCR4 mimetic peptide, which consists of the three extracellular loops of the receptor, binds to HIV-1 gp120 and neutralizes HIV-1 infection
CXCR4	HIV-1 HXB2 Env (gp120) binds and fuses to CV-1 cells expressing CD4 and CXCR4
CXCR4	HIV-1 IIIB Env (gp120) engages CXCR4 and downregulates CHRFAM7A expression in neuronal cells and induces expression of CHRNA7
CXCR4	HIV-1 Env (gp120) V3 loop binds to CXCR4 and CCR5 through in silico analysis
CXCR4	Engagement of the CCR5 and CXCR4 receptors by HIV-1 gp120 induces tyrosine phosphorylation of the protein tyrosine kinase Pyk2
CXCR6	Macrophage-tropic HIV-1 can use CCR2b, and to a lesser extent CCR3, STRL33, and APJ, to infect cells; the V1/2 region of HIV-1 gp120 plays a more important role in governing the use of CCR2b, CCR3, STRL33, and APJ than for CXCR4
SLC7A4	The CDR1, FR2, and CDR3 regions of the VH3 family gene significantly contribute to its binding to HIV-1 gp120
CD209	A dendritic cells (DC)-specific C-type lectin, DC-SIGN, is highly expressed on DC present in mucosal tissues, binds to the HIV-1 envelope glycoprotein gp120, and facilitates infection of HIV-1 permissive cells in trans
CD209	Crystal structures of carbohydrate-recognition domains of DC-SIGN and of DC-SIGNR in combination with binding studies reveal that these receptors selectively recognize endogenous high-mannose oligosaccharides of HIV-1 gp120
CD209	The HIV-1 gp120 binding site in DC-SIGN is different from that of ICAM-2 and ICAM-3; alanine-scanning mutagenesis of DC-SIGN at N311, R345, V351, G352, E353, S360, G361, and N362 abrogate ICAM-2/3 binding, whereas the HIV-1 gp120 interaction is unaffected
CD209	DC-SIGN and MBL bind primarily to glycans on HIV-1 gp120/gp41; preincubation of CXCR4-, CCR5- or dual-tropic HIV-1 strains with MBL prevents DC-SIGN-mediated trans infection of T cells
CD209	Mutagenesis of conserved residues (Gly-346, Glu-347, Asn-349, Glu-354, and Asp-355) of DC-SIGN significantly compromises binding to HIV-1 gp120
CD209	Binding of HIV-1 gp120 to DC-SIGN does not result in increased adhesion levels of LFA-1 to its ligand ICAM-1 in both immature dendritic cells (DC) and Raji-DC-SIGN cells
CD209	DC-SIGN tetramers are essential for high affinity interactions with the HIV-1 high mannose glycoprotein gp120
CD209	HIV-1 gp120 binds to B cells through mannose C-type lectin receptors (MCLRs), such as DC-SIGN, mannose receptor, and langerin
CD209	Oligomannose glycans play as ligands for DC-SIGN, and can inhibit the binding of gp120 to 2G12 and recombinant dimeric DC-SIGN
CD209	Human milk oligosaccharides reduce HIV-1-gp120 binding to dendritic cell-specific ICAM3-grabbing non-integrin (DC-SIGN)
CD209	Monoclonal antibodies produced from hybridoma clones recognize DC-SIGN on monocyte-derived dendritic cells and on dermal-type macrophages to interfere with DC-SIGN binding to HIV-1 gp120
CD209	HIV-1 gp120 N275Q or N351Q mutants isolated from recombinant CRF07_BC decrease significantly to the DC-SIGN-binding capacity, indicating that the N275 and N351 glycan sites mediate the interaction between CRF07_BC gp120 and DC-SIGN
CD209	DC-SIGN engagement by HIV-1 gp120 on dendritic cell (DC) surface subsequently activates Cdc42, Pak1, and Wasp, leading to an increase in membrane extensions at the DC surface
CD209	Enrichment of oligomannose N-glycans on HIV-1 gp120 enhances DC-SIGN binding but reduces the subsequent transmission to target cells
CD209	CD4-linker-DC-SIGN fusion proteins enhance binding affinity to HIV-1 gp140 and gp120 in comparison to sCD4 and sDC-SIGN. These fusion proteins inhibit HIV-1 capture and transfer via DC-SIGN-expressing cells and iMDDCs
CD209	Binding of HIV-1 gp120 to DC-SIGN leads to excessive ASK-1 activation and promotes ASK-1-dependent apoptosis in human dendritic cells
CD209	Binding of HIV-1 gp120 to DC-SIGN sensitizes monocyte-derived dendritic cells for CD40L-mediated apoptosis
CD209	HIV-1 Env gp120/41 (JRFL Env in the contaxt of HIV-Gag-GFP VLP) binds to CD209 (DC-SIGN) on the surface of basophils
CD209	HIV-1 SF162 or LAI Env (gp140) binds to CD209 (DC-SIGN)
CD209	HIV-1 Env (gp120) binds to CD209 (DC-SIGN), which induces NFKB1 (NF-kB), MAPK1 (ERK1/2), and MAPK14 (p38)
CD209	HIV-1 JRFL and HXB2 (gp120) binds CD209 (DC-SIGN)
C1QA	Free C1q binds to HIV-1 gp120; digestion of the C1q stem portion with collagenase completely eliminates its binding to recombinant gp120, suggesting that the collagen-like stem region of C1q participates in the binding to gp120
C1QB	Free C1q binds to HIV-1 gp120; digestion of the C1q stem portion with collagenase completely eliminates its binding to recombinant gp120, suggesting that the collagen-like stem region of C1q participates in the binding to gp120
C1QC	Free C1q binds to HIV-1 gp120; digestion of the C1q stem portion with collagenase completely eliminates its binding to recombinant gp120, suggesting that the collagen-like stem region of C1q participates in the binding to gp120
C3	Complement proteins C4, C3d, C5b-9, and properdin bind to HIV-1 gp120-coated CD4+ T cells of healthy individuals when incubated in autologous serum
C3	Amino acid residues 100-129, 161-190, 231-250, 301-328, 410-449, and 470-499 of HIV-1 gp120 are involved in its binding to C3
C3	A synthetic peptide covering positions 233-251 of the HIV-1 gp120 protein binds to complement proteins C3, C4, C5, C9, and properdin
C4B	Amino acid residues 410-449 of HIV-1 gp120 are involved in its binding to C4b
C4B	Complement proteins C4, C3d, C5b-9, and properdin bind to HIV-1 gp120-coated CD4+ T cells of healthy individuals when incubated in autologous serum
C4B	A synthetic peptide covering positions 233-251 of the HIV-1 gp120 protein binds to complement proteins C3, C4, C5, C9, and properdin
C5	Complement proteins C4, C3d, C5b-9, and properdin bind to HIV-1 gp120-coated CD4+ T cells of healthy individuals when incubated in autologous serum
C5	A synthetic peptide covering positions 233-251 of the HIV-1 gp120 protein binds to complement proteins C3, C4, C5, C9, and properdin
C9	A synthetic peptide covering positions 233-251 of the HIV-1 gp120 protein binds to complement proteins C3, C4, C5, C9, and properdin
CR2	HIV-1 particles (gp120/gp41) bind to MT-2 (CD4+ CR2+) and Raji-3 (CD4- CR2+) cells but not to CEM (CD4+ CR2-) cells, suggesting that the virus binds to CR2 independently of CD4
DMBT1	Salivary agglutinin (SAG), a high molecular weight glycoprotein (340 kDa), binds to HIV-1 gp120; SAG binding to gp120 is Ca(2+) dependent and specifically inhibits HIV-1 infectivity
DMBT1	HIV-1 gp120 binds peptides (residues 21-40, 66-85, and 91-109) derived from the first scavenger receptor cysteine rich domain (SRCR1) of gp340 with relative high affinity binding activity
2021-03-08	HIV-1 Env (gp120) binds MARCH8 leading to Env (gp120) removal from the surface of cells
EZR	Ezrin and moesin are structural proteins that bind to the cellular membrane and interact with HIV-1 gp120/gp160 in CD4- and Gal-C-negative brain cells; ezrin and moesin play a role as gp120/gp160 binding proteins during the uptake of HIV
FN1	Fibronectin, which is present in submandibular saliva, binds to HIV-1 gp120/160 and enhances the interaction of C1q with gp120/160
FN1	HIV-1 gp120 binds to fibronectin (FN) present on the surface of platelets; the specificity of this binding is confirmed by the inhibition obtained by pretreating platelets with anti-FN antibodies
FLNA	HIV-1 gp120 promotes filamin binding to both CD4 and CXCR4
FLNB	HIV-1 gp120 promotes filamin binding to both CD4 and CXCR4
FLNC	HIV-1 gp120 promotes filamin binding to both CD4 and CXCR4
LGALS1	Galectin 1 binds to HIV-1 gp120 by recognizing clustered CX glycan patches of gp120 in a beta-galactoside-dependent manner. CD4 plays a role as a ligand for the binding between Galectin 1 and gp120
GRIN1	HIV-1 gp120 binds to cells expressing epsilon1/zeta1 or epsilon2/zeta1 combined NMDA receptor subunits, but not to cells expressing a single epsilon1, epsilon2, or zeta1 NMDA receptor subunit
GRIN2A	HIV-1 gp120 binds to cells expressing epsilon1/zeta1 or epsilon2/zeta1 combined NMDA receptor subunits, but not to cells expressing a single epsilon1, epsilon2, or zeta1 NMDA receptor subunit
GRIN2B	HIV-1 gp120 binds to cells expressing epsilon1/zeta1 or epsilon2/zeta1 combined NMDA receptor subunits, but not to cells expressing a single epsilon1, epsilon2, or zeta1 NMDA receptor subunit
GRIN2C	HIV-1 gp120 binds to cells expressing epsilon1/zeta1 or epsilon2/zeta1 combined NMDA receptor subunits, but not to cells expressing a single epsilon1, epsilon2, or zeta1 NMDA receptor subunit
GRIN2D	HIV-1 gp120 binds to cells expressing epsilon1/zeta1 or epsilon2/zeta1 combined NMDA receptor subunits, but not to cells expressing a single epsilon1, epsilon2, or zeta1 NMDA receptor subunit
GRIN3A	HIV-1 gp120 binds to cells expressing epsilon1/zeta1 or epsilon2/zeta1 combined NMDA receptor subunits, but not to cells expressing a single epsilon1, epsilon2, or zeta1 NMDA receptor subunit
GRIN3B	HIV-1 gp120 binds to cells expressing epsilon1/zeta1 or epsilon2/zeta1 combined NMDA receptor subunits, but not to cells expressing a single epsilon1, epsilon2, or zeta1 NMDA receptor subunit
FCGR1A	IgG2 and IgG4 bind more poorly to enzymatically deglycosylated recombinant gp120 (rgp120) than to unchanged rgp120
FCGR1B	IgG2 and IgG4 bind more poorly to enzymatically deglycosylated recombinant gp120 (rgp120) than to unchanged rgp120
ITGA4	Integrin alpha4beta7 mediates HIV-1 gp120 binding to natural killer cells. The residues 182-184 in the V2 loop of gp120 is required for the binding between gp120 and integrin alpha4beta7
ITGA4	A mutant integrin alpha4beta7 carrying alpha4 K201/N/I/E reduces its binding to HIV-1 gp120
ITGA4	HIV-1 gp120 binds to human B cells through integrin alpha 4/beta 7
ITGA4	Little or no integrin alpha4beta7 binding is detected with multiple HIV-1 gp120s and gp140s, including gp120s from transmitted/founder strains, or when gp120 is produced in CHO, 293T, and 293S/GnT1(-/-) cells
ITGA4	The peptide segment at positions 166-178 of the V2 loop of HIV-1 gp120 appears to harbor a cryptic determinant of integrin alpha4beta7 binding on primary human T cells
ITGA4	HIV-1 Env gp120 amino acids from position 158 to 192 bind alpha-4/beta-7 integrin (ITGA4/ITGB7)
ITGA4	HIV-1 Env gp120/41 (JRFL Env in the contaxt of HIV-Gag-GFP VLP) binds to ITGA4 on the surface of basophils
ITGA4	HIV-1 Env (gp120) V2/V3 loops bind to ITGA4 and ITGB7 (a4b7), which can be inhibited by anti-V2 peptide or integrin or anti-V3 antibodies
ITGB7	Integrin alpha4beta 7 mediates HIV-1 gp120 binding to natural killer cells. The residues 182-184 in the V2 loop of gp120 is required for the binding between gp120 and integrin alpha4beta7
ITGB7	HIV-1 gp120 binds to human B cells through integrin alpha 4/beta 7
ITGB7	Little or no integrin alpha4beta7 binding is detected with multiple HIV-1 gp120s and gp140s, including gp120s from transmitted/founder strains, or when gp120 is produced in CHO, 293T, and 293S/GnT1(-/-) cells
ITGB7	The peptide segment at positions 166-178 of the V2 loop of HIV-1 gp120 appears to harbor a cryptic determinant of integrin alpha4beta7 binding on primary human T cells
ITGB7	HIV-1 Env gp120 amino acids from position 158 to 192 bind alpha-4/beta-7 integrin (ITGA4/ITGB7)
ITGB7	HIV-1 Env gp120/41 (JRFL Env in the contaxt of HIV-Gag-GFP VLP) binds to ITGB7 on the surface of basophils
ITGB7	HIV-1 Env (gp120) V2/V3 loops bind to ITGA4 and ITGB7 (a4b7), which can be inhibited by anti-V2 peptide or integrin or anti-V3 antibodies
LTF	Native lactoferrin (LF) and acylated LF from milk strongly bind to the V3 domain of the HIV-1 envelope protein gp120, resulting in inhibition of the virus-cell fusion and entry of the virus in CD4+ cells
FCGR2A	IgG2 and IgG4 bind more poorly to enzymatically deglycosylated recombinant gp120 (rgp120) than to unchanged rgp120
FCGR2B	IgG2 and IgG4 bind more poorly to enzymatically deglycosylated recombinant gp120 (rgp120) than to unchanged rgp120
FCGR3A	IgG2 and IgG4 bind more poorly to enzymatically deglycosylated recombinant gp120 (rgp120) than to unchanged rgp120
FCGR3B	IgG2 and IgG4 bind more poorly to enzymatically deglycosylated recombinant gp120 (rgp120) than to unchanged rgp120
MRC1	HIV-1 gp120 binds to B cells through mannose C-type lectin receptors (MCLRs), such as DC-SIGN, mannose receptor, and langerin
MRC1	Mannose receptor (MR) dimers bind to soluble monomeric and trimeric HIV envelope and to HIV virion in capture assay
MRC1	HIV-1 gp120 binds to mannose receptor on vaginal epithelial cells
MBL2	Treatment of HIV-1 gp120 with endoglycosidase H (eH) or endoglycosidase F1 (eF1) abrogates binding of MBL
MBL2	Specific alterations of the N-linked carbohydrates on HIV-1 gp120 and gp41 by glucosidases and mannosidase inhibitors can enhance mannose-binding lectin (MBL)-mediated neutralization of virus by strengthening the interaction of HIV-1 with MBL
MBL2	DC-SIGN and MBL bind primarily to glycans on HIV-1 gp120/gp41; preincubation of CXCR4-, CCR5- or dual-tropic HIV-1 strains with MBL prevents DC-SIGN-mediated trans infection of T cells
MBL2	Activation of the classical complement pathway by HIV-1 gp120 is initiated by the binding of MBP to carbohydrate side chains of gp120
MSN	Ezrin and moesin are structural proteins that bind to the cellular membrane and interact with HIV-1 gp120/gp160 in CD4- and Gal-C-negative brain cells; ezrin and moesin play a role as gp120/gp160 binding proteins during the uptake of HIV
MAG	HIV-1 gp120 binds to myelin associated glycoprotein (MAG), an autoantigen in demyelinating neuropathy
CHRNB2	HIV-1 gp120 binds to nicotinic acetylcholine receptors in muscle cells and neurons
DEFA1	Human neutrophil alpha-defensin 4 (HNP4) is more effective than HNP1-3 in protecting human peripheral blood mononuclear cells from infection by both CXCR4- and CCR5-tropic HIV-1 strains, but HNP4 binds to both CD4 and gp120 weaker than does HNP1
DEFA1	Dimerization of HNP-1 is important for HNP-1 to bind HIV-1 gp120. W26A mutation abolishes the interaction between HNP-1 and gp120
DEFA3	Human neutrophil alpha-defensin 4 (HNP4) is more effective than HNP1-3 in protecting human peripheral blood mononuclear cells from infection by both CXCR4- and CCR5-tropic HIV-1 strains, but HNP4 binds to both CD4 and gp120 weaker than does HNP1
DEFA4	Human neutrophil alpha-defensin 4 (HNP4) is more effective than HNP1-3 in protecting human peripheral blood mononuclear cells from infection by both CXCR4- and CCR5-tropic HIV-1 strains, but HNP4 binds to both CD4 and gp120 weaker than does HNP1
FKBP1A	Macrophage- and T-cell-tropic V3 loop peptides of HIV-1 gp120 bind specifically to the active site of the immunophilins FK506-binding protein (FKBP12), and cyclophilins A and B, and inhibit their peptidyl-prolyl cis-trans isomerase (PPIase) activities
PF4	CXCL4 directly interacts with HIV-1 gp120 and the CXCL4-binding site is located within the gp120 outer domain (residues 350-455) proximal to the CD4-binding site
PF4	HIV-1 JRFL Env (gp120) binds specifically to polystyrene-immobilized PF4 (CXCL4) and CCL5 (RANTES) as measured through ELISA
KCNH3	HIV-1 gp120 binds to the C-terminus (amino acids 973-1083) of BEC1 in vitro and in living cells. Overexpression of BEC1 inhibits HIV-1 particle release from 293T cells. This requires the C-terminus of BEC1
CFP	Complement proteins C4, C3d, C5b-9, and properdin bind to HIV-1 gp120-coated CD4+ T cells of healthy individuals when incubated in autologous serum
CFP	A synthetic peptide covering positions 233-251 of the HIV-1 gp120 protein binds to complement proteins C3, C4, C5, C9, and properdin
LMAN1	Treatment of HIV-1 gp120 with endoglycosidase H (eH) or endoglycosidase F1 (eF1) abrogates binding of MBL
LMAN1	Specific alterations of the N-linked carbohydrates on HIV-1 gp120 and gp41 by glucosidases and mannosidase inhibitors can enhance mannose-binding lectin (MBL)-mediated neutralization of virus by strengthening the interaction of HIV-1 with MBL
LMAN1	DC-SIGN and MBL bind primarily to glycans on HIV-1 gp120/gp41; preincubation of CXCR4-, CCR5- or dual-tropic HIV-1 strains with MBL prevents DC-SIGN-mediated trans infection of T cells
LMAN1	Activation of the classical complement pathway by HIV-1 gp120 is initiated by the binding of MBP to carbohydrate side chains of gp120
GRINA	HIV-1 gp120 binds to cells expressing epsilon1/zeta1 or epsilon2/zeta1 combined NMDA receptor subunits, but not to cells expressing a single epsilon1, epsilon2, or zeta1 NMDA receptor subunit
SFTPA1	Surfactant protein A (SP-A) binds to HIV-1 gp120 through the high mannose structures on gp120
SFTPD	Surfactant protein D (SP-D) binds to HIV-1 gp120 and inhibits HIV infectivity; the binding of SP-D to gp120 depends on glycosylation of gp120 and multimerization of SP-D
SFTPD	The binding of sDC-SIGN to HIV-1 gp120 is significantly inhibited by SP-D in a dose-dependent manner, indicating an overlap with the binding site for SP-D
ALB	Binding of 3-hydroxyphthalic anhydride-modified human serum albumin to HIV-1 gp120 or CD4 inhibits HIV-1 entry into target cells
ALB	Activated granulocytes and macrophages producing hypochlorite/hypochlorous acid-altered isolated proteins antithrombin III and human serum albumin bind to gp120 and inhibit viral proliferation
ALB	The negatively charged succinylated and aconitylated albumins bind to the V3 loop (amino acids 296-330) and the C-terminal part of HIV-1 gp120 and do not interact directly with the HIV chemokine receptors CXCR4 and CCR5
ALB	The inhibition of HIV-1 gp120 binding to cells by succinylated human serum albumin is reversed by heparin
SIGLEC7	SIGLEC7 binds to HIV-1 gp120 and enhances HIV-1 infection of CD4+ T cells
SDC1	The V3 region (amino acids 298-329) of HIV-1 gp120 contains the syndecan-binding site for HIV-1 via 6-O sulfated motifs; a single conserved arginine (Arg-298) in the V3 region of gp120 governs HIV-1 binding to syndecans
SDC2	The V3 region (amino acids 298-329) of HIV-1 gp120 contains the syndecan-binding site for HIV-1 via 6-O sulfated motifs; a single conserved arginine (Arg-298) in the V3 region of gp120 governs HIV-1 binding to syndecans
SDC2	HIV-1 Env gp120/41 (JRFL Env in the contaxt of HIV-Gag-GFP VLP) binds to SDC2 (HSPG) on the surface of basophils
SDC3	The V3 region (amino acids 298-329) of HIV-1 gp120 contains the syndecan-binding site for HIV-1 via 6-O sulfated motifs; a single conserved arginine (Arg-298) in the V3 region of gp120 governs HIV-1 binding to syndecans
SDC4	The V3 region (amino acids 298-329) of HIV-1 gp120 contains the syndecan-binding site for HIV-1 via 6-O sulfated motifs; a single conserved arginine (Arg-298) in the V3 region of gp120 governs HIV-1 binding to syndecans
CD4	The interaction between exposed cyclophilin A (CypA) and cell surface heparans represents the initial step of HIV-1 attachment and is a necessary step for HIV-1 gp120 binding to CD4
CD4	CD38 expression blocks lymphocyte susceptibility to HIV-1 infection by inhibiting HIV-1 gp120/CD4-dependent viral binding to target cells
CD4	Human C"" beta strand (amino acids 42-47) of CD4, particularly Phe-43, plays a crucial role in HIV-1 coreceptor function as well as in HIV-1 gp120-CD4 binding capacity
CD4	A fusion protein between HIV-1 gp120 hepatitis B surface antigen (HBsAg) is capable of spontaneous assembly into virus-like particles and exhibits high affinity binding to CD4
CD4	Syncytial apoptosis mediated by the fusion of cells expressing HIV-1 gp120 with cells expressing the CD4/CXCR4 receptor/coreceptor complex causes phosphorylation of p53 on serine 15 and Bax upregulation
CD4	CD4(+)CD45RO(+) cells display high HIV-1 gp120-binding capacity, whereas CD4(+)CD45RO(-) cells show undetectable HIV-1 gp120 binding
CD4	Cell-cell contact between T cells expressing HIV-1 gp120/gp41 and other T cells expressing CD4 receptors leads to the rapid accumulation of cyclin B and tyrosine-hyperphosphorylated p34cdc2 (cdk1) kinase, indicative of cell cycle arrest at G2 phase
CD4	Protein-disulfide isomerase (PDI) cleaves disulfide bonds in recombinant HIV-1 envelope glycoprotein gp120, and gp120 bound to the surface receptor CD4 undergoes a disulfide reduction that is prevented by PDI inhibitors
CD4	Retrocyclin binds to soluble CD4 and HIV-1 gp120, colocalizes with CD4, CXCR4, and CCR5, and inhibits replication of CCR5-tropic and CXCR4-tropic strains of HIV-1 in human cells, presumably through inhibition of gp120-CD4 binding
CD4	The fusion of insulin-like growth factor I (IGF I) with stromal cell-derived factor I or alpha1 proteinase inhibitor has the capacity to compete with the binding of HIV-1 gp120 to CD4 receptor
CD4	HIV-1 envelope glycoprotein gp120 binds to the cell surface receptor CD4 or soluble CD4; the carbohydrates present on gp120 are necessary for CD4 binding during HIV-1 entry
CD4	Monoclonal antibodies (MAbs) to defined peptide epitopes or N-linked glycans in HIV-1 gp120 inhibit the binding of gp120 to CD4 and exhibit neutralizing activities against HIV-1
CD4	Soluble CD4 can bind to HIV-1 gp120 and block HIV-1 infectivity
CD4	Some synthetic peptides as agonists of the HIV-1 envelope glycoprotein gp120 or CD4 receptor block the binding of gp120 and CD4; other peptides do not block the binding between gp120 and CD4
CD4	Removal of the N-linked sugars on HIV-1 gp120 by endoglycosidase H treatment results in deglycosylated proteins that are unable to bind to CD4, suggesting that glycosylation contributes to the ability of gp120 to bind to CD4
CD4	Anti-CD4 antibodies are capable of neutralizing HIV-1 strains or blocking the binding of HIV-1 envelope glycoprotein gp120 and cell surface receptor CD4
CD4	Amino acid residues (102-126) and (425-452) of HIV-1 gp120 contribute to the binding site for CD4 and are expected to be juxtaposed in the folded gp120 chain
CD4	Crosslinking of HIV-1 gp120 on human CD4+ T cells followed by signaling through the TCR results in activation-induced apoptosis
CD4	LFA-1 adhesion molecules are not involved in the early stages of cell membrane fusion mediated by the interaction of gp120 with CD4
CD4	Amino acid residues 42-49 and 54-57 in the V1 region of CD4 are involved in the interaction of CD4 with both HIV-1 gp120 and class II major histocompatibility complex molecules
CD4	HIV-1 gp120-mediated CD4 engagement is involved in the induction of susceptibility of primary human T lymphocytes to CD95-mediated apoptosis through ezrin phosphorylation and ezrin-to-CD95 association
CD4	A 287 residue variant of HIV-1 gp120 (ENV59) missing 197 amino acids binds to CD4 with high affinity
CD4	A CD4 peptide (amino acids 74-95) inhibits the binding of gp120 to CD4+ human lymphoblastic leukemia (CEM) cells
CD4	Griffithsin isolated from an aqueous extract of the red alga Griffithsia species blocks CD4-dependent HIV-1 gp120 binding to receptor-expressing cells and binds to viral coat glycoproteins (gp120, gp41, and gp160) in a glycosylation-dependent manner
CD4	Changes in two hydrophobic regions (Thr-257 and Trp-427) and two hydrophilic regions (Asp-368, Glu-370, and Asp-457) of HIV-1 gp120 result in significant reductions in CD4 binding
CD4	Galectin-1, a dimeric beta-galactoside-binding protein, promotes infection with CCR5-tropic, CXCR4-tropic, and CCR5/CXCR4 dual-tropic HIV-1 variants by facilitating attachment of HIV-1 gp120 to CD4 at the cell surface
CD4	The binding of HIV-1 gp120 to CD4+-permissive cells increases the level of acetylated alpha-tubulin in a CD4-dependent manner; overexpression of Histone Deacetylase 6 (HDAC6) inhibits the acetylation of alpha-tubulin and prevents HIV-1-cell fusion
CD4	The first two domains (amino acid residues 1-177) of human CD4 bind effectively to HIV-1 gp120, and most residues interacting with gp120 lie within amino acids 21-64; the COOH-terminal half of the molecule is not necessary
CD4	Several polyanionic anti-HIV compounds, including dextran sulfate, pentosan polysulfate, heparin, aurintricarboxylic acid (ATA), suramin, and Evans blue, interact with HIV-1 gp120 to block the binding of gp120 to CD4
CD4	Genistein, tyrosine kinase inhibitor, inhibits cell fusion between macrophages and HIV-1 Env expressing cells. Genistein treatment does not change CD4 or CCR5 surface expression and has no effect on gp120-CD4-CCR5 complex formation
CD4	HIV-1 gp120 and class II MHC binding sites of CD4 are distinct and can be separated
CD4	Alpha-defensins inhibit the binding of HIV-1 gp120 to CD4 through interaction with the D1 domain of CD4
CD4	Epigallocatechin gallate (EGCG) purified from the green tea catechin inhibits attachment of HIV-1 glycoprotein 120 to the CD4 molecule on T cells
CD4	Through binding to cell surface CD4, both HIV-1 gp120 and gp160 inhibit syncytia formation between HIV-1-infected cells and CD4+ cells
CD4	The N-terminal region of HIV-1 gp120 contains conserved residues (amino acids 56-62 and 108-116) critical for binding to CD4
CD4	Mutation of two basic amino acids Lys46 and Arg59 in CD4 dramatically disrupts its ability to bind HIV-1 gp120
CD4	Sphingomyelinase inhibits viral fusion after the engagement of HIV-1 gp120 with CD4 and this inhibition is dependent on CD4 expression levels
CD4	HIV-1 gp120 with T257S/S375W double mutation is stabilized into the CD4-bound state, with increasing relative fixation between core, full-length monomeric, and full-length trimeric versions of gp120
CD4	Two disulfide bonds linking cysteine residues at positions 378 and 445 and positions 385 and 418 in the carboxyl terminus of HIV-1 gp120 contribute to CD4 binding
CD4	Antibodies to LFA-3 block the early stages of HIV-1 infection by cell-free virus following HIV-1 gp120 binding to CD4
CD4	Cleavage of HIV-1 gp120 with trypsin at residue 432 destroys CD4 binding
CD4	Siva-1 sensitizes CD4-positive T-cells to HIV-1 gp120/gp41-induced apoptosis. The Siva-1-mediated sensitization on CD4-positive T-cells shows significant activation of caspase-3, -8, and -9
CD4	Inhibition of HIV-1 binding to CD4 by suramin is reversed by human albumin, suggesting that only free suramin has antiviral properties
CD4	Individual gp120-CD4 bonds undergo rapid destabilization and this destabilization is significantly enhanced by the coreceptor CCR5, not by CXCR4
CD4	Competition assays with CD4 and mAbs suggest that SP-A inhibits infectivity by occlusion of the CD4-binding site on gp120
CD4	HIV-1 gp120 hydrogen bond interactions among transmembrane residues Y108, E283, and Y251, are crucial for HIV-1-gp120/sCD4 complex binding and HIV-1 fusion. HIV-1 gp120 binding to CCR5 disrupts these interhelix hydrogen bond interactions
CD4	CD4 binding results in a major reorganization of the gp120 trimer, causing an outward rotation and displacement of each gp120 monomer
CD4	The V1-V3 region of a brain-derived HIV envelope glycoprotein plays a crucial role in determining the virus' low CD4 dependence and increased macrophage tropism, as well as its augmented fusogenicity and reduced sensitivity to the inhibitor BMS-378806
CD4	Binding of recombinant soluble CD4 (sCD4), the purified V1 domain of sCD4, or neutralizing antibodies to the HIV-1 surface glycoprotein gp120 on virions results in rapid dissociation of gp120 from its complex with the transmembrane glycoprotein gp41
CD4	HIV-1 gp120 isolated from southern African HIV type 1 subtype C exhibits high-affinity binding to CD4 and the Cys228-Cys239 disulfide bond of gp120 is required for the high-affinity binding to CD4
CD4	Association and clustering of CD4-CXCR4 induced by HIV-1 gp120 requires moesin-mediated anchoring of actin in the plasma membrane
CD4	HIV-1 gp120 promotes filamin binding to both CD4 and CXCR4
CD4	Deletion of the HIV-1 gp120 major variable regions (V1/V2/V3) stabilizes gp120 core proteins into the conformation recognized by CD4
CD4	H66N change in gp120 stabilizes the HIV-1 envelope glycoprotein complex once the CD4-bound state is achieved and decreases the probability of CD4-induced inactivation
CD4	A synthetic CD4-mimetic peptide conjugating with a heparan sulfate dodecasaccharide binds to gp120 and induces the exposure of the coreceptor binding domain available for interaction with the oligosaccharide
CD4	In resting CD4 T cells, only the HIV envelope-mediated entry, but not the VSV-G-mediated endocytosis, can lead to viral DNA synthesis and nuclear migration
CD4	In a CD4-bound state, gp120 elements proximal to the gp41 interface complete a 7-stranded beta-sandwich, which appeared invariant in conformation
CD4	Cleavage at position R315 of HIV-1 gp120 by thrombin is enhanced by soluble CD4 binding
CD4	Two potentially flexible topological layers (layers 1 and 2) in the gp120 inner domain (layer 1-layer 2) interactions strengthen gp120-CD4 binding by reducing the off rate when CD4 makes initial contact with the gp120 outer domain
CD4	Maleic anhydride-modified ovalbumin inhibits HIV-1 entry by targeting both gp120 on HIV-1 virions and CD4 receptor on the host cells
CD4	A single amino-acid change (cysteine 402 or tryptophan 432) in HIV-1 gp120 can abrogate CD4 binding
CD4	Palmitic acid analog 2-bromopalmitate (2-BP) efficiently binds to CD4 leading to the inhibition of gp120-to-CD4 binding
CD4	Virions carrying both HIV-1 R5 env and VSV-G can fuse to naive CD4+ T cells because CD4 binding allows viral uptake
CD4	CIITA-mediated enhancement of HIV-1 infection is gp120/gp41/CD4-dependent and occurs at the early steps in the infection cycle
CD4	Chimpanzee CD4 molecules bearing the human amino acid at position 87 support syncytium formation, while human CD4 molecules bearing the chimpanzee residue at position 87 do not; HIV-1 gp120 binding to CD4 is not affected by the substitution at position 87
CD4	Small molecules, termed N-carbomethoxycarbonyl-prolyl-phenylalanyl benzyl esters (CPFs), block the binding of gp120 to CD4, but do not interfere with the binding of CD4 to class II major histocompatibility complex molecules
CD4	A fusion of the CD4- and CCR5-mimetic peptides, DM1, binds gp120 and neutralizes R5, R5X4, and X4 HIV-1 isolates comparably to CD4
CD4	Griffithsin (GRFT) interaction with gp120 exposes the CD4 binding site by binding the glycan at position 386
CD4	HIV-1 gp120 with substitution of cysteine's 296, 331, 418 or 445 on fails to bind to CD4
CD4	Immature HIV-1 virions are competent for CD4-induced gp120 conformational changes
CD4	The N260Q gp120 mutant has a significantly lower binding to the recombinant soluble CD4 in comparison with wild-type
CD4	A single Y681H substitution in HIV-1 gp41 increases the gp120-CD4 binding and enhances infectivity in low CD4 expressing cells
CD4	The net charge of HIV-1 gp120 V3 loop influences the global structure and diversity of the interaction surface of the gp120 outer domain to CD4 binding and epitopes exposure
CD4	CD4 binding shifts the V1/V2 regions of HIV-1 gp120 to unmask the co-receptor binding site, and triggers profound dynamic changes in gp120 spanning from the binding site to the gp41-interactive face of gp120
CD4	CD4-linker-DC-SIGN fusion proteins enhance binding affinity to HIV-1 gp140 and gp120 in comparison to sCD4 and sDC-SIGN. These fusion proteins inhibit HIV-1 capture and transfer via DC-SIGN-expressing cells and iMDDCs
CD4	Feglymycin, a natural Streptomyces-derived 13mer peptide, inhibits HIV-1 gp120 binding to CD4
CD4	The layer 3 residues (amino acids 247-254 and 476-483) of HIV-1 gp120 are located in the beta8 strand and alpha5 helix of the CD4-bound gp120. The five layer 3 mutants T248A, H249A, R476A, N478A, and W479A exhibit decreased CD4-binding activity
CD4	HIV-1 gp120/160 deglycosylated by Endo H and Endo F still binds to CD4, indicating that the carbohydrates of gp120/160 do not play a significant role in the in vitro binding to CD4
CD4	HIV-1 gp120 binds and signals through CD4, which leads to T cell activation with upregulation of the CXCR5, PD-1, Fas, and FasL expression
CD4	Mutations at four locations (amino acids 29, 59-64, 77-81, and 85) outside the antigen-complementarity-determining region (CDR2)-like sequence of CD4 markedly affect HIV-1 gp120 binding
CD4	Amino acid sequences 397-439 in HIV-1 gp120 are directly involved in the binding of gp120 to the CD4 receptor
CD4	CD4 binding residues T257, E370, S375, N425, G429, and G473 of HIV-1 gp120 are involved in NBD analogues interaction with gp120
CD4	HIV-1 gp120 is incapable of binding a fully oxidized, monomeric 2dCD4 in which both domain 1 and 2 disulfides are intact, but binds to reduced counterparts that are the ostensible products of Trx-mediated isomerization
CD4	CCR5 expression inhibits HIV-1 gp120 binding to CD4/CXCR4 complexes in 293T cells
CD4	CD4 binding to HIV-1 gp120/gp41 trimers results in significant conformational changes in M150 and M161 in gp120 V1/V2 and F316 in gp120 V3, but causes little changes in M104, M95, and the triad of gp41 leucines
CD4	HIV-1 JR-CSF Env mutant E153G binds CD4 with better affinity
CD4	Using single-molecule fluorescence resonance energy transfer within the context of native gp120 trimers on the surface of HIV-1 virions, indicates a significant conformational change between unliganded and CD4-binding trimers
CD4	Deletion analysis shows that amino acid regions 82-95, 386-389, 424-432, and 487-499 constitute a part of the HIV-1 gp120 binding region to CD4
CD4	HbAHP-25, an analogue of Hb-alpha derived peptide, inhibits CCR5-tropic and CXCR4-tropic HIV-1 strains by blocking the binding of CD4 to HIV-1 gp120 and the subsequent steps leading to entry and/or fusion
CD4	Enhanced CD4 binding activity of HIV-1 isolate R3A gp120/gp41 contributes to activate plasmacytoid dendritic cells (pDCs)
CD4	HIV-1 Env (gp120) binds to CD4 and is destabilized by lysine based dendrimer SPL7013
CD4	HIV-1 HXB2 Env binds and fuses to CV-1 cells expressing CD4 and CXCR4
CD4	HIV-1 Env (gp120) binds to CD4 through in silico analysis
CD4	95- and 25-kDa peptides derived from the disulfide bond reduction of HIV-1 gp120 bind to human CD4
CD4	Binding of HIV-1 gp120 to the CD4 receptor molecule results in co-stimulation of CD3-induced T cell activation
CD4	Binding of HIV-1 gp120 to CD4 receptor induces p56lck activation and zeta-chain (TCR) associated protein kinase 70kDa desensitization independent of TCR tyrosine phosphorylation
CD4	The binding of HIV-1 gp120 to CD4 molecules on T cells interrupts the sequential cascade of intercellular interactions involving antigen/MHC class II-TCR/CD4, CD40L-CD40, and B71-CD28
CD4	Expression of the HIV-1 envelope gene in CD4+ T cell lines and binding of HIV-1 gp120 to CD4 is sufficient for the induction of apoptosis
CD4	Apoptosis of CD4+ lymphocytes induced by HIV-1 gp120 cross-linking to CD4 is inhibited by IL-12
CD4	CD26 (dipeptidyl peptidase IV) cleaves the highly conserved V3 loop of HIV-1 gp120 and functions as a cofactor for entry of HIV-1 in CD4+ human cells; coexpression of human CD4 and CD26 in murine NIH 3T3 cells renders them permissive to HIV-1
CD4	Mutants with amino acid changes in the V1/V2 region (residues 131-196) of the HIV-1 gp120 are able to bind CD4 but are deficient in syncytium formation and/or virus entry
CD4	Cells expressing a chimeric molecule consisting of the first 177 residues of CD4 attached to residues from the hinge, transmembrane, and cytoplasmic domains of CD8 are susceptible to fusion with cells expressing HIV-1 gp120
CD4	IL-16 induces rapid translocation of PKC from the cytosol to the membrane in CD4+ cells; PKC inhibitors completely block IL-16-induced lymphocyte migration as well as the motile response induced by HIV-1 gp120 and anti-CD4 antibody binding to CD4
CD4	Binding of HIV-1 gp120 to CD4 molecules in cells results in the association of Lck and Raf-1, which is abolished by preincubation of the virus with soluble CD4
CD4	HIV-1 gp120 induces a specific phospholipase A2 (PLA2) activation in lymphocytes through binding to CD4, but this effect is not sufficient to accomplish virus/cell fusion
TNC	Preincubation of HIV-1 gp160 and gp120 glycoproteins with soluble CD4 enhances the TNC binding, whereas antibodies against the V3 loop of the Env protein block the TNC binding
TNC	Tenascin-C (TNC), an extracellular matrix protein isolated from breast milk, has the HIV-1 neutralization activity by binding to HIV-1 gp160 and gp120 glycoproteins
THBS1	Interaction of TSP1 with HIV-1 gp120 involves CSVTCG sequences in the type 1 properdin-like repeats of TSP1 and amino acids 281-300, 311-330, and 361-380 in the C2-V3-C3 domains of gp120
THBS1	TSP1 inhibits HIV-1 infection of peripheral blood mononuclear cells and transformed T and promonocytic cell lines by its binding to HIV-1 gp120
TLR2	The binding of soluble HIV-1 gp120 to TLR2 or TLR4 results in upregulation of the TNF-alpha and IL-8 production through NF-kappaB activation
TLR4	The binding of soluble HIV-1 gp120 to TLR2 or TLR4 results in upregulation of the TNF-alpha and IL-8 production through NF-kappaB activation
TUBB3	HIV-1 ADA, IIIB, and MN Env (gp120) binds to TUBB3 (tubulin beta-3), which can be inhibited by a small peptide (Helix-A) derived from gp120
CD4	Following incubation with a soluble form of CD4, gp120 of highly purified HIV-1 preparations is cleaved without addition of exogenous proteinase, yielding two proteins of 50 and 70 kDa; this cleavage likely occurs in the gp120 V3 loop
CTSD	Cathepsin D cleaves HIV-1 gp120 at positions L181-Y182 (V2 domain) and E274-V275 (C2 domain), which is important for antigen processing and presentation
CTSL	Cathepsin L cleaves HIV-1 gp120 at positions A3-L4 (HSV-1gD domain), K327-G328 (V3 domain), and G431-K432 and Y435-A436 (C4 domain), which is important for antigen processing and presentation
CTSV	Cathepsin L cleaves HIV-1 gp120 at positions A3-L4 (HSV-1gD domain), K327-G328 (V3 domain), and G431-K432 and Y435-A436 (C4 domain), which is important for antigen processing and presentation
CTSS	Cathepsin S cleaves HIV-1 gp120 at positions Q208-A209 and S261-T262 (C2 domain), T322-T323 (V3 domain), and Y435-A436 (C4 domain), which is important for antigen processing and presentation
DPP4	CD26 (dipeptidyl peptidase IV) cleaves the highly conserved V3 loop of HIV-1 gp120 and functions as a cofactor for entry of HIV-1 in CD4+ human cells; coexpression of human CD4 and CD26 in murine NIH 3T3 cells renders them permissive to HIV-1
PDIA2	Protein-disulfide isomerase (PDI) cleaves disulfide bonds in recombinant HIV-1 envelope glycoprotein gp120, and gp120 bound to the surface receptor CD4 undergoes a disulfide reduction that is prevented by PDI inhibitors
PDIA3	Protein-disulfide isomerase (PDI) cleaves disulfide bonds in recombinant HIV-1 envelope glycoprotein gp120, and gp120 bound to the surface receptor CD4 undergoes a disulfide reduction that is prevented by PDI inhibitors
PDIA4	Protein-disulfide isomerase (PDI) cleaves disulfide bonds in recombinant HIV-1 envelope glycoprotein gp120, and gp120 bound to the surface receptor CD4 undergoes a disulfide reduction that is prevented by PDI inhibitors
PDIA5	Protein-disulfide isomerase (PDI) cleaves disulfide bonds in recombinant HIV-1 envelope glycoprotein gp120, and gp120 bound to the surface receptor CD4 undergoes a disulfide reduction that is prevented by PDI inhibitors
PDIA6	Protein-disulfide isomerase (PDI) cleaves disulfide bonds in recombinant HIV-1 envelope glycoprotein gp120, and gp120 bound to the surface receptor CD4 undergoes a disulfide reduction that is prevented by PDI inhibitors
P4HB	Protein-disulfide isomerase (PDI) cleaves disulfide bonds in recombinant HIV-1 envelope glycoprotein gp120, and gp120 bound to the surface receptor CD4 undergoes a disulfide reduction that is prevented by PDI inhibitors
F2	Cleavage at amino acid position R315 of HIV-1 gp120 by thrombin is enhanced by soluble CD4 binding
TXN	Thioredoxin cleaves the gp120 disulfide bond (Cys296-Cys331) in the V3 domain and the cleavage is enhanced by CD4-expressing cells
PRSS1	Cleavage of HIV-1 gp120 with trypsin at residue 432 destroys CD4 binding
PRSS2	Cleavage of HIV-1 gp120 with trypsin at residue 432 destroys CD4 binding
PLAU	Urokinase-type plasminogen activator (uPA), a proteinase that activates plasminogen, cleaves HIV-1 gp120 within the V3 loop
C3	Complexes of recombinant HIV-1 gp120 with anti-HIV-1 antibodies cleave C3 and present generated C3 fragments on the cell surface
ACHE	HIV-1 Gag, CA, and gp120 proteins co-localizes with CD63 and acetylcholinesterase-associated exosomes from supernatants of HIV-1 expressing cells. The 5' end of the Gag p17 open reading frame is sufficient for HIV-1 RNA exosome incorporation
CD59	HIV-1 gp120 co-localizes with human CD59 in lipid rafts on the surface of ACH-2 cells upon provirus activation
CD59	HIV-1 Env (gp120) co-localizes with human CD59 in lipid rafts on the surface of Jurkat cells
CD63	HIV-1 Gag, CA, and gp120 proteins co-localizes with CD63 and acetylcholinesterase (ACHE)-associated exosomes from supernatants of HIV-1 expressing cells. The 5' end of the Gag p17 open reading frame is sufficient for HIV-1 RNA exosome incorporation
CLTC	HIV-1 matrix and gp120 co-localize with clathrin in primary T lymphocytes
CLTA	HIV-1 matrix and gp120 co-localize with clathrin in primary T lymphocytes
CLTB	HIV-1 matrix and gp120 co-localize with clathrin in primary T lymphocytes
EEA1	HIV-1 gp120 co-localizes with EEA-1 in human plasmacytoid dendritic cells
PTK2	Focal adhesion kinase (FAK), CD4, and HIV-1 gp120 co-localize in T cells. The formation of FAK-CD4 complex is induced by gp120
GOLGA4	HIV-1 gp120/MBL complex co-localizes with the ER marker Erp57 and the Golgi marker p230 at subcellular perinuclear compartments in neuronal cells
GOLGB1	HIV-1 gp120 co-localizes with the Golgi apparatus protein giantin in HIV-transfected 293T cells
LAMP1	HIV-1 gp120 co-localizes with LAMP-1 in human plasmacytoid dendritic cells
MAP2	HIV-1 gp120/MBL complex co-localizes with MAP2 and is transported along the microtubules in human primary neurons
PDIA2	HIV-1 gp120 co-localizes with the endoplasmic reticulum protein PDI in HIV-transfected 293T cells
PDIA3	HIV-1 gp120/MBL complex co-localizes with the ER marker ERp57 and the Golgi marker p230 at subcellular perinuclear compartments in neuronal cells
SEC13	HIV-1 gp120/MBL complex co-localizes with intracellular COPII vesicle markers Sec31A and Sec13 in neuronal cells
SEC31A	HIV-1 gp120/MBL complex co-localizes with intracellular COPII vesicle markers Sec31A and Sec13 in neuronal cells
CD4	Focal adhesion kinase (FAK), CD4, and HIV-1 gp120 co-localize in T cells. The formation of FAK-CD4 complex is induced by gp120
RELA	HIV-1 gp120 co-localizes with the p65 subunit of NF-kappaB in human female genital epithelial cells
SERPINA1	Serpin A1 competes with gp120-proteinase binding (in particular elastase-HIV-1 binding) and decreases the chances of HIV-1 fusion with the membrane followed by internalization
APOA1	Apolipoprotein A-1 competes with CD4 receptor binding to HIV-1 gp120 in human lymphocytes
PSMD2	Tandem affinity purification and mass spectrometry analysis identify 26S proteasome non-ATPase regulatory subunit 2 (PSMD2), HIV-1 Gag, Gag/Pol, gp120, and Nef incorporated into staufen1 RNP complexes isolated from HIV-1-expressing cells
PSMC6	Tandem affinity purification and mass spectrometry analysis identify 26S protease regulatory subunit 10B (PSMC6), HIV-1 Gag, Gag/Pol, gp120, and Nef incorporated into staufen1 RNP complexes isolated from HIV-1-expressing cells
RPS2	Tandem affinity purification and mass spectrometry analysis identify ribosomal protein S2 (RPS2), HIV-1 Gag, Gag/Pol, gp120, and Nef incorporated into staufen1 RNP complexes isolated from HIV-1-expressing cells
RPS3	Tandem affinity purification and mass spectrometry analysis identify ribosomal protein S3 (RPS3), HIV-1 Gag, Gag/Pol, gp120, and Nef incorporated into staufen1 RNP complexes isolated from HIV-1-expressing cells
RPS4X	Tandem affinity purification and mass spectrometry analysis identify X-linked isoform of ribosomal protein S4 (RPS4X), HIV-1 Gag, Gag/Pol, gp120, and Nef incorporated into staufen1 RNP complexes isolated from HIV-1-expressing cells
RPS6	Tandem affinity purification and mass spectrometry analysis identify ribosomal protein S6 (RPS6), HIV-1 Gag, Gag/Pol, gp120, and Nef incorporated into staufen1 RNP complexes isolated from HIV-1-expressing cells
RPS8	Tandem affinity purification and mass spectrometry analysis identify ribosomal protein S8 (RPS8), HIV-1 Gag, Gag/Pol, gp120, and Nef incorporated into staufen1 RNP complexes isolated from HIV-1-expressing cells
RPS9	Tandem affinity purification and mass spectrometry analysis identify ribosomal protein S9 (RPS9), HIV-1 Gag, Gag/Pol, gp120, and Nef incorporated into staufen1 RNP complexes isolated from HIV-1-expressing cells
HSPD1	Tandem affinity purification and mass spectrometry analysis identify heat shock 60kDa protein 1 (HSPD1), HIV-1 Gag, Gag/Pol, gp120, and Nef incorporated into staufen1 RNP complexes isolated from HIV-1-expressing cells
RPLP0	Tandem affinity purification and mass spectrometry analysis identify the P0 protein of 60S ribosomal protein large subunit (RPLP0), HIV-1 Gag, Gag/Pol, gp120, and Nef incorporated into staufen1 RNP complexes isolated from HIV-1-expressing cells
RPL10	Tandem affinity purification and mass spectrometry analysis identify ribosomal protein L10 (RPL10), HIV-1 Gag, Gag/Pol, gp120, and Nef incorporated into staufen1 RNP complexes isolated from HIV-1-expressing cells
RPL13	Tandem affinity purification and mass spectrometry analysis identify ribosomal protein L13 (RPL13), HIV-1 Gag, Gag/Pol, gp120, and Nef incorporated into staufen1 RNP complexes isolated from HIV-1-expressing cells
RPL14	Tandem affinity purification and mass spectrometry analysis identify ribosomal protein L14 (RPL14), HIV-1 Gag, Gag/Pol, gp120, and Nef incorporated into staufen1 RNP complexes isolated from HIV-1-expressing cells
RPL17	Tandem affinity purification and mass spectrometry analysis identify ribosomal protein L17 (RPL17), HIV-1 Gag, Gag/Pol, gp120, and Nef incorporated into staufen1 RNP complexes isolated from HIV-1-expressing cells
RPL18	Tandem affinity purification and mass spectrometry analysis identify ribosomal protein L18 (RPL18), HIV-1 Gag, Gag/Pol, gp120, and Nef incorporated into staufen1 RNP complexes isolated from HIV-1-expressing cells
RPL19	Tandem affinity purification and mass spectrometry analysis identify ribosomal protein L19 (RPL19), HIV-1 Gag, Gag/Pol, gp120, and Nef incorporated into staufen1 RNP complexes isolated from HIV-1-expressing cells
RPL24	Tandem affinity purification and mass spectrometry analysis identify ribosomal protein L24 (RPL24), HIV-1 Gag, Gag/Pol, gp120, and Nef incorporated into staufen1 RNP complexes isolated from HIV-1-expressing cells
RPL29	Tandem affinity purification and mass spectrometry analysis identify ribosomal protein L29 (RPL29), HIV-1 Gag, Gag/Pol, gp120, and Nef incorporated into staufen1 RNP complexes isolated from HIV-1-expressing cells
RPL3	Tandem affinity purification and mass spectrometry analysis identify ribosomal protein L3 (RPL3; HIV-1 TAR RNA-binding protein B), HIV-1 Gag, Gag/Pol, gp120, and Nef incorporated into staufen1 RNP complexes isolated from HIV-1-expressing cells
RPL4	Tandem affinity purification and mass spectrometry analysis identify ribosomal protein L4 (RPL4), HIV-1 Gag, Gag/Pol, gp120, and Nef incorporated into staufen1 RNP complexes isolated from HIV-1-expressing cells
RPL5	Tandem affinity purification and mass spectrometry analysis identify ribosomal protein L5 (RPL5), HIV-1 Gag, Gag/Pol, gp120, and Nef incorporated into staufen1 RNP complexes isolated from HIV-1-expressing cells
RPL6	Tandem affinity purification and mass spectrometry analysis identify ribosomal protein L6 (RPL6), HIV-1 Gag, Gag/Pol, gp120, and Nef incorporated into staufen1 RNP complexes isolated from HIV-1-expressing cells
RPL7	Tandem affinity purification and mass spectrometry analysis identify ribosomal protein L7 (RPL7), HIV-1 Gag, Gag/Pol, gp120, and Nef incorporated into staufen1 RNP complexes isolated from HIV-1-expressing cells
RPL7A	Tandem affinity purification and mass spectrometry analysis identify ribosomal protein L7a (RPL7A), HIV-1 Gag, Gag/Pol, gp120, and Nef incorporated into staufen1 RNP complexes isolated from HIV-1-expressing cells
RPL8	Tandem affinity purification and mass spectrometry analysis identify ribosomal protein L8 (RPL8), HIV-1 Gag, Gag/Pol, gp120, and Nef incorporated into staufen1 RNP complexes isolated from HIV-1-expressing cells
RPL9	Tandem affinity purification and mass spectrometry analysis identify ribosomal protein L9 (RPL9), HIV-1 Gag, Gag/Pol, gp120, and Nef incorporated into staufen1 RNP complexes isolated from HIV-1-expressing cells
DHCR7	Tandem affinity purification and mass spectrometry analysis identify 7-dehydrocholesterol reductase (DHCR7), HIV-1 Gag, Gag/Pol, gp120, and Nef incorporated into staufen1 RNP complexes isolated from HIV-1-expressing cells
HSPA5	Tandem affinity purification and mass spectrometry analysis identify heat shock 70kDa protein 5 (HSPA5; 78kDa glucose-regulated protein), HIV-1 Gag, Gag/Pol, gp120, and Nef incorporated into staufen1 RNP complexes isolated from HIV-1-expressing cells
ACTB	Tandem affinity purification and mass spectrometry analysis identify actin beta unit (ACTB), HIV-1 Gag, Gag/Pol, gp120, and Nef incorporated into staufen1 RNP complexes isolated from HIV-1-expressing cells
ARPC4	Tandem affinity purification and mass spectrometry analysis identify 20kDa subunit 4 of actin related protein 2/3 complex (ARPC4), HIV-1 Gag, Gag/Pol, gp120, and Nef incorporated into staufen1 RNP complexes isolated from HIV-1-expressing cells
ARF4	Tandem affinity purification and mass spectrometry analysis identify ADP-ribosylation factor 4 (ARF4), HIV-1 Gag, Gag/Pol, gp120, and Nef incorporated into staufen1 RNP complexes isolated from HIV-1-expressing cells
ARF5	Tandem affinity purification and mass spectrometry analysis identify ADP-ribosylation factor 5 (ARF5), HIV-1 Gag, Gag/Pol, gp120, and Nef incorporated into staufen1 RNP complexes isolated from HIV-1-expressing cells
ARF6	Tandem affinity purification and mass spectrometry analysis identify ADP-ribosylation factor 6 (ARF6), HIV-1 Gag, Gag/Pol, gp120, and Nef incorporated into staufen1 RNP complexes isolated from HIV-1-expressing cells
ARL1	Tandem affinity purification and mass spectrometry analysis identify ADP-ribosylation factor-like 1 (ARL1), HIV-1 Gag, Gag/Pol, gp120, and Nef incorporated into staufen1 RNP complexes isolated from HIV-1-expressing cells
SLC25A5	Tandem affinity purification and mass spectrometry analysis identify solute carrier family 25 member 5 (SLC25A5), HIV-1 Gag, Gag/Pol, gp120, and Nef incorporated into staufen1 RNP complexes isolated from HIV-1-expressing cells
ENO1	Tandem affinity purification and mass spectrometry analysis identify alpha unit of enolase 1 (ENO1), HIV-1 Gag, Gag/Pol, gp120, and Nef incorporated into staufen1 RNP complexes isolated from HIV-1-expressing cells
INA	Tandem affinity purification and mass spectrometry analysis identify internexin neuronal intermediate filament protein alpha unit (INA), HIV-1 Gag, Gag/Pol, gp120, and Nef incorporated into staufen1 RNP complexes isolated from HIV-1-expressing cells
AP2M1	Tandem affinity purification and mass spectrometry analysis identify adaptor-related protein complex 2 mu 1 subunit (AP2M1), HIV-1 Gag, Gag/Pol, gp120, and Nef incorporated into staufen1 RNP complexes isolated from HIV-1-expressing cells
AP3D1	Tandem affinity purification and mass spectrometry analysis identify adaptor-related protein complex 3 delta 1 subunit (AP3D1), HIV-1 Gag, Gag/Pol, gp120, and Nef incorporated into staufen1 RNP complexes isolated from HIV-1-expressing cells
AP3S1	Tandem affinity purification and mass spectrometry analysis identify adaptor-related protein complex 3 sigma 1 subunit (AP3S1), HIV-1 Gag, Gag/Pol, gp120, and Nef incorporated into staufen1 RNP complexes isolated from HIV-1-expressing cells
AIFM1	Tandem affinity purification and mass spectrometry analysis identify mitochondrion-associated apoptosis-inducing factor 1 (AIFM1), HIV-1 Gag, Gag/Pol, gp120, and Nef incorporated into staufen1 RNP complexes isolated from HIV-1-expressing cells
DARS	Tandem affinity purification and mass spectrometry analysis identify aspartyl-tRNA synthetase (DARS), HIV-1 Gag, Gag/Pol, gp120, and Nef incorporated into staufen1 RNP complexes isolated from HIV-1-expressing cells
ATP5A1	Tandem affinity purification and mass spectrometry analysis identify ATP synthase alpha subunit 1 of mitochondrial F1 complex (ATP5A1), HIV-1 Gag, Gag/Pol, gp120, and Nef incorporated into staufen1 RNP complexes isolated from HIV-1-expressing cells
ATP5C1	Tandem affinity purification and mass spectrometry analysis identify subunit gamma 1 of mitochondrial ATP synthase F1 complex (ATP5C1), HIV-1 Gag, Gag/Pol, gp120, and Nef incorporated into staufen1 RNP complexes isolated from HIV-1-expressing cells
ATP5O	Tandem affinity purification and mass spectrometry analysis identify mitochondrial F1 complex ATP synthase O subunit (ATP5O), HIV-1 Gag, Gag/Pol, gp120, and Nef incorporated into staufen1 RNP complexes isolated from HIV-1-expressing cells
ACLY	Tandem affinity purification and mass spectrometry analysis identify ATP citrate lyase (ACLY), HIV-1 Gag, Gag/Pol, gp120, and Nef incorporated into staufen1 RNP complexes isolated from HIV-1-expressing cells
DHX9	Tandem affinity purification and mass spectrometry analysis identify ATP-dependent RNA helicase A (RHA, DHX9), HIV-1 Gag, Gag/Pol, gp120, and Nef incorporated into Staufen1 RNP complexes isolated from HIV-1-expressing cells
DDX1	Tandem affinity purification and mass spectrometry analysis identify DEAD (Asp-Glu-Ala-Asp) box helicase 1 (DDX1), HIV-1 Gag, Gag/Pol, gp120, and Nef incorporated into staufen1 RNP complexes isolated from HIV-1-expressing cells
DDX3X	Tandem affinity purification and mass spectrometry analysis identify X-linked DEAD (Asp-Glu-Ala-Asp) box polypeptide 3 (DDX3X), HIV-1 Gag, Gag/Pol, gp120, and Nef incorporated into staufen1 RNP complexes isolated from HIV-1-expressing cells
EPRS	Tandem affinity purification and mass spectrometry analysis identify glutamyl-prolyl-tRNA synthetase (EPRS), HIV-1 Gag, Gag/Pol, gp120, and Nef incorporated into staufen1 RNP complexes isolated from HIV-1-expressing cells
CCR5	Antibodies to specific epitopes of the CCR5 or CXCR4 chemokine receptors inhibit the entry of M-tropic, T-tropic, or dual-tropic HIV-1 into target cells by blocking the interaction of the receptors with the HIV-1 gp120/CD4 complex
CCR5	Genistein, tyrosine kinase inhibitor, inhibits cell fusion between macrophages and HIV-1 Env expressing cells. Genistein treatment does not change CD4 or CCR5 surface expression and has no effect on gp120-CD4-CCR5 complex formation
CCR5	A single sulfotyrosine residue 14 in CCR5 is recognized by HIV-1 gp120
CCR5	N362, a potential N-linked glycosylation site immediately N-terminal to CD4-binding site residues in the C3 region of gp120, contributes to fusogenicity of R5 Envs in a strain dependent manner
CCR5	HIV-1 gp120/41 Envelope proteins form a complex with integrin alpha4beta7 and chemokine receptor CCR5 on the CD4-negative gamma-delta T cell membrane, which leads to activation of the p38-caspase pathway and induces the death of gamma-delta cells
CCR5	The C-terminal region of CCR5 second extracellular loop (ECL2) comprising Cys178-Lys191 is sufficient for inhibition of HIV-1 entry by R5 and X4 strains. Peptides derived from ECL2 form a complex with HIV-1 gp120
CCR5	Antibodies to specific epitopes of HIV-1 gp120 block the interaction of CCR5 with the gp120/CD4 complex, suggesting that a CD4-mediated conformational change in gp120 is required for subsequent binding to CCR5
CXCR4	Antibodies to specific epitopes of the CCR5 or CXCR4 chemokine receptors inhibit the entry of M-tropic, T-tropic, or dual-tropic HIV-1 into target cells by blocking the interaction of the receptors with the HIV-1 gp120/CD4 complex
CXCR4	The cis expression of DC-SIGN on multiple lymphoid cell lines enables more efficient entry and replication of CXCR4-tropic and CCR5/CXCR4 dual-tropic HIV-1 through its binding to the HIV-1 gp120-CD4-CXCR4 complex
CXCR4	Association and clustering of CD4-CXCR4 induced by HIV-1 gp120 requires moesin-mediated anchoring of actin in the plasma membrane
CXCR4	CXCR4, a 45kDa cellular membrane protein, interacts with the cell surface HIV-1 gp120-CD4 complex and acts as a coreceptor to preferentially support T cell line-tropic HIV-1 Env-mediated cell fusion and HIV-1 infection
CAD	Tandem affinity purification and mass spectrometry analysis identify carbamoyl-phosphate synthetase 2 (CAD), HIV-1 Gag, Gag/Pol, gp120, and Nef incorporated into staufen1 RNP complexes isolated from HIV-1-expressing cells
CANX	Tandem affinity purification and mass spectrometry analysis identify calnexin (CANX), HIV-1 Gag, Gag/Pol, gp120, and Nef incorporated into staufen1 RNP complexes isolated from HIV-1-expressing cells
CAPRIN1	Tandem affinity purification and mass spectrometry analysis identify cell cycle associated protein 1 (CAPRIN1), HIV-1 Gag, Gag/Pol, gp120, and Nef incorporated into staufen1 RNP complexes isolated from HIV-1-expressing cells
CD209	The cis expression of DC-SIGN on multiple lymphoid cell lines enables more efficient entry and replication of CXCR4-tropic and CCR5/CXCR4 dual-tropic HIV-1 through its binding to the HIV-1 gp120-CD4-CXCR4 complex
CDIPT	Tandem affinity purification and mass spectrometry analysis identify CDP-diacylglycerol--inositol 3-phosphatidyltransferase (CDIPT), HIV-1 Gag, Gag/Pol, gp120, and Nef incorporated into staufen1 RNP complexes isolated from HIV-1-expressing cells
CDC5L	Tandem affinity purification and mass spectrometry analysis identify CDC5 cell division cycle 5-like (CDC5L), HIV-1 Gag, Gag/Pol, gp120, and Nef incorporated into staufen1 RNP complexes isolated from HIV-1-expressing cells
CLTC	Tandem affinity purification and mass spectrometry analysis identify heavy chain of clathrin (CLTC), HIV-1 Gag, Gag/Pol, gp120, and Nef incorporated into Staufen1 RNP complexes isolated from HIV-1-expressing cells
CPSF1	Tandem affinity purification and mass spectrometry analysis identify cleavage and polyadenylation specific factor 1 (CPSF1), HIV-1 Gag, Gag/Pol, gp120, and Nef incorporated into staufen1 RNP complexes isolated from HIV-1-expressing cells
NUDT21	Tandem affinity purification and mass spectrometry analysis identify cleavage and polyadenylation specificity factor 5 (CPSF5; NUDT21), HIV-1 Gag, Gag/Pol, gp120, and Nef incorporated into staufen1 RNP complexes isolated from HIV-1-expressing cells
CPSF7	Tandem affinity purification and mass spectrometry analysis identify 59kDa cleavage and polyadenylation specific factor 7 (CPSF7), HIV-1 Gag, Gag/Pol, gp120, and Nef incorporated into staufen1 RNP complexes isolated from HIV-1-expressing cells
COPA	Tandem affinity purification and mass spectrometry analysis identify subunit alpha of coatomer protein complex (COPA), HIV-1 Gag, Gag/Pol, gp120, and Nef incorporated into Staufen1 RNP complexes isolated from HIV-1-expressing cells
COPZ1	Tandem affinity purification and mass spectrometry analysis identify subunit zeta 1 of coatomer protein complex (COPZ1), HIV-1 Gag, Gag/Pol, gp120, and Nef incorporated into staufen1 RNP complexes isolated from HIV-1-expressing cells
CPNE3	Tandem affinity purification and mass spectrometry analysis identify copine III (CPNE3), HIV-1 Gag, Gag/Pol, gp120, and Nef incorporated into staufen1 RNP complexes isolated from HIV-1-expressing cells
ALDH18A1	Tandem affinity purification and mass spectrometry analysis identify aldehyde dehydrogenase 18 family member A1 (ALDH18A1), HIV-1 Gag, Gag/Pol, gp120, and Nef incorporated into staufen1 RNP complexes isolated from HIV-1-expressing cells
DRG1	Tandem affinity purification and mass spectrometry analysis identify developmentally regulated GTP binding protein 1 (DRG1), HIV-1 Gag, Gag/Pol, gp120, and Nef incorporated into staufen1 RNP complexes isolated from HIV-1-expressing cells
MCM7	Tandem affinity purification and mass spectrometry analysis identify minichromosome maintenance complex component 7 isoform 1 (MCM7), HIV-1 Gag, Gag/Pol, gp120, and Nef incorporated into staufen1 RNP complexes isolated from HIV-1-expressing cells
PRKDC	Tandem affinity purification and mass spectrometry analysis identify catalytic polypeptide of DNA-activated protein kinase (PRKDC), HIV-1 Gag, Gag/Pol, gp120, and Nef incorporated into staufen1 RNP complexes isolated from HIV-1-expressing cells
DDOST	Tandem affinity purification and mass spectrometry analysis identify dolichyl-diphosphooligosaccharide--protein glycosyltransferase, HIV-1 Gag, Gag/Pol, gp120, and Nef incorporated into staufen1 RNP complexes isolated from HIV-1-expressing cells
RPN1	Tandem affinity purification and mass spectrometry analysis identify ribophorin I (RPN1), HIV-1 Gag, Gag/Pol, gp120, and Nef incorporated into staufen1 RNP complexes isolated from HIV-1-expressing cells
STAU1	Tandem affinity purification and mass spectrometry analysis identify HIV-1 Gag, Gag/Pol, gp120, and Nef incorporated into Staufen1 ribonucleoprotein complexes isolated from HIV-1-expressing cells
ADAR	Tandem affinity purification and mass spectrometry analysis identify adenosine deaminase RNA-specific binding protein (ADAR), HIV-1 Gag, Gag/Pol, gp120, and Nef incorporated into staufen1 RNP complexes isolated from HIV-1-expressing cells
DNM2	Tandem affinity purification and mass spectrometry analysis identify dynamin 2 (DNM2), HIV-1 Gag, Gag/Pol, gp120, and Nef incorporated into staufen1 RNP complexes isolated from HIV-1-expressing cells
RNF20	Tandem affinity purification and mass spectrometry analysis identify E3 ubiquitin protein ligase ring finger protein 20 (RNF20; BRE1A), HIV-1 Gag, Gag/Pol, gp120, and Nef incorporated into staufen1 RNP complexes isolated from HIV-1-expressing cells
ELAVL1	Tandem affinity purification and mass spectrometry analysis identify ELAV-like 1 protein (ELAVL1; Hu antigen R, HUR), HIV-1 Gag, Gag/Pol, gp120, and Nef incorporated into staufen1 RNP complexes isolated from HIV-1-expressing cells
ETFB	Tandem affinity purification and mass spectrometry analysis identify electron-transfer-flavoprotein beta polypeptide (ETFB), HIV-1 Gag, Gag/Pol, gp120, and Nef incorporated into staufen1 RNP complexes isolated from HIV-1-expressing cells
EEF1A1	Tandem affinity purification and mass spectrometry analysis identify eukaryotic translation elongation factor 1 alpha 1 (EEF1A1), HIV-1 Gag, Gag/Pol, gp120, and Nef incorporated into staufen1 RNP complexes isolated from HIV-1-expressing cells
EEF1D	Tandem affinity purification and mass spectrometry analysis identify eukaryotic translation elongation factor 1 delta (EEF1D), HIV-1 Gag, Gag/Pol, gp120, and Nef incorporated into staufen1 RNP complexes isolated from HIV-1-expressing cells
EEF1G	Tandem affinity purification and mass spectrometry analysis identify eukaryotic translation elongation factor 1 gamma (EEF1G), HIV-1 Gag, Gag/Pol, gp120, and Nef incorporated into staufen1 RNP complexes isolated from HIV-1-expressing cells
EIF4A1	Tandem affinity purification and mass spectrometry analysis identify eukaryotic translation initiation factor 4A1 (EIF4A1), HIV-1 Gag, Gag/Pol, gp120, and Nef incorporated into staufen1 RNP complexes isolated from HIV-1-expressing cells
EIF4A3	Tandem affinity purification and mass spectrometry analysis identify eukaryotic translation initiation factor 4A3 (EIF4A3), HIV-1 Gag, Gag/Pol, gp120, and Nef incorporated into staufen1 RNP complexes isolated from HIV-1-expressing cells
EIF3A	Tandem affinity purification and mass spectrometry analysis identify subunit A of eukaryotic translation initiation factor 3 (EIF3A), HIV-1 Gag, Gag/Pol, gp120, and Nef incorporated into staufen1 RNP complexes isolated from HIV-1-expressing cells
EIF3D	Tandem affinity purification and mass spectrometry analysis identify eukaryotic translation initiation factor 3 subunit D (EIF3D; eIF3-zeta), Gag, Gag/Pol, gp120, and Nef incorporated into staufen1 RNP complexes isolated from HIV-1-expressing cells
EIF3E	Tandem affinity purification and mass spectrometry analysis identify eukaryotic translation initiation factor 3 subunit E protein (EIF3E), HIV-1 Gag, Gag/Pol, gp120, and Nef incorporated into staufen1 RNP complexes isolated from HIV-1-expressing cells
KHSRP	Tandem affinity purification and mass spectrometry analysis identify KH-type splicing regulatory protein (KHSRP; FUBP2), HIV-1 Gag, Gag/Pol, gp120, and Nef incorporated into staufen1 RNP complexes isolated from HIV-1-expressing cells
FASN	Tandem affinity purification and mass spectrometry analysis identify fatty acid synthase (FASN), HIV-1 Gag, Gag/Pol, gp120, and Nef incorporated into Staufen1 RNP complexes isolated from HIV-1-expressing cells
FLNA	Tandem affinity purification and mass spectrometry analysis identify filamin A (FLNA), HIV-1 Gag, Gag/Pol, gp120, and Nef incorporated into staufen1 RNP complexes isolated from HIV-1-expressing cells
GAPDH	Tandem affinity purification and mass spectrometry analysis identify glyceraldehyde-3-phosphate dehydrogenase (GAPDH), HIV-1 Gag, Gag/Pol, gp120, and Nef incorporated into staufen1 RNP complexes isolated from HIV-1-expressing cells
PYGL	Tandem affinity purification and mass spectrometry analysis identify glycogen phosphorylase of liver (PYGL), HIV-1 Gag, Gag/Pol, gp120, and Nef incorporated into staufen1 RNP complexes isolated from HIV-1-expressing cells
RAN	Tandem affinity purification and mass spectrometry analysis identify GTP binding protein RAN (RanGTP), HIV-1 Gag, Gag/Pol, gp120, and Nef incorporated into staufen1 RNP complexes isolated from HIV-1-expressing cells
GNAI1	HIV-1 gp120 induces IL-1beta release from macrophages in a time- and concentration-dependent manner through binding to the chemokine receptor CCR5 and coupling to G(i)alpha protein
GNAI2	HIV-1 gp120 induces IL-1beta release from macrophages in a time- and concentration-dependent manner through binding to the chemokine receptor CCR5 and coupling to G(i)alpha protein
GNAI3	HIV-1 gp120 induces IL-1beta release from macrophages in a time- and concentration-dependent manner through binding to the chemokine receptor CCR5 and coupling to G(i)alpha protein
HSPA1L	Tandem affinity purification and mass spectrometry analysis identify heat shock 70kDa protein 1-like (HSPA1L), HIV-1 Gag, Gag/Pol, gp120, and Nef incorporated into staufen1 RNP complexes isolated from HIV-1-expressing cells
HSPA1A	Tandem affinity purification and mass spectrometry analysis identify heat shock 70kDa protein 1A (HSPA1A), HIV-1 Gag, Gag/Pol, gp120, and Nef incorporated into staufen1 RNP complexes isolated from HIV-1-expressing cells
HSPA1B	Tandem affinity purification and mass spectrometry analysis identify heat shock 70kDa protein 1B (HSPA1B), HIV-1 Gag, Gag/Pol, gp120, and Nef incorporated into staufen1 RNP complexes isolated from HIV-1-expressing cells
HSPA8	Tandem affinity purification and mass spectrometry analysis identify heat shock 70kDa protein 8 (HSPA8, HSC70), HIV-1 Gag, Gag/Pol, gp120, and Nef incorporated into staufen1 RNP complexes isolated from HIV-1-expressing cells
HNRNPAB	Tandem affinity purification and mass spectrometry analysis identify heterogeneous nuclear ribonucleoprotein A/B (HNRNPAB), HIV-1 Gag, Gag/Pol, gp120, and Nef incorporated into staufen1 RNP complexes isolated from HIV-1-expressing cells
HNRNPA0	Tandem affinity purification and mass spectrometry analysis identify heterogeneous nuclear ribonucleoprotein A0 (HNRNPA0), HIV-1 Gag, Gag/Pol, gp120, and Nef incorporated into staufen1 RNP complexes isolated from HIV-1-expressing cells
HNRNPA1	Tandem affinity purification and mass spectrometry analysis identify heterogeneous nuclear ribonucleoprotein A1 (HNRNPA1), HIV-1 Gag, Gag/Pol, gp120, and Nef incorporated into staufen1 RNP complexes isolated from HIV-1-expressing cells
HNRNPA3	Tandem affinity purification and mass spectrometry analysis identify heterogeneous nuclear ribonucleoprotein A3 (HNRNPA3), HIV-1 Gag, Gag/Pol, gp120, and Nef incorporated into staufen1 RNP complexes isolated from HIV-1-expressing cells
HNRNPD	Tandem affinity purification and mass spectrometry analysis identify heterogeneous nuclear ribonucleoprotein D (HNRNPD), HIV-1 Gag, Gag/Pol, gp120, and Nef incorporated into staufen1 RNP complexes isolated from HIV-1-expressing cells
HNRNPF	Tandem affinity purification and mass spectrometry analysis identify heterogeneous nuclear ribonucleoprotein F (HNRNPF), HIV-1 Gag, Gag/Pol, gp120, and Nef incorporated into staufen1 RNP complexes isolated from HIV-1-expressing cells
HNRNPH1	Tandem affinity purification and mass spectrometry analysis identify heterogeneous nuclear ribonucleoprotein H1 (HNRNPH1), HIV-1 Gag, Gag/Pol, gp120, and Nef incorporated into staufen1 RNP complexes isolated from HIV-1-expressing cells
HNRNPH2	Tandem affinity purification and mass spectrometry analysis identify heterogeneous nuclear ribonucleoprotein H2 (HNRNPH2), HIV-1 Gag, Gag/Pol, gp120, and Nef incorporated into staufen1 RNP complexes isolated from HIV-1-expressing cells
HNRNPH3	Tandem affinity purification and mass spectrometry analysis identify heterogeneous nuclear ribonucleoprotein H3 (HNRNPH3), HIV-1 Gag, Gag/Pol, gp120, and Nef incorporated into staufen1 RNP complexes isolated from HIV-1-expressing cells
HNRNPK	Tandem affinity purification and mass spectrometry analysis identify heterogeneous nuclear ribonucleoprotein K (HNRNPK, TUNP), HIV-1 Gag, Gag/Pol, gp120, and Nef incorporated into staufen1 RNP complexes isolated from HIV-1-expressing cells
HNRNPM	Tandem affinity purification and mass spectrometry analysis identify heterogeneous nuclear ribonucleoprotein M (HNRNPM ), HIV-1 Gag, Gag/Pol, gp120, and Nef incorporated into Staufen1 RNP complexes isolated from HIV-1-expressing cells
SYNCRIP	Tandem affinity purification and mass spectrometry analysis identify heterogeneous nuclear ribonucleoprotein Q (HNRNPQ; SYNCRIP), HIV-1 Gag, Gag/Pol, gp120, and Nef incorporated into staufen1 RNP complexes isolated from HIV-1-expressing cells
HNRNPR	Tandem affinity purification and mass spectrometry analysis identify heterogeneous nuclear ribonucleoprotein R (HNRNPR), HIV-1 Gag, Gag/Pol, gp120, and Nef incorporated into staufen1 RNP complexes isolated from HIV-1-expressing cells
HNRNPU	Tandem affinity purification and mass spectrometry analysis identify heterogeneous nuclear ribonucleoprotein U (HNRNPU), HIV-1 Gag, Gag/Pol, gp120, and Nef incorporated into staufen1 RNP complexes isolated from HIV-1-expressing cells
HNRNPA2B1	Tandem affinity purification and mass spectrometry analysis identify heterogeneous nuclear ribonucleoprotein A2/B1 (HNRNPA2B1), HIV-1 Gag, Gag/Pol, gp120, and Nef incorporated into staufen1 RNP complexes isolated from HIV-1-expressing cells
HNRNPC	Tandem affinity purification and mass spectrometry analysis identify heterogeneous nuclear ribonucleoprotein C (HNRNPC), HIV-1 Gag, Gag/Pol, gp120, and Nef incorporated into staufen1 RNP complexes isolated from HIV-1-expressing cells
HLA-A	Conformational changes in HIV-1 gp120, including an enhanced expression of the V3 loop of gp120 and of epitopes that are exposed upon CD4 binding, are consistent with the formation of a multimolecular complex between HLA class I and gp120/160
HLA-E	Conformational changes in HIV-1 gp120, including an enhanced expression of the V3 loop of gp120 and of epitopes that are exposed upon CD4 binding, are consistent with the formation of a multimolecular complex between HLA class I and gp120/160
HLA-F	Conformational changes in HIV-1 gp120, including an enhanced expression of the V3 loop of gp120 and of epitopes that are exposed upon CD4 binding, are consistent with the formation of a multimolecular complex between HLA class I and gp120/160
HLA-G	Conformational changes in HIV-1 gp120, including an enhanced expression of the V3 loop of gp120 and of epitopes that are exposed upon CD4 binding, are consistent with the formation of a multimolecular complex between HLA class I and gp120/160
HLA-C	Conformational changes in HIV-1 gp120, including an enhanced expression of the V3 loop of gp120 and of epitopes that are exposed upon CD4 binding, are consistent with the formation of a multimolecular complex between HLA class I and gp120/160
KPNB1	Tandem affinity purification and mass spectrometry analysis identify karyopherin/importin beta 1 (KPNB1; nuclear factor p97), HIV-1 Gag, Gag/Pol, gp120, and Nef incorporated into staufen1 RNP complexes isolated from HIV-1-expressing cells
IPO7	Tandem affinity purification and mass spectrometry analysis identify importin 7 (IPO7), HIV-1 Gag, Gag/Pol, gp120, and Nef incorporated into staufen1 RNP complexes isolated from HIV-1-expressing cells
IGF2BP1	Tandem affinity purification and mass spectrometry analysis identify insulin-like growth factor 2 Mrna binding protein 1 (IGF2BP1), HIV-1 Gag, Gag/Pol, gp120, and Nef incorporated into staufen1 RNP complexes isolated from HIV-1-expressing cells
IGF2BP3	Tandem affinity purification and mass spectrometry analysis identify insulin-like growth factor 2 mRNA binding protein 3 (IGF2BP3), HIV-1 Gag, Gag/Pol, gp120, and Nef incorporated into staufen1 RNP complexes isolated from HIV-1-expressing cells
ITGA4	The gp120-integrin alpha4beta7 complex mediates LFA-1 activation on T cells and increases the efficiency of infection by promoting synapse formation
ITGA4	HIV-1 gp120/41 Envelope proteins form a complex with integrin alpha4beta7 and chemokine receptor CCR5 on the CD4-negative gamma-delta T cell membrane, which leads to activation of the p38-caspase pathway and induces the death of gamma-delta cells
ITGB7	The gp120-integrin alpha4beta7 complex mediates LFA-1 activation on T cells and increases the efficiency of infection by promoting synapse formation
ITGB7	HIV-1 gp120/41 Envelope proteins form a complex with integrin alpha4beta7 and chemokine receptor CCR5 on the CD4-negative gamma-delta T cell membrane, which leads to activation of the p38-caspase pathway and induces the death of gamma-delta cells
ILF2	Tandem affinity purification and mass spectrometry analysis identify interleukin enhancer binding factor 2 (ILF2, NF45), HIV-1 Gag, Gag/Pol, gp120, and Nef incorporated into staufen1 RNP complexes isolated from HIV-1-expressing cells
ILF3	Tandem affinity purification and mass spectrometry analysis identify interleukin enhancer binding factor 3 (ILF3, NF90), HIV-1 Gag, Gag/Pol, gp120, and Nef incorporated into staufen1 RNP complexes isolated from HIV-1-expressing cells
IDH3A	Tandem affinity purification and mass spectrometry analysis identify isocitrate dehydrogenase 3 (NAD+) alpha subunit (IDH3A), HIV-1 Gag, Gag/Pol, gp120, and Nef incorporated into staufen1 RNP complexes isolated from HIV-1-expressing cells
IARS	Tandem affinity purification and mass spectrometry analysis identify isoleucyl-tRNA synthetase (IARS), HIV-1 Gag, Gag/Pol, gp120, and Nef incorporated into staufen1 RNP complexes isolated from HIV-1-expressing cells
KRR1	Tandem affinity purification and mass spectrometry analysis identify HIV-1 Rev binding protein 2 (KRR1; RIP-1), HIV-1 Gag, Gag/Pol, gp120, and Nef incorporated into staufen1 RNP complexes isolated from HIV-1-expressing cells
LDHA	Tandem affinity purification and mass spectrometry analysis identify lactate dehydrogenase A (LDHA), HIV-1 Gag, Gag/Pol, gp120, and Nef incorporated into staufen1 RNP complexes isolated from HIV-1-expressing cells
LDHB	Tandem affinity purification and mass spectrometry analysis identify lactate dehydrogenase B (LDHB), HIV-1 Gag, Gag/Pol, gp120, and Nef incorporated into staufen1 RNP complexes isolated from HIV-1-expressing cells
LARS	Tandem affinity purification and mass spectrometry analysis identify leucyl-Trna synthetase (LARS), HIV-1 Gag, Gag/Pol, gp120, and Nef incorporated into staufen1 RNP complexes isolated from HIV-1-expressing cells
LRPPRC	Tandem affinity purification and mass spectrometry analysis identify leucine-rich pentatricopeptide repeat containing (LRPPRC, LRP130), HIV-1 Gag, Gag/Pol, gp120, and Nef incorporated into staufen1 RNP complexes isolated from HIV-1-expressing cells
LRRC59	Tandem affinity purification and mass spectrometry analysis identify leucine rich repeat containing 59 (LRRC59), HIV-1 Gag, Gag/Pol, gp120, and Nef incorporated into staufen1 RNP complexes isolated from HIV-1-expressing cells
ACSL3	Tandem affinity purification and mass spectrometry analysis identify acyl-CoA synthetase long-chain family member 3 (ACSL3), HIV-1 Gag, Gag/Pol, gp120, and Nef incorporated into staufen1 RNP complexes isolated from HIV-1-expressing cells
LYZ	Tandem affinity purification and mass spectrometry analysis identify lysozyme (LYZ), HIV-1 Gag, Gag/Pol, gp120, and Nef incorporated into staufen1 RNP complexes isolated from HIV-1-expressing cells
HLA-B	Conformational changes in HIV-1 gp120, including an enhanced expression of the V3 loop of gp120 and of epitopes that are exposed upon CD4 binding, are consistent with the formation of a multimolecular complex between HLA class I and gp120/160
MBL2	HIV-1 gp120/MBL complex co-localizes with MAP2 and is transported along the microtubules in human primary neurons
MBL2	HIV-1 gp120/MBL complex co-localizes with intracellular COPII vesicle markers Sec31A and Sec13 in neuronal cells
MBL2	HIV-1 gp120/MBL complex co-localizes with the ER marker Erp57 and the Golgi marker p230 at subcellular perinuclear compartments in neuronal cells
MOGS	Tandem affinity purification and mass spectrometry analysis identify mannosyl-oligosaccharide glucosidase (MOGS; GCS1), HIV-1 Gag, Gag/Pol, gp120, and Nef incorporated into staufen1 RNP complexes isolated from HIV-1-expressing cells
MATR3	Tandem affinity purification and mass spectrometry analysis identify matrin 3 (MATR3), HIV-1 Gag, Gag/Pol, gp120, and Nef incorporated into staufen1 RNP complexes isolated from HIV-1-expressing cells
SLC25A11	Tandem affinity purification and mass spectrometry analysis identify mitochondrial 2-oxoglutarate/malate carrier protein (SLC25A11), HIV-1 Gag, Gag/Pol, gp120, and Nef incorporated into staufen1 RNP complexes isolated from HIV-1-expressing cells
MYBBP1A	Tandem affinity purification and mass spectrometry analysis identify MYB binding protein 1a (MYBBP1A), HIV-1 Gag, Gag/Pol, gp120, and Nef incorporated into staufen1 RNP complexes isolated from HIV-1-expressing cells
NKRF	Tandem affinity purification and mass spectrometry analysis identify NFKappaB repressing factor (NKRF), HIV-1 Gag, Gag/Pol, gp120, and Nef incorporated into staufen1 RNP complexes isolated from HIV-1-expressing cells
NONO	Tandem affinity purification and mass spectrometry analysis identify non-POU domain containing octamer-binding protein (NONO), HIV-1 Gag, Gag/Pol, gp120, and Nef incorporated into staufen1 RNP complexes isolated from HIV-1-expressing cells
NUP155	Tandem affinity purification and mass spectrometry analysis identify 155kDa nucleoporin (NUP155), HIV-1 Gag, Gag/Pol, gp120, and Nef incorporated into staufen1 RNP complexes isolated from HIV-1-expressing cells
YBX1	Tandem affinity purification and mass spectrometry analysis identify Y box binding protein 1 (YBX1), HIV-1 Gag, Gag/Pol, gp120, and Nef incorporated into staufen1 RNP complexes isolated from HIV-1-expressing cells
DDX21	Tandem affinity purification and mass spectrometry analysis identify DEAD (Asp-Glu-Ala-Asp) box helicase 21 (DDX21), HIV-1 Gag, Gag/Pol, gp120, and Nef incorporated into staufen1 RNP complexes isolated from HIV-1-expressing cells
NCL	Tandem affinity purification and mass spectrometry analysis identify nucleolin (NCL), HIV-1 Gag, Gag/Pol, gp120, and Nef incorporated into staufen1 RNP complexes isolated from HIV-1-expressing cells
NPM1	Tandem affinity purification and mass spectrometry analysis identify nucleophosmin (NPM1; nucleolar phosphoprotein B23), HIV-1 Gag, Gag/Pol, gp120, and Nef incorporated into staufen1 RNP complexes isolated from HIV-1-expressing cells
OAT	Tandem affinity purification and mass spectrometry analysis identify ornithine aminotransferase (OAT), HIV-1 Gag, Gag/Pol, gp120, and Nef incorporated into staufen1 RNP complexes isolated from HIV-1-expressing cells
PTCD3	Tandem affinity purification and mass spectrometry analysis identify pentatricopeptide repeat domain 3 (PTCD3), HIV-1 Gag, Gag/Pol, gp120, and Nef incorporated into staufen1 RNP complexes isolated from HIV-1-expressing cells
PRDX6	Tandem affinity purification and mass spectrometry analysis identify peroxiredoxin 6 (PRDX6), HIV-1 Gag, Gag/Pol, gp120, and Nef incorporated into staufen1 RNP complexes isolated from HIV-1-expressing cells
HSD17B4	Tandem affinity purification and mass spectrometry analysis identify hydroxysteroid (17-beta) dehydrogenase 4 (HSD17B4), HIV-1 Gag, Gag/Pol, gp120, and Nef incorporated into staufen1 RNP complexes isolated from HIV-1-expressing cells
PTDSS1	Tandem affinity purification and mass spectrometry analysis identify phosphatidylserine synthase 1 (PTDSS1), HIV-1 Gag, Gag/Pol, gp120, and Nef incorporated into staufen1 RNP complexes isolated from HIV-1-expressing cells
PLS3	Tandem affinity purification and mass spectrometry analysis identify plastin 3 (PLS3), HIV-1 Gag, Gag/Pol, gp120, and Nef incorporated into staufen1 RNP complexes isolated from HIV-1-expressing cells
PCBP1	Tandem affinity purification and mass spectrometry analysis identify poly(rC) binding protein 1 (PCBP1), HIV-1 Gag, Gag/Pol, gp120, and Nef incorporated into staufen1 RNP complexes isolated from HIV-1-expressing cells
PABPC1	Tandem affinity purification and mass spectrometry analysis identify cytoplasmic unit 1 of polyA binding protein (PABPC1), HIV-1 Gag, Gag/Pol, gp120, and Nef incorporated into staufen1 RNP complexes isolated from HIV-1-expressing cells
PABPN1	Tandem affinity purification and mass spectrometry analysis identify poly(A) binding protein nuclear 1 (PABPN1), HIV-1 Gag, Gag/Pol, gp120, and Nef incorporated into staufen1 RNP complexes isolated from HIV-1-expressing cells
PABPC4	Tandem affinity purification and mass spectrometry analysis identify cytoplasmic poly(A) binding protein 4 (PABPC4), HIV-1 Gag, Gag/Pol, gp120, and Nef incorporated into staufen1 RNP complexes isolated from HIV-1-expressing cells
FIP1L1	Tandem affinity purification and mass spectrometry analysis identify FIP1 like 1 protein (FIP1L1), HIV-1 Gag, Gag/Pol, gp120, and Nef incorporated into staufen1 RNP complexes isolated from HIV-1-expressing cells
PRPF40A	Tandem affinity purification and mass spectrometry analysis identify PRP40 pre-Mrna processing factor 40 homolog A (PRPF40A), HIV-1 Gag, Gag/Pol, gp120, and Nef incorporated into staufen1 RNP complexes isolated from HIV-1-expressing cells
PRPF8	Tandem affinity purification and mass spectrometry analysis identify PRP8 pre-Mrna processing factor 8 homolog (PRPF8), HIV-1 Gag, Gag/Pol, gp120, and Nef incorporated into Staufen1 RNP complexes isolated from HIV-1-expressing cells
DHX15	Tandem affinity purification and mass spectrometry analysis identify DEAH (Asp-Glu-Ala-His) box polypeptide 15 (DHX15), HIV-1 Gag, Gag/Pol, gp120, and Nef incorporated into staufen1 RNP complexes isolated from HIV-1-expressing cells
DDX17	Tandem affinity purification and mass spectrometry analysis identify DEAD (Asp-Glu-Ala-Asp) box helicase 17 (DDX17), HIV-1 Gag, Gag/Pol, gp120, and Nef incorporated into staufen1 RNP complexes isolated from HIV-1-expressing cells
DDX23	Tandem affinity purification and mass spectrometry analysis identify DEAD (Asp-Glu-Ala-Asp) box polypeptide 23 (DDX23), HIV-1 Gag, Gag/Pol, gp120, and Nef incorporated into staufen1 RNP complexes isolated from HIV-1-expressing cells
DDX27	Tandem affinity purification and mass spectrometry analysis identify DEAD (Asp-Glu-Ala-Asp) box polypeptide 27 (DDX27), HIV-1 Gag, Gag/Pol, gp120, and Nef incorporated into staufen1 RNP complexes isolated from HIV-1-expressing cells
DDX5	Tandem affinity purification and mass spectrometry analysis identify DEAD (Asp-Glu-Ala-Asp) box helicase 5 (DDX5), HIV-1 Gag, Gag/Pol, gp120, and Nef incorporated into staufen1 RNP complexes isolated from HIV-1-expressing cells
PHB	Tandem affinity purification and mass spectrometry analysis identify prohibitin (PHB), HIV-1 Gag, Gag/Pol, gp120, and Nef incorporated into staufen1 RNP complexes isolated from HIV-1-expressing cells
PHB2	Tandem affinity purification and mass spectrometry analysis identify prohibitin 2 (PHB2), HIV-1 Gag, Gag/Pol, gp120, and Nef incorporated into staufen1 RNP complexes isolated from HIV-1-expressing cells
SEC61A1	Tandem affinity purification and mass spectrometry analysis identify Sec61 alpha 1 subunit (SEC61A1), HIV-1 Gag, Gag/Pol, gp120, and Nef incorporated into staufen1 RNP complexes isolated from HIV-1-expressing cells
DHX30	Tandem affinity purification and mass spectrometry analysis identify DEAH (Asp-Glu-Ala-His) box polypeptide 30 (DHX30), HIV-1 Gag, Gag/Pol, gp120, and Nef incorporated into staufen1 RNP complexes isolated from HIV-1-expressing cells
MOV10	Tandem affinity purification and mass spectrometry analysis identify Moloney leukemia virus 10 homolog (MOV10), HIV-1 Gag, Gag/Pol, gp120, and Nef incorporated into staufen1 RNP complexes isolated from HIV-1-expressing cells
LUC7L2	Tandem affinity purification and mass spectrometry analysis identify putative RNA-binding protein Luc7-like 2 (LUC7L2), HIV-1 Gag, Gag/Pol, gp120, and Nef incorporated into staufen1 RNP complexes isolated from HIV-1-expressing cells
PDHB	Tandem affinity purification and mass spectrometry analysis identify pyruvate dehydrogenase subunit beta (PDHB), HIV-1 Gag, Gag/Pol, gp120, and Nef incorporated into staufen1 RNP complexes isolated from HIV-1-expressing cells
PKM	Tandem affinity purification and mass spectrometry analysis identify pyruvate kinase of muscle (PKM), HIV-1 Gag, Gag/Pol, gp120, and Nef incorporated into staufen1 RNP complexes isolated from HIV-1-expressing cells
IQGAP1	Tandem affinity purification and mass spectrometry analysis identify IQ motif containing GTPase activating protein 1 (IQGAP1), HIV-1 Gag, Gag/Pol, gp120, and Nef incorporated into staufen1 RNP complexes isolated from HIV-1-expressing cells
RRAGA	Tandem affinity purification and mass spectrometry analysis identify ras-related GTP binding protein A (RRAGA), HIV-1 Gag, Gag/Pol, gp120, and Nef incorporated into staufen1 RNP complexes isolated from HIV-1-expressing cells
RAB10	Tandem affinity purification and mass spectrometry analysis identify ras-related protein Rab-10 (RAB10), HIV-1 Gag, Gag/Pol, gp120, and Nef incorporated into staufen1 RNP complexes isolated from HIV-1-expressing cells
RAB5C	Tandem affinity purification and mass spectrometry analysis identify ras-related protein Rab-5C (RAB5C), HIV-1 Gag, Gag/Pol, gp120, and Nef incorporated into staufen1 RNP complexes isolated from HIV-1-expressing cells
RAB8A	Tandem affinity purification and mass spectrometry analysis identify ras-related protein Rab-8A (RAB8A), HIV-1 Gag, Gag/Pol, gp120, and Nef incorporated into staufen1 RNP complexes isolated from HIV-1-expressing cells
RACK1	Tandem affinity purification and mass spectrometry analysis identify subunit beta polypeptide 2-like 1 of G protein (GNB2L1, RACK1), HIV-1 Gag, Gag/Pol, gp120, and Nef incorporated into staufen1 RNP complexes isolated from HIV-1-expressing cells
UPF1	Tandem affinity purification and mass spectrometry analysis identify regulator of nonsense transcripts homolog (UPF1), HIV-1 Gag, Gag/Pol, gp120, and Nef incorporated into staufen1 RNP complexes isolated from HIV-1-expressing cells
UPF3B	Tandem affinity purification and mass spectrometry analysis identify UPF3 regulator of nonsense transcripts homolog B (UPF3B), HIV-1 Gag, Gag/Pol, gp120, and Nef incorporated into staufen1 RNP complexes isolated from HIV-1-expressing cells
RAVER1	Tandem affinity purification and mass spectrometry analysis identify ribonucleoprotein PTB-binding 1 protein (RAVER1), HIV-1 Gag, Gag/Pol, gp120, and Nef incorporated into staufen1 RNP complexes isolated from HIV-1-expressing cells
RBMX	Tandem affinity purification and mass spectrometry analysis identify X-linked RNA binding motif protein (RBMX; hnRNP-G), HIV-1 Gag, Gag/Pol, gp120, and Nef incorporated into staufen1 RNP complexes isolated from HIV-1-expressing cells
SAFB	Tandem affinity purification and mass spectrometry analysis identify scaffold attachment factor B (SAFB), HIV-1 Gag, Gag/Pol, gp120, and Nef incorporated into staufen1 RNP complexes isolated from HIV-1-expressing cells
SRSF1	Tandem affinity purification and mass spectrometry analysis identify serine/arginine-rich splicing factor 1 (SRSF1), HIV-1 Gag, Gag/Pol, gp120, and Nef incorporated into staufen1 RNP complexes isolated from HIV-1-expressing cells
SRSF10	Tandem affinity purification and mass spectrometry analysis identify serine/arginine-rich splicing factor 10 (SRSF10), HIV-1 Gag, Gag/Pol, gp120, and Nef incorporated into staufen1 RNP complexes isolated from HIV-1-expressing cells
SRSF4	Tandem affinity purification and mass spectrometry analysis identify serine/arginine-rich splicing factor 4 (SRSF4), HIV-1 Gag, Gag/Pol, gp120, and Nef incorporated into staufen1 RNP complexes isolated from HIV-1-expressing cells
SRSF7	Tandem affinity purification and mass spectrometry analysis identify serine/arginine-rich splicing factor 7 (SRSF7), HIV-1 Gag, Gag/Pol, gp120, and Nef incorporated into staufen1 RNP complexes isolated from HIV-1-expressing cells
SERPINH1	Tandem affinity purification and mass spectrometry analysis identify 47 kDa heat shock protein (HSP47, serpin H1), HIV-1 Gag, Gag/Pol, gp120, and Nef incorporated into staufen1 RNP complexes isolated from HIV-1-expressing cells
SFXN1	Tandem affinity purification and mass spectrometry analysis identify sideroflexin 1 (SFXN1), HIV-1 Gag, Gag/Pol, gp120, and Nef incorporated into staufen1 RNP complexes isolated from HIV-1-expressing cells
SRPRB	Tandem affinity purification and mass spectrometry analysis identify signal recognition particle receptor B subunit (SRPRB), HIV-1 Gag, Gag/Pol, gp120, and Nef incorporated into staufen1 RNP complexes isolated from HIV-1-expressing cells
SRP68	Tandem affinity purification and mass spectrometry analysis identify signal recognition particle 68kDa protein (SRP68), HIV-1 Gag, Gag/Pol, gp120, and Nef incorporated into staufen1 RNP complexes isolated from HIV-1-expressing cells
SRP72	Tandem affinity purification and mass spectrometry analysis identify signal recognition particle 72kDa protein (SRP72), HIV-1 Gag, Gag/Pol, gp120, and Nef incorporated into staufen1 RNP complexes isolated from HIV-1-expressing cells
ATP1A1	Tandem affinity purification and mass spectrometry analysis identify sodium/potassium-transporting ATPase subunit alpha-1 (ATP1A1), HIV-1 Gag, Gag/Pol, gp120, and Nef incorporated into staufen1 RNP complexes isolated from HIV-1-expressing cells
SPTAN1	Tandem affinity purification and mass spectrometry analysis identify spectrin alpha chain (SPTAN1), HIV-1 Gag, Gag/Pol, gp120, and Nef incorporated into staufen1 RNP complexes isolated from HIV-1-expressing cells
DDX39B	Tandem affinity purification and mass spectrometry analysis identify DEAD (Asp-Glu-Ala-Asp) box polypeptide 39B (DDX39B), HIV-1 Gag, Gag/Pol, gp120, and Nef incorporated into staufen1 RNP complexes isolated from HIV-1-expressing cells
SF3B1	Tandem affinity purification and mass spectrometry analysis identify 155kDa subunit 1 of splicing factor 3b (SF3B1; SAP155), HIV-1 Gag, Gag/Pol, gp120, and Nef incorporated into staufen1 RNP complexes isolated from HIV-1-expressing cells
SF3B2	Tandem affinity purification and mass spectrometry analysis identify splicing factor 3b subunit 2 (SF3B2; 145kDa), HIV-1 Gag, Gag/Pol, gp120, and Nef incorporated into staufen1 RNP complexes isolated from HIV-1-expressing cells
SF3B4	Tandem affinity purification and mass spectrometry analysis identify 49kDa subunit 4 of splicing factor 3b (SF3B4), HIV-1 Gag, Gag/Pol, gp120, and Nef incorporated into staufen1 RNP complexes isolated from HIV-1-expressing cells
SFPQ	Tandem affinity purification and mass spectrometry analysis identify splicing factor proline/glutamine-rich (SFPQ), HIV-1 Gag, Gag/Pol, gp120, and Nef incorporated into staufen1 RNP complexes isolated from HIV-1-expressing cells
HSPA9	Tandem affinity purification and mass spectrometry analysis identify heat shock 70kDa protein 9B (HSPA9B), HIV-1 Gag, Gag/Pol, gp120, and Nef incorporated into staufen1 RNP complexes isolated from HIV-1-expressing cells
SMC1A	Tandem affinity purification and mass spectrometry analysis identify structural maintenance of chromosomes 1A (SMC1A), HIV-1 Gag, Gag/Pol, gp120, and Nef incorporated into staufen1 RNP complexes isolated from HIV-1-expressing cells
CD4	The chemokine receptor CCR5 is posttranslationally modified by sulfation of its N-terminal tyrosines; sulfated tyrosines contribute to the binding of CCR5 to MIP-1 alpha, MIP-1 beta, and HIV-1 gp120/CD4 complexes and to the ability of HIV-1 to enter cells
CD4	Antibodies to specific epitopes of the CCR5 or CXCR4 chemokine receptors inhibit the entry of M-tropic, T-tropic, or dual-tropic HIV-1 into target cells by blocking the interaction of the receptors with the HIV-1 gp120/CD4 complex
CD4	The cis expression of DC-SIGN on multiple lymphoid cell lines enables more efficient entry and replication of CXCR4-tropic and CCR5/CXCR4 dual-tropic HIV-1 through its binding to the HIV-1 gp120-CD4-CXCR4 complex
CD4	Studies by sequential (SAP) and competitive (CAP) antigen panning methodologies show that some antibodies bind better to gp120-CD4 complexes than to gp120 alone
CD4	Small molecules exhibit strong anti-HIV-1 activity by binding specifically to both HIV-1 gp120 and/or cell surface receptors (CD4, CCR5, CXCR4) and prevent gp120/CD4/CCR5 and gp120/CD4/CXCR4 complex formation and cell-cell fusion
CD4	CXCR4, a 45kDa cellular membrane protein, interacts with the cell surface HIV-1 gp120-CD4 complex and acts as a coreceptor to preferentially support T cell line-tropic HIV-1 Env-mediated cell fusion and HIV-1 infection
CD4	The CCR5 chemokine receptor is required for the entry of macrophage-tropic HIV-1 into target cells; the HIV-1 gp120-CD4 complex binds CCR5, which inhibits the binding of the natural CCR5 ligands macrophage inflammatory protein (MIP)-1alpha and MIP-1beta
CD4	Antibodies to specific epitopes of HIV-1 gp120 block the interaction of CCR5 with the gp120/CD4 complex, suggesting that a CD4-mediated conformational change in gp120 is required for subsequent binding to CCR5
TCP1	Tandem affinity purification and mass spectrometry analysis identify t-complex 1 (TCP1), HIV-1 Gag, Gag/Pol, gp120, and Nef incorporated into staufen1 RNP complexes isolated from HIV-1-expressing cells
CCT2	Tandem affinity purification and mass spectrometry analysis identify chaperonin containing TCP1 subunit 2 (CCT2), HIV-1 Gag, Gag/Pol, gp120, and Nef incorporated into staufen1 RNP complexes isolated from HIV-1-expressing cells
CCT4	Tandem affinity purification and mass spectrometry analysis identify chaperonin containing TCP1 subunit 4 protein (CCT4), HIV-1 Gag, Gag/Pol, gp120, and Nef incorporated into staufen1 RNP complexes isolated from HIV-1-expressing cells
TARDBP	Tandem affinity purification and mass spectrometry analysis identify TAR DNA binding protein (TARDBP; TDP-43), HIV-1 Gag, Gag/Pol, gp120, and Nef incorporated into staufen1 RNP complexes isolated from HIV-1-expressing cells
THOC2	Tandem affinity purification and mass spectrometry analysis identify THO complex 2 protein (THOC2), HIV-1 Gag, Gag/Pol, gp120, and Nef incorporated into staufen1 RNP complexes isolated from HIV-1-expressing cells
ALYREF	Tandem affinity purification and mass spectrometry analysis identify Aly/REF export factor (ALYREF; THO complex subunit 4, THOC4), HIV-1 Gag, Gag/Pol, gp120, and Nef incorporated into staufen1 RNP complexes isolated from HIV-1-expressing cells
TRIM28	Tandem affinity purification and mass spectrometry analysis identify tripartite motif containing 28 (TRIM28), HIV-1 Gag, Gag/Pol, gp120, and Nef incorporated into staufen1 RNP complexes isolated from HIV-1-expressing cells
TUBA1A	Tandem affinity purification and mass spectrometry analysis identify subunit alpha 1a of tubulin (TUBA1A), HIV-1 Gag, Gag/Pol, gp120, and Nef incorporated into staufen1 RNP complexes isolated from HIV-1-expressing cells
TUBA4A	Tandem affinity purification and mass spectrometry analysis identify tubulin alpha 4a protein (TUBA4A), HIV-1 Gag, Gag/Pol, gp120, and Nef incorporated into staufen1 RNP complexes isolated from HIV-1-expressing cells
SART1	Tandem affinity purification and mass spectrometry analysis identify squamous cell carcinoma antigen (SART1; SNRNP110), HIV-1 Gag, Gag/Pol, gp120, and Nef incorporated into staufen1 RNP complexes isolated from HIV-1-expressing cells
SNRNP200	Tandem affinity purification and mass spectrometry analysis identify small nuclear ribonucleoprotein 200kDa (SNRNP200), HIV-1 Gag, Gag/Pol, gp120, and Nef incorporated into staufen1 RNP complexes isolated from HIV-1-expressing cells
ATP6V0D1	Tandem affinity purification and mass spectrometry analysis identify V-type proton ATPase subunit d1 (ATP6V0D1; VPATPD), HIV-1 Gag, Gag/Pol, gp120, and Nef incorporated into staufen1 RNP complexes isolated from HIV-1-expressing cells
HACD3	Tandem affinity purification and mass spectrometry analysis identify protein tyrosine phosphatase-like A domain containing 1 (PTPLAD1), HIV-1 Gag, Gag/Pol, gp120, and Nef incorporated into staufen1 RNP complexes isolated from HIV-1-expressing cells
NSF	Tandem affinity purification and mass spectrometry analysis identify N-ethylmaleimide-sensitive factor (NSF), HIV-1 Gag, Gag/Pol, gp120, and Nef incorporated into staufen1 RNP complexes isolated from HIV-1-expressing cells
VIM	Tandem affinity purification and mass spectrometry analysis identify vimentin (VIM), HIV-1 Gag, Gag/Pol, gp120, and Nef incorporated into Staufen1 RNP complexes isolated from HIV-1-expressing cells
ZFR	Tandem affinity purification and mass spectrometry analysis identify zinc finger RNA binding protein (ZFR), HIV-1 Gag, Gag/Pol, gp120, and Nef incorporated into staufen1 RNP complexes isolated from HIV-1-expressing cells
ACTR3	Downregulation of the Wave2 signaling complex (Tiam-1, Abl, Rac, IRSp53, Wave2, and Arp3) with siRNA reduces HIV-1 Env-mediated cell-cell fusion and virus-cell fusion
BAIAP2	Downregulation of the Wave2 signaling complex (Tiam-1, Abl, Rac, IRSp53, Wave2, and Arp3) with siRNA reduces HIV-1 Env-mediated cell-cell fusion and virus-cell fusion
CCL3	Vaccine with CCL3 inserted in the targeting unit induces a higher number of HIV-1 gp120-reactive T cells in vivo compared to gp120 only
GABRA2	HIV-1 gp120 induces mucus formation through the NACHRA7/GABRA2 pathway in normal human bronchial epithelial cells
IL10	HIV-1 gp120 cooperates with BAFF and cytokines IL-4 and IL-10 to activate mannose C-type lectin receptors-expressing B cells
IL4	HIV-1 gp120 cooperates with BAFF and cytokines IL-4 and IL-10 to activate mannose C-type lectin receptors-expressing B cells
CIITA	CIITA-mediated enhancement of HIV-1 infection is gp120/gp41/CD4-dependent and occurs at the early steps in the infection cycle
MAPK8	NF-kappaB and JNK signaling are involved in gp120-induced multidrug resistance protein 1 (Mrp1) regulation during an HIV-1 associated inflammatory response
MAPK8	HIV-1 gp120-induced upregulation of APP protein production involves JNK MAPK signaling pathway in human cells
CHRNA7	HIV-1 gp120 induces mucus formation through the NACHRA7/GABRA2 pathway in normal human bronchial epithelial cells
NFKB1	NF-kappaB and JNK signaling are involved in gp120-induced multidrug resistance protein 1 (Mrp1) regulation during an HIV-1 associated inflammatory response
PTEN	Silencing PTEN gene by siRNA prevents HIV-1 gp120-mediated neurotoxic effects
AKT1	Downregulation of the Wave2 signaling complex (Tiam-1, Abl, Rac, IRSp53, Wave2, and Arp3) with siRNA reduces HIV-1 Env-mediated cell-cell fusion and virus-cell fusion
CD4	The ability of gp120 to inhibit SDF-1alpha-induced chemotaxis is mediated by the CD4 receptor and Lck signaling
TP53BP1	Knockdown of p53 binding protein-1 causes HIV-1 envelope-induced syncytia to enter abnormal mitoses
TNF	HIV gp120 and TNF-alpha synergistically reduce endothelial nitric oxide synthase (eNOS) expression and cause endothelial dysfunction via ICAM-1
TNF	Co-treatment with HIV-1 gp120, TNF-alpha, and ZVAD induces necroptosis in HT-29 cells
TNFSF13B	HIV-1 gp120 cooperates with BAFF and cytokines IL-4 and IL-10 to activate mannose C-type lectin receptors-expressing B cells
ABL1	Downregulation of the Wave2 signaling complex (Tiam-1, Abl, Rac, IRSp53, Wave2, and Arp3) with siRNA reduces HIV-1 Env-mediated cell-cell fusion and virus-cell fusion
LCK	The ability of gp120 to inhibit SDF-1alpha-induced chemotaxis is mediated by the CD4 receptor and Lck signaling
WASF2	Downregulation of the Wave2 signaling complex (Tiam-1, Abl, Rac, IRSp53, Wave2, and Arp3) with siRNA reduces HIV-1 Env-mediated cell-cell fusion and virus-cell fusion
CXCL8	HIV-1 ADA infection decreases production of CXCL8 (IL8), CCL2 (MCP-1), and IL6 at a basal level or after Fc receptor, complement receptor 3, or bacterial stimulation in primary human macrophages
SQSTM1	HIV-1 Env gp120 treatment of SH-SY5Y cells decreases SQSTM1 (p62) which indicates the progression of the autophagic process
GFAP	The phosphorylation of the two major cytoskeletal proteins, vimentin and GFAP, which is normally stimulated by isoproterenol, is partially prevented by HIV-1 gp120 in astrocytes
MAPK1	Pretreatment of CD4+ T cells with HIV-1 gp120 followed by stimulation with jacalin results in marked inhibition of phosphorylation of ERK2 as well as JNK
MAPK10	Pretreatment of CD4+ T cells with HIV-1 gp120 followed by stimulation with jacalin results in marked inhibition of phosphorylation of ERK2 as well as JNK
MAPK8	Pretreatment of CD4+ T cells with HIV-1 gp120 followed by stimulation with jacalin results in marked inhibition of phosphorylation of ERK2 as well as JNK
MAPK9	Pretreatment of CD4+ T cells with HIV-1 gp120 followed by stimulation with jacalin results in marked inhibition of phosphorylation of ERK2 as well as JNK
KCNB1	HIV-1 gp120-induced dephosphorylation of KV2.1 and re-localization of KV2.1 on the soma and proximal dendrites results in disruption of the clustered KV2.1 via activation of CCR5/CXCR4 co-receptors or SDF-1 alpha treatment
KCNB1	HIV-1 gp120-induced dephosphorylation of KV2.1 is dependent on NMDA receptor-mediated activation of protein phosphatase 2B or calcineurin
AKT1	HIV-1 gp120 downregulates expression of c-Myc, Max, and 14-3-3epsilon proteins, and decreases phosphorylation of ATP-dependent tyrosine kinases (Akt) at Ser-473 in human mesangial cells (HMC)
AKT2	HIV-1 gp120 downregulates expression of c-Myc, Max, and 14-3-3epsilon proteins, and decreases phosphorylation of ATP-dependent tyrosine kinases (Akt) at Ser-473 in human mesangial cells (HMC)
AKT3	HIV-1 gp120 downregulates expression of c-Myc, Max, and 14-3-3epsilon proteins, and decreases phosphorylation of ATP-dependent tyrosine kinases (Akt) at Ser-473 in human mesangial cells (HMC)
RB1	The V3 loop of HIV-1 gp120 induces G1 arrest in IL-2-dependent cell cycle progression by reducing cyclin E expression and phosphorylation of retinoblastoma protein (pRb)
VIM	The phosphorylation of the two major cytoskeletal proteins, vimentin and GFAP, which is normally stimulated by isoproterenol, is partially prevented by HIV-1 gp120 in astrocytes
VDR	HIV-1 gp160 and gp120 contain alpha-N-acetylgalactosaminidase (Nagalase) activity, which deglycosylates serum vitamin D3-binding protein (Gc protein)
PLA2G10	sPLA(2)-X neutralizes human immunodeficiency virus type 1 (HIV-1) through degradation of the viral membrane (gp120) and inhibits the replication of both CCR5- and CXCR4-tropic HIV-1 in human CD4(+) T cells
IKBKB	HIV-1 JRFL (gp120) degrades IkappaBeta Kinases (IkB) in RPE cells
NFKBIA	HIV-1 gp120 induces degradation of IkappaBalpha in human astroglial cells
TJP1	HIV-1 gp120-mediated tight junction disruption such as a diffuse cytoplasmic ZO-1 pattern facilitates paracellular penetration of mucosal epithelium by human papillomavirus or herpes simplex virus
RNF125	Cells expressing RNF125/TRAC1 downregulate the levels of HIV-1 gp120 expression
CD4	Expression of a soluble CD4 mutant molecule lacking transmembrane and cytoplasmic domains blocks secretion of HIV-1 gp120 and surface expression of HIV-1 gp120 and gp41 from the endoplasmic reticulum
YWHAE	HIV-1 gp120 downregulates expression of c-Myc, Max, and 14-3-3epsilon proteins, and decreases phosphorylation of ATP-dependent tyrosine kinases (Akt) at Ser-473 in human mesangial cells (HMC)
OAS1	HIV-1 gp120 downregulates the expression of 2'-5'-oligoadenylate synthetase 1 (OAS1) in human B cells
OAS3	HIV-1 gp120 downregulates the expression of 2'-5'-oligoadenylate synthetase 3 (OAS3) in human B cells
CD38	HIV-1 gp120-treated plasmacytoid dendritic cells show a reduced capacity to stimulate B cell growth and differentiation through downregulation of CD20 and CD38
ALPP	Cells exposed in vitro to HIV-1 gp120 show a defect in inositol polyphosphate-mediated signal transduction resulting from the downregulation of inositol (1,3,4,5)P4 5-phosphomonoesterase (PME) by gp120
ALPL	Cells exposed in vitro to HIV-1 gp120 show a defect in inositol polyphosphate-mediated signal transduction resulting from the downregulation of inositol (1,3,4,5)P4 5-phosphomonoesterase (PME) by gp120
ALPL	In human osteoblast (hOB) cell lines, HIV-1 Gag and gp120 downregulate calcium deposition and alkaline phosphatase activity
ANXA1	HIV-1 gp120 upregulates the expression of annexin A4 and V in umbilical cord blood mononuclear cells and T-cell lines but downregulates the expression of annexin A1 in umbilical cord blood mononuclear cells
CD1D	CD1d surface expression on human cell lines is downregulated after infection with M-tropic HIV, T-tropic HIV, or after exposure to HIV gp120 in vitro
BCL2	Binding of HIV-1 envelope protein gp120 to CD4 downregulates Bcl-2 expression; this effect is inhibited by gp17/GCDFP-15, which blocks the ability of CD4 to interact with gp120, leading to moderate up-regulation of Bcl-2
BCL2	Treatment of monocyte-derived dendritic cells with HIV-1 gp120 downregulates the expression of the anti-apoptotic molecules BCL-2 and BCL-xL
BCL2	Binding of HIV-1 gp120 to CD4 downregulates Bcl-2 protein in CD4+ T lymphocytes and facilitates Fas/Fas-ligand triggered apoptosis; addition of IL-2 rescues CD4+ T cells from CD4/gp120-induced Bcl-2 down modulation and apoptosis induction
ALOX5	HIV-1 gp120 downregulates the expression of arachidonate 5-lipoxygenase (ALOX5) in human B cells
BTLA	HIV-1 gp120 downregulates the expression of B and T lymphocyte associated protein (BTLA) in human B cells
CD79B	HIV-1 gp120 downregulates CD79B from the surface of dual-positive CD79b/CD20 B cells
CD79B	SDF-1alpha reverses gp120-induced downregulation of CD79b in CD40- and IL-4-activated purified HIV-1 seronegative human peripheral blood B cells
MS4A1	HIV-1 gp120 downregulates CD79B from the surface of dual-positive CD79b/CD20 B cells
MS4A1	HIV-1 gp120-treated plasmacytoid dendritic cells show a reduced capacity to stimulate B cell growth and differentiation through downregulation of CD20 and CD38
BCL2L1	Treatment of monocyte-derived dendritic cells with HIV-1 gp120 downregulates the expression of the anti-apoptotic molecules BCL-2 and BCL-xL
BNIP3	HIV-1 gp120 downregulates the expression of BCL2/adenovirus E1B 19kDa interacting protein 3 (BNIP3) in human B cells
NTRK2	HIV-1 Env (gp120) exposure downregulates TrkA, TrkB, and TrkC mRNA levels in dorsal root ganglion neurons
BMP6	HIV-1 gp120 downregulates the expression of bone morphogenetic protein 6 (BMP6) in human B cells
BMP7	HIV-1 gp120 reduces osteoblast function and significantly decreases the levels of BMP-7 and RANK-L
BMPR1A	Treatment of pulmonary arterial smooth muscle cells with HIV-1 gp120 downregulates expression of BMPR-2, BMPR-1A, and BMPR-1B proteins
BMPR1B	Treatment of pulmonary arterial smooth muscle cells with HIV-1 gp120 downregulates expression of BMPR-2, BMPR-1A, and BMPR-1B proteins
BMPR2	Treatment of pulmonary arterial smooth muscle cells with HIV-1 gp120 downregulates expression of BMPR-2, BMPR-1A, and BMPR-1B proteins
CCR5	A synthetic peptide corresponding to amino acid residues 414-434 of HIV-1 gp120 downregulates the expression and function of chemokine receptors CCR5 and CXCR4 in monocytes by activating the 7-transmembrane G-protein-coupled receptor FPRL1/LXA4R
CCR5	Soluble HIV-1 gp120 protein induces CCR5 downregulation on activated CD4+ T-cells in HIV-infected individuals
CCR7	Inhibition of CpG-B-induced maturation of plasmacytoid dendritic cells by HIV-1 gp120 results in downregulation of CD40, CD83, CCR7, and HLA-DR expression
CCL3	NK cells exposed to CXCR4-tropic HIV-1 gp120 produce lower levels of CC chemokines RANTES, MIP-1alpha, and MIP-1beta compared with that produced from untreated NK cells
CCL4	NK cells exposed to CXCR4-tropic HIV-1 gp120 produce lower levels of CC chemokines RANTES, MIP-1alpha, and MIP-1beta compared with that produced from untreated NK cells
CCL5	NK cells exposed to CXCR4-tropic HIV-1 gp120 produce lower levels of CC chemokines RANTES, MIP-1alpha, and MIP-1beta compared with that produced from untreated NK cells
CXCR4	A synthetic peptide corresponding to amino acid residues 414-434 of HIV-1 gp120 downregulates the expression and function of chemokine receptors CCR5 and CXCR4 in monocytes by activating the 7-transmembrane G-protein-coupled receptor FPRL1/LXA4R
CXCR4	The proteasome inhibitors, lactacystin and epoxomicin, inhibit SDF-1alpha and gp120 protein-induced down-modulation of CXCR4 in Jurkat cells
CXCR4	HIV-1 gp120 inhibits monocyte response to chemokines and activation by chemoattractants by interacting with CD4 and downregulating the cell surface receptor CXCR4
CXCL10	HIV-1 gp120 inhibits TLR9-mediated upregulation of CD83 and the secretion of inflammatory cytokines TNF-alpha and IL-6, and chemokine IP10 in plasmacytoid dendritic cells (pDC)
C5AR1	Interaction of HIV-1 gp120 with CD4 is sufficient to trigger a marked reduction in C5a Receptor and a modest reduction in FMLP Receptor on monocytes
CNR1	HIV-1 gp120 downregulates expression of cannabinoid receptor 1 (CB1) in human brain micro vascular endothelial cells (HBMEC)
CFLAR	HIV-1 Env-pseudotyped virus-infected monocyte-derived macrophage cells downregulate expression of TRAIL decoy receptors DcR1 and DcR2, and cellular FLICE-inhibitory protein (c-FLIP)
CASP8	HIV-1 gp120-treated vaginal epithelial cells show downregulation of caspase 8 (CASP8, apoptosis-related cysteine peptidase) expression as compared to untreated control
CTNNB1	HIV-1 gp120 downregulates the expression of beta-catenin in primary human osteoblasts
CTSB	HIV-1 gp120-treated vaginal epithelial cells show downregulation of cathepsin B (CTSB) expression as compared to untreated control
CD151	Downregulation of guanine nucleotide-releasing protein, CD151/PETA-3, neuronatin, neuroendocrine differentiation factor, mitochondria 16s rRNA, and signal recognition particle is observed in HIV-1 infected and HIV-1 gp120-treated astrocytes
CD209	DC-SIGN-mediated blockage of HIV budding is due to internalization of gp120 by DC-SIGN. The 364 amino-acid residues of extracellular and transmembrane domains in DC-SIGN are essential for the blockage
CD83	HIV-1 gp120 inhibits TLR9-mediated upregulation of CD83 and the secretion of inflammatory cytokines TNF-alpha and IL-6, and chemokine IP10 in plasmacytoid dendritic cells (pDC)
CD83	Inhibition of CpG-B-induced maturation of plasmacytoid dendritic cells by HIV-1 gp120 results in downregulation of CD40, CD83, CCR7, and HLA-DR expression
CHMP3	Downregulation of guanine nucleotide-releasing protein, CD151/PETA-3, neuronatin, neuroendocrine differentiation factor, mitochondria 16s rRNA, and signal recognition particle is observed in HIV-1 infected and HIV-1 gp120-treated astrocytes
CHRFAM7A	HIV-1 IIIB Env (gp120) engages CXCR4 and downregulates CHRFAM7A expression in neuronal cells; this effect can be inhibited AMD3100 treatment
CLDN1	The exposure to HIV-1 or HIV-1 gp120 results in a significant downregulation of tight junction proteins ZO-1, Occludin, Claudin-1, Claudin-2, Claudin-3, Claudin-4, and Claudin-5 in human retinal pigment epithelial cells
CLDN2	The exposure to HIV-1 or HIV-1 gp120 results in a significant downregulation of tight junction proteins ZO-1, Occludin, Claudin-1, Claudin-2, Claudin-3, Claudin-4, and Claudin-5 in human retinal pigment epithelial cells
CLDN3	The exposure to HIV-1 or HIV-1 gp120 results in a significant downregulation of tight junction proteins ZO-1, Occludin, Claudin-1, Claudin-2, Claudin-3, Claudin-4, and Claudin-5 in human retinal pigment epithelial cells
CLDN4	The exposure to HIV-1 or HIV-1 gp120 results in a significant downregulation of tight junction proteins ZO-1, Occludin, Claudin-1, Claudin-2, Claudin-3, Claudin-4, and Claudin-5 in human retinal pigment epithelial cells
CLDN5	Cannabinoid inhibits HIV-1 gp120-induced tight junction protein down-regulation of ZO-1, claudin-5, and JAM-1 in human brain micro vascular endothelial cells (HBMEC)
CLDN5	The exposure to HIV-1 or HIV-1 gp120 results in a significant downregulation of tight junction proteins ZO-1, Occludin, Claudin-1, Claudin-2, Claudin-3, Claudin-4, and Claudin-5 in human retinal pigment epithelial cells
CLDN5	HIV-1 JRFL and HXB2 Env (gp120) downregulates CLDN5 (Claudin-5) in ARPE-19 cells and is dependent upon MMP activation
CR1	HIV-1 gp120 downregulates the expression of complement component receptor 1 (CR1) in human B cells
CYSLTR1	HIV-1 gp120 downregulates the expression of cysteinyl leukotriene receptor 1 (CYSLTR1) in human B cells
IL2RG	HIV-1 gp120 exerts a dose-dependent reduction of IL-2 mRNA expression, IL-2 production, and surface IL-2 receptor expression in CD4+ lymphocytes
IL2RG	The inhibition of IL-2R expression and proliferation induced by the interaction of CD4 with HIV-1 envelope glycoprotein gp120 is correlated with the inhibition of expression and activation of Janus kinase JAK3
CISH	HIV-1 gp120-treated vaginal epithelial cells show downregulation of cytokine inducible SH2-containing protein (CISH) expression as compared to untreated control
NCK2	HIV-1 gp120 downregulates the expression of NCK adaptor protein 2 (NCK2) in human B cells
DPEP3	HIV-1 gp120-treated vaginal epithelial cells show downregulation of dipeptidase 3 (DPEP3) expression as compared to untreated control
DLG4	HIV-1 gp120-induced synapse loss significantly decreases levels of PSD-95 protein by the ubiquitin-proteasome pathway in the puncta
DLG4	HIV-1 gp120 induced-neurotoxicity involves upregulation of NR2B and downregulation of PSD-95 expressions in neuron cells
CBLB	HIV-1 gp120 downregulates the expression of Cbl proto-oncogene B, E3 ubiquitin protein ligase (CBLB) in human B cells
2021-03-08	HIV-1 Env (gp120) binds MARCH8 leading to Env (gp120) downregulation from the surface of cells
TRIM22	HIV-1 gp120 downregulates the expression of tripartite motif containing 22 (TRIM22) in human B cells
CD69	HIV-1 gp120 significantly inhibits CD69 expression in phytohemagglutinin-stimulated T cells in vitro and may also affect T-cell activation in vivo
ENPP2	HIV-1 gp120 downregulates the expression of ectonucleotide pyrophosphatase/phosphodiesterase 2 (ENPP2) in human B cells
FUBP1	HIV-1 gp120 downregulates the expression of far upstream element-binding protein in T-cell lines and umbilical cord blood mononuclear cells
FPR1	Interaction of HIV-1 gp120 with CD4 is sufficient to trigger a marked reduction in C5a Receptor and a modest reduction in FMLP Receptor on monocytes
CCNE1	The V3 loop of HIV-1 gp120 induces G1 arrest in IL-2-dependent cell cycle progression by reducing cyclin E expression and phosphorylation of retinoblastoma protein (pRb)
LGALS3BP	The expression of 90K/LGALS3BP downregulates the relative amounts of mature gp120/gp41, whereas it upregulates the relative levels of uncleaved gp160 precursor inhibiting incorporation of the viral gp120/gp41 glycoproteins into progeny virions
GFAP	Treatment of human brain tissue with HIV-1 gp120 causes astrocyte alterations and/or death observed by decreases in the expression of glial fibrillary acidic protein (GFAP), as well as the diminution of a major protein of 66 kDa
GRIN1	HIV-1 clade B gp120 significantly downregulates NMDA receptor gene and protein expression and levels of glutamine compared to clade C gp120
GRIN2A	HIV-1 clade B gp120 significantly downregulates NMDA receptor gene and protein expression and levels of glutamine compared to clade C gp120
GRIN2B	HIV-1 clade B gp120 significantly downregulates NMDA receptor gene and protein expression and levels of glutamine compared to clade C gp120
GRIN2C	HIV-1 clade B gp120 significantly downregulates NMDA receptor gene and protein expression and levels of glutamine compared to clade C gp120
GRIN2D	HIV-1 clade B gp120 significantly downregulates NMDA receptor gene and protein expression and levels of glutamine compared to clade C gp120
GRIN3A	HIV-1 clade B gp120 significantly downregulates NMDA receptor gene and protein expression and levels of glutamine compared to clade C gp120
GRIN3B	HIV-1 clade B gp120 significantly downregulates NMDA receptor gene and protein expression and levels of glutamine compared to clade C gp120
GLUL	HIV-1 gp120 significantly reduces the activity of glutamine synthase (GS) in human cultured astroglial cells
GYPA	Recombinant HIV-1 Env (gp120) downregulates GYPA expression in CD34+ hematopoietic progenitor cells
GBP1	HIV-1 gp120 downregulates the expression of interferon-inducible guanylate-binding protein 1 (GBP1) in human B cells
NTRK1	HIV-1 Env (gp120) exposure downregulates TrkA, TrkB, and TrkC mRNA levels in dorsal root ganglion neurons
HLA-DOB	HIV-1 gp120 downregulates the expression of HLA-DOB in human B cells
HLA-DRA	Inhibition of CpG-B-induced maturation of plasmacytoid dendritic cells by HIV-1 gp120 results in downregulation of CD40, CD83, CCR7, and HLA-DR expression
IFNA1	TLR-9-induced IFN-alpha production is inhibited by both monomeric and trimeric HIV-1 gp120 in plasmacytoid dendritic cells (pDC)
IFNA1	HIV-1 gp41 or gp120 synthetic peptides induce the production of interleukin (IL)-1 and tumor necrosis factor (TNF); in contrast, gp41 or gp120 synthetic peptides are able to depress the production of interferon (IFN)-alpha, IFN-gamma, and IL-2
IFNA13	HIV-1 gp41 or gp120 synthetic peptides induce the production of interleukin (IL)-1 and tumor necrosis factor (TNF); in contrast, gp41 or gp120 synthetic peptides are able to depress the production of interferon (IFN)-alpha, IFN-gamma, and IL-2
IFNA10	HIV-1 gp41 or gp120 synthetic peptides induce the production of interleukin (IL)-1 and tumor necrosis factor (TNF); in contrast, gp41 or gp120 synthetic peptides are able to depress the production of interferon (IFN)-alpha, IFN-gamma, and IL-2
IFNA14	HIV-1 gp41 or gp120 synthetic peptides induce the production of interleukin (IL)-1 and tumor necrosis factor (TNF); in contrast, gp41 or gp120 synthetic peptides are able to depress the production of interferon (IFN)-alpha, IFN-gamma, and IL-2
IFNA16	TLR-9-induced IFN-alpha production is inhibited by both monomeric and trimeric HIV-1 gp120 in plasmacytoid dendritic cells (pDC)
IFNA16	HIV-1 gp41 or gp120 synthetic peptides induce the production of interleukin (IL)-1 and tumor necrosis factor (TNF); in contrast, gp41 or gp120 synthetic peptides are able to depress the production of interferon (IFN)-alpha, IFN-gamma, and IL-2
IFNA17	HIV-1 gp41 or gp120 synthetic peptides induce the production of interleukin (IL)-1 and tumor necrosis factor (TNF); in contrast, gp41 or gp120 synthetic peptides are able to depress the production of interferon (IFN)-alpha, IFN-gamma, and IL-2
IFNA2	TLR-9-induced IFN-alpha production is inhibited by both monomeric and trimeric HIV-1 gp120 in plasmacytoid dendritic cells (pDC)
IFNA2	HIV-1 gp41 or gp120 synthetic peptides induce the production of interleukin (IL)-1 and tumor necrosis factor (TNF); in contrast, gp41 or gp120 synthetic peptides are able to depress the production of interferon (IFN)-alpha, IFN-gamma, and IL-2
IFNA21	HIV-1 gp41 or gp120 synthetic peptides induce the production of interleukin (IL)-1 and tumor necrosis factor (TNF); in contrast, gp41 or gp120 synthetic peptides are able to depress the production of interferon (IFN)-alpha, IFN-gamma, and IL-2
IFNA4	HIV-1 gp41 or gp120 synthetic peptides induce the production of interleukin (IL)-1 and tumor necrosis factor (TNF); in contrast, gp41 or gp120 synthetic peptides are able to depress the production of interferon (IFN)-alpha, IFN-gamma, and IL-2
IFNA5	HIV-1 gp41 or gp120 synthetic peptides induce the production of interleukin (IL)-1 and tumor necrosis factor (TNF); in contrast, gp41 or gp120 synthetic peptides are able to depress the production of interferon (IFN)-alpha, IFN-gamma, and IL-2
IFNA6	HIV-1 gp41 or gp120 synthetic peptides induce the production of interleukin (IL)-1 and tumor necrosis factor (TNF); in contrast, gp41 or gp120 synthetic peptides are able to depress the production of interferon (IFN)-alpha, IFN-gamma, and IL-2
IFNA7	TLR-9-induced IFN-alpha production is inhibited by both monomeric and trimeric HIV-1 gp120 in plasmacytoid dendritic cells (pDC)
IFNA7	HIV-1 gp41 or gp120 synthetic peptides induce the production of interleukin (IL)-1 and tumor necrosis factor (TNF); in contrast, gp41 or gp120 synthetic peptides are able to depress the production of interferon (IFN)-alpha, IFN-gamma, and IL-2
IFNA8	HIV-1 gp41 or gp120 synthetic peptides induce the production of interleukin (IL)-1 and tumor necrosis factor (TNF); in contrast, gp41 or gp120 synthetic peptides are able to depress the production of interferon (IFN)-alpha, IFN-gamma, and IL-2
IFI6	HIV-1 gp120 downregulates the expression of interferon alpha-inducible protein 6 (IFI6) in human B cells
IFNG	HIV-1 gp41 or gp120 synthetic peptides induce the production of interleukin (IL)-1 and tumor necrosis factor (TNF); in contrast, gp41 or gp120 synthetic peptides are able to depress the production of interferon (IFN)-alpha, IFN-gamma, and IL-2
IFNG	IL-11 inhibits HIV-1 gp120-mediated downregulation of IFN-gamma in human NK cells
IFNG	HIV-1 gp120-treated myeloid dendritic cell (mDC) downregulates IL-2 and IFN-gamma production compared to LPS-treated mDC
IFNG	Secretion of IL-2 and IFN-gamma stimulated with anti-CD3 antibodies is inhibited by HIV-1 gp120 in T cell lines
IFI44L	HIV-1 gp120 downregulates the expression of interferon-induced protein 44-like (IFI44L) in human B cells
IL12A	HIV-1 gp120 inhibits early and late production of interleukin (IL)-12 by peripheral blood mononuclear cells (PBMC)
IL12A	HIV-gp120 induces a significant IL-10 synthesis, which in turn inhibits IL-12 subunits mRNA accumulation and protein secretion after Staphylococcus aureus strain cowan I (SAC)-activation
IL12B	HIV-1 gp120 inhibits early and late production of interleukin (IL)-12 by peripheral blood mononuclear cells (PBMC)
IL12B	HIV-gp120 induces a significant IL-10 synthesis, which in turn inhibits IL-12 subunits mRNA accumulation and protein secretion after Staphylococcus aureus strain cowan I (SAC)-activation
IL15RA	HIV-1 gp120 downregulates the expression of interleukin 15 receptor, alpha (IL15RA) in human B cells
IL18R1	HIV-1 gp120-treated vaginal epithelial cells show downregulation of interleukin 18 receptor 1 (IL18R1) expression as compared to untreated control
IL2	HIV-1 gp120 exerts a dose-dependent reduction of IL-2 mRNA expression, IL-2 production, and surface IL-2 receptor expression in CD4+ lymphocytes
IL2	HIV-1 gp120-treated myeloid dendritic cell (mDC) downregulates IL-2 and IFN-gamma production compared to LPS-treated mDC
IL2	HIV-1 gp120 and anti-CD4 antibodies induce a specific, significant decrease in the binding activity of NF-AT, NF-kappa B and AP-1, which leads to an inhibition of IL-2 production and cell proliferation
IL2	Secretion of IL-2 and IFN-gamma stimulated with anti-CD3 antibodies is inhibited by HIV-1 gp120 in T cell lines
IL2RA	HIV-1 gp120 exerts a dose-dependent reduction of IL-2 mRNA expression, IL-2 production, and surface IL-2 receptor expression in CD4+ lymphocytes
IL2RA	The inhibition of IL-2R expression and proliferation induced by the interaction of CD4 with HIV-1 envelope glycoprotein gp120 is correlated with the inhibition of expression and activation of Janus kinase JAK3
IL2RB	HIV-1 gp120 exerts a dose-dependent reduction of IL-2 mRNA expression, IL-2 production, and surface IL-2 receptor expression in CD4+ lymphocytes
IL2RB	The inhibition of IL-2R expression and proliferation induced by the interaction of CD4 with HIV-1 envelope glycoprotein gp120 is correlated with the inhibition of expression and activation of Janus kinase JAK3
IL4	Antigen-induced interleukin 4 secretion is markedly reduced in HIV-1 gp120-treated T cells
IL6	HIV-1 gp120 inhibits TLR9-mediated upregulation of CD83 and the secretion of inflammatory cytokines TNF-alpha and IL-6, and chemokine IP10 in plasmacytoid dendritic cells (pDC)
IL6	HIV-1 gp120 downregulates HIV-1 Nef dependent IL-6 release, which requires the interaction of gp120 with DC-SIGN
ALPI	Cells exposed in vitro to HIV-1 gp120 show a defect in inositol polyphosphate-mediated signal transduction resulting from the downregulation of inositol (1,3,4,5)P4 5-phosphomonoesterase (PME) by gp120
F11R	Cannabinoid inhibits HIV-1 gp120-induced tight junction protein down-regulation of ZO-1, claudin-5, and JAM-1 in human brain micro vascular endothelial cells (HBMEC)
KLK4	HIV-1 gp120-treated vaginal epithelial cells show downregulation of kallikrein-related peptidase 4 (KLK4) expression as compared to untreated control
SELL	CD4 ligation by HIV-1 gp120 induces metalloproteinase-dependent L-selectin downregulation in primary resting CD4+ T cells
SELL	L-selectin downregulation induced by HIV-1 gp120 is completely reversed by AMD3100 (a CXCR4 antagonist), but not SDF-1 alpha
LILRB1	HIV-1 gp120 downregulates the expression of leukocyte immunoglobulin-like receptor, subfamily B, member 1 (LILRB1) in human B cells
SPN	HIV-1 gp120-treated vaginal epithelial cells show downregulation of sialophorin (SPN) expression as compared to untreated control
FCER2	HIV-1 gp120 downregulates the expression of Fc fragment of IgE, low affinity receptor II (FCER2; CD23) in human B cells
FCGR3A	NK cells that respond with IFN-gamma and TNF-alpha cytokine production to HIV-1 gp120 peptides have reduced CD16 and NKp46 expression and have increased levels of CD57
LAMP3	HIV-1 gp120 downregulates the expression of lysosomal-associated membrane protein 3 (LAMP3) in human B cells
HLA-DRB1	Inhibition of CpG-B-induced maturation of plasmacytoid dendritic cells by HIV-1 gp120 results in downregulation of CD40, CD83, CCR7, and HLA-DR expression
FIS1	HIV-1 Env (gp120) downregulates FIS1 protein levels in transgenic mouse neurons
ABCB1	HIV-1 gp120-mediated downregulation of P-gp is attenuated by SN50 (a nuclear factor-KappaB [NF-KappaB] inhibitor), suggesting involvement of NF-KappaB signaling in P-gp regulation in primary cultures of human fetal astrocytes
MYC	HIV-1 gp120 downregulates expression of c-Myc, Max, and 14-3-3epsilon proteins, and decreases phosphorylation of ATP-dependent tyrosine kinases (Akt) at Ser-473 in human mesangial cells (HMC)
NACA	HIV-1 gp120 downregulates the expression of nascent polypeptide-associated complex alpha subunit in T-cell lines
NCR1	NK cells that respond with IFN-gamma and TNF-alpha cytokine production to HIV-1 gp120 peptides have reduced CD16 and NKp46 expression and have increased levels of CD57
NCR3	HIV-1 gp120 downregulates the expression of natural cytotoxicity triggering receptor 3 (NCR3) in human B cells
NNAT	Downregulation of guanine nucleotide-releasing protein, CD151/PETA-3, neuronatin, neuroendocrine differentiation factor, mitochondria 16s rRNA, and signal recognition particle is observed in HIV-1 infected and HIV-1 gp120-treated astrocytes
NCF2	HIV-1 gp120 downregulates the expression of neutrophil cytosolic factor 2 (NCF2) in human B cells
NOS3	HIV gp120 and TNF-alpha synergistically reduce endothelial nitric oxide synthase (eNOS) expression and cause endothelial dysfunction via ICAM-1
NTRK3	HIV-1 Env (gp120) exposure downregulates TrkA, TrkB, and TrkC mRNA levels in dorsal root ganglion neurons
SP100	HIV-1 gp120-treated vaginal epithelial cells show downregulation of SP100 nuclear antigen (SP100) expression as compared to untreated control
NCL	HIV-1 gp120 downregulates the expression of nucleolin and modulates the expression of LC3, leading to autophage and cell death of uninfected CD4 T cells
OCLN	Treatment of cultured human brain endothelial cells with HIV-1 gp120 results in increased permeability of the endothelial monolayer and causes disruption and downregulation of the tight junction proteins ZO-1, ZO-2, and occludin in these cells
OCLN	The exposure to HIV-1 or HIV-1 gp120 results in a significant downregulation of tight junction proteins ZO-1, Occludin, Claudin-1, Claudin-2, Claudin-3, Claudin-4, and Claudin-5 in human retinal pigment epithelial cells
OCLN	HIV-1 JRFL and HXB2 (gp120) downregulates OCLN (Occludin) in ARPE-19 cells and is dependent upon MMP activation
PPARG	In human osteoblast (hOB) cell lines, HIV-1 Gag and gp120 reduce RUNX-2 and PPAR-gamma mRNA expression and activity
LCP1	HIV-1 gp120 upregulates the expression of T-plastin and downregulates the expression of L-plastin in T-cell lines
PLA2G7	HIV-1 gp120 downregulates the expression of phospholipase A2, group VII (PLA2G7) in human B cells
PRKCA	HIV-1 gp120-treated vaginal epithelial cells show downregulation of protein kinase C, alpha (PRKCA) expression as compared to untreated control
MAX	HIV-1 gp120 downregulates expression of c-Myc, Max, and 14-3-3epsilon proteins, and decreases phosphorylation of ATP-dependent tyrosine kinases (Akt) at Ser-473 in human mesangial cells (HMC)
RASGRF1	Downregulation of guanine nucleotide-releasing protein, CD151/PETA-3, neuronatin, neuroendocrine differentiation factor, mitochondria 16s rRNA, and signal recognition particle is observed in HIV-1 infected and HIV-1 gp120-treated astrocytes
PTPRC	HIV-1 gp120 downregulates the expression of protein tyrosine phosphatase, receptor type C (PTPRC; CD45) in human B cells
RNASE6	HIV-1 gp120 downregulates the expression of ribonuclease K6 (RNASE6) in human B cells
RUNX2	In human osteoblast (hOB) cell lines, HIV-1 Gag and gp120 reduce RUNX-2 and PPAR-gamma mRNA expression and activity
SH2B2	HIV-1 gp120 downregulates the expression of SH2B adaptor protein 2 (SH2B2) in human B cells
SRP9	Downregulation of guanine nucleotide-releasing protein, CD151/PETA-3, neuronatin, neuroendocrine differentiation factor, mitochondria 16s rRNA, and signal recognition particle is observed in HIV-1 infected and HIV-1 gp120-treated astrocytes
STAT4	HIV-1 gp120 downregulates the expression of signal transducer and activator of transcription 4 (STAT4) in human B cells
STAT5A	CD4 ligation with HIV gp120 inhibits T cell receptor-induced tyrosine phosphorylation and expression of STAT5 by blocking activation and expression of JAK3
STAT5B	CD4 ligation with HIV gp120 inhibits T cell receptor-induced tyrosine phosphorylation and expression of STAT5 by blocking activation and expression of JAK3
SLC6A3	HIV-1 gp120 and HIV-1 Tat decrease dopamine uptake into striatal synaptosomes by decreasing the V(max) of the dopamine transporter (DAT); 17beta-Estradiol prevents the oxidative stress and loss of DAT function associated with gp120/Tat neurotoxicity
SKAP1	HIV-1 gp120 downregulates the expression of src kinase associated phosphoprotein 1 (SKAP1) in human B cells
CD4	T-tropic HIV-1 gp120s are capable of priming phorbol ester (PMA) induced co-down-modulation of gp120 complexes with tailless CD4 by interacting with CXCR4, whereas M-tropic gp120 are not, even in the presence of CCR5
CD4	HIV-1 gp120 induces the dissociation of p56lck from CD4 and the downregulation of CD4 from the cellular surface
CD4	Phorbol myristate acetate (PMA) pretreatment of CD4+ cells prevents subsequent HIV-1 gp120-induced downregulation of CD4 receptor molecules
CD4	HIV-1 gp120 drastically reduces the ratio of CD4 dimers/monomers
CD4	CD4 downregulation by the treatment of macrophages with HIV-1 gp120 is mediated through the induction of endogenous TNF-alpha
CD80	HIV-1 gp120-induced downregulation of CD80 and upregulation of FCRL4 involve the TGF-beta1 signaling pathway in human B cells
CD86	HIV-1 gp120 downregulates the expression of CD86 in human B cells
LY9	HIV-1 gp120 downregulates the expression of lymphocyte antigen 9 (LY9) in human B cells
TERT	Telomerase activity in normal CD34+ hematopoietic progenitor cells (HPC) exposed to recombinant gp120 is significantly reduced
TJP1	Treatment of cultured human brain endothelial cells with HIV-1 gp120 results in increased permeability of the endothelial monolayer and causes disruption and downregulation of the tight junction proteins ZO-1, ZO-2, and occludin in these cells
TJP1	Cannabinoid inhibits HIV-1 gp120-induced tight junction protein down-regulation of ZO-1, claudin-5, and JAM-1 in human brain micro vascular endothelial cells (HBMEC)
TJP1	The exposure to HIV-1 or HIV-1 gp120 results in a significant downregulation of tight junction proteins ZO-1, Occludin, Claudin-1, Claudin-2, Claudin-3, Claudin-4, and Claudin-5 in human retinal pigment epithelial cells
TJP1	HIV-1 JRFL and HXB2 Env (gp120) downregulates TJP1(ZO-1) upon interaction with DC-SIGN in ARPE-19 cells and is dependent upon MMP activation
TJP2	Treatment of cultured human brain endothelial cells with HIV-1 gp120 results in increased permeability of the endothelial monolayer and causes disruption and downregulation of the tight junction proteins ZO-1, ZO-2, and occludin in these cells
TLR9	Treatment of HIV-1 gp120 to astroglia displays significant decreases in TLR9
TCF7L2	HIV-1 gp120 downregulates the expression of transcription factor 7-like 2 (TCF7L2) in human B cells
JUN	HIV-1 gp120 and p300 synergistically increase TGF-beta, ATF-2 and activating protein-1 (AP-1) expression leading to tubular cell apoptosis; in addition, HIV-1 gp120 treatment causes phosphorylation of Smad2 and downregulation of c-Jun
TFRC	Treatment of CD4+ T lymphocytes with HIV-1 gp120 before anti-CD3 stimulation impedes cell cycle progression as measured by reduced CD71 expression
TRIM35	HIV-1 gp120-treated vaginal epithelial cells show downregulation of tripartite motif containing 35 (TRIM35) expression as compared to untreated control
TNF	HIV-1 gp120 inhibits TLR9-mediated upregulation of CD83 and the secretion of inflammatory cytokines TNF-alpha and IL-6, and chemokine IP10 in plasmacytoid dendritic cells (pDC)
TNF	HIV-1 gp120 partially inhibits the negative beta-adrenergic modulation of lipopolysaccharide-induced production of tumor necrosis factor alpha in microglial cells
TNFSF11	HIV-1 gp120 reduces osteoblast function and significantly decreases the levels of BMP-7 and RANK-L
TNFRSF10A	Gp120-induced M-CSF downregulates the TRAIL receptor TRAIL-R1/DR4 and upregulates the anti-apoptotic genes Bfl-1 and Mcl-1
TNFRSF10C	HIV-1 Env-pseudotyped virus-infected monocyte-derived macrophage cells downregulate expression of TRAIL decoy receptors DcR1 and DcR2, and cellular FLICE-inhibitory protein (c-FLIP)
TNFRSF10D	HIV-1 Env-pseudotyped virus-infected monocyte-derived macrophage cells downregulate expression of TRAIL decoy receptors DcR1 and DcR2, and cellular FLICE-inhibitory protein (c-FLIP)
CD40	Inhibition of CpG-B-induced maturation of plasmacytoid dendritic cells by HIV-1 gp120 results in downregulation of CD40, CD83, CCR7, and HLA-DR expression
FGR	HIV-1 gp120 downregulates the expression of feline Gardner-Rasheed sarcoma viral oncogene homolog (FGR) in human B cells
HCK	HIV-1 gp120 downregulates the expression of HCK proto-oncogene, Src family tyrosine kinase (HCK) in human B cells
JAK3	The inhibition of IL-2R expression and proliferation induced by the interaction of CD4 with HIV-1 envelope glycoprotein gp120 is correlated with the inhibition of expression and activation of Janus kinase JAK3
FLT1	HIV-1 gp120 downregulates Flt-1 expression in human mesenchymal stem cells
KDR	HIV-1 gp120 downregulates KDR expression in human mesenchymal stem cells
VWF	HIV-1 gp120 downregulates vWF expression in human mesenchymal stem cells
CCL2	CCL2 upregulates CXCR4 on resting CD4(+) T cells in a CCR2-dependent mechanism, increases the ability of these cells to be chemoattracted to CXCR4 using gp120 and renders them more permissive to X4-tropic HIV-1 infection
CD209	Raji-DC-SIGN cells preferentially enhance CXCR4 usage of dual-tropic HIV-1 with higher V3 charges in gp120
CD63	CD63 enhances HIV-1 gp120/gp41-mediated entry in human macrophages
GLRX	Grx1 efficiently catalyzes gp120 and CD4 disulfide reduction in vitro. Purified anti-Grx1 antibodies are shown to inhibit the Grx1 activity in vitro and block HIV-1 replication in cultured peripheral blood mononuclear cells
EP300	HIV-1 gp120-induced apoptosis in human proximal renal tubular cells is significantly enhanced by p300, and Smad7 and an anti-TGF-beta antibody inhibit this effect of p300
IFNA1	HIV-1 gp120-specific cell mediated cytotoxicity (CMC) is enhanced by IL-2 or the combination of IL-2 and IFN-alpha
IFNA13	HIV-1 gp120-specific cell mediated cytotoxicity (CMC) is enhanced by IL-2 or the combination of IL-2 and IFN-alpha
IFNA10	HIV-1 gp120-specific cell mediated cytotoxicity (CMC) is enhanced by IL-2 or the combination of IL-2 and IFN-alpha
IFNA14	HIV-1 gp120-specific cell mediated cytotoxicity (CMC) is enhanced by IL-2 or the combination of IL-2 and IFN-alpha
IFNA16	HIV-1 gp120-specific cell mediated cytotoxicity (CMC) is enhanced by IL-2 or the combination of IL-2 and IFN-alpha
IFNA17	HIV-1 gp120-specific cell mediated cytotoxicity (CMC) is enhanced by IL-2 or the combination of IL-2 and IFN-alpha
IFNA2	HIV-1 gp120-specific cell mediated cytotoxicity (CMC) is enhanced by IL-2 or the combination of IL-2 and IFN-alpha
IFNA21	HIV-1 gp120-specific cell mediated cytotoxicity (CMC) is enhanced by IL-2 or the combination of IL-2 and IFN-alpha
IFNA4	HIV-1 gp120-specific cell mediated cytotoxicity (CMC) is enhanced by IL-2 or the combination of IL-2 and IFN-alpha
IFNA5	HIV-1 gp120-specific cell mediated cytotoxicity (CMC) is enhanced by IL-2 or the combination of IL-2 and IFN-alpha
IFNA6	HIV-1 gp120-specific cell mediated cytotoxicity (CMC) is enhanced by IL-2 or the combination of IL-2 and IFN-alpha
IFNA7	HIV-1 gp120-specific cell mediated cytotoxicity (CMC) is enhanced by IL-2 or the combination of IL-2 and IFN-alpha
IFNA8	HIV-1 gp120-specific cell mediated cytotoxicity (CMC) is enhanced by IL-2 or the combination of IL-2 and IFN-alpha
IL2	HIV-1 gp120-specific cell mediated cytotoxicity (CMC) is enhanced by IL-2 or the combination of IL-2 and IFN-alpha
SGMS2	SMS2, but not SMS1, is involved in enhancement of HIV-1 gp120/gp41-mediated membrane fusion through CD4 receptor and CCR5/CXCR4 coreceptors
SFTPD	SP-D enhances the binding of HIV-1 gp120 to iMDDCs and induces viral uptake and transfer of HIV from iMDDCs to CD4+ T cells
RAC1	Inhibition of the RhoA/Rac1 signal cascade by guanine nucleotide dissociation inhibitors limits the HIV-1 gp120-dependent early phase of the viral life cycle
ROBO4	The fibronectin domains of Robo4 are critical for HIV-1 gp120-induced hyperpermeability of human lymphatic endothelial cell monolayers
CD4	The disulfide cross-linking interaction between gp120 and PDI is enhanced by CD4 protein
CD4	Thioredoxin cleaves the gp120 disulfide bond (Cys296-Cys331) in the V3 domain and the cleavage is enhanced by CD4-expressing cells
CD4	Elimination of the CD4 domain 2 disulfide bond (Cys130-Cys159) by mutation enhances HIV-1 gp120/gp41-mediated cell-cell fusion and virus entry
TXN	Cleavage of the CD4 domain 2 disulfide bond (Cys130-Cys159) by thioredoxin enhances HIV-1 gp120/gp41-mediated cell-cell fusion and virus entry
RHOA	Inhibition of the RhoA/Rac1 signal cascade by guanine nucleotide dissociation inhibitors limits the HIV-1 gp120-dependent early phase of the viral life cycle
FYN	Tyrosine kinase Fyn-mediated phosphorylation of IFITM3 at position Y20 induces localization of IFITM3 at the endocytic compartments, which impairs inhibition of Env-mediated entry by IFITM3 delta(1-21) mutant
ARPC2	M-tropic HIV-1 gp120 enhances the binding of WASp and the actin-related protein 2/3 complex with beta-actin, an interaction essential for the proper formation of podosomes in immature monocyte-derived dendritic cells
CCR7	HIV-1 gp120 interacts with CD4 and CXCR4 to enhance CCR7-dependent human CD4+ T cell migration
CCL2	Treatment of macrophages (MDM) with recombinant gp120-IIIB results in a specific and dose-dependent enhancement of secretion of monocyte chemoattractant protein-1, macrophage inflammatory protein-1beta, and RANTES
CCL21	HIV-1 gp120 enhances CCL-21-induced CD4+ T cell chemotaxis in a CXCR4- and CD4-dependent manner
CXCR4	HIV-1 gp120-enhanced CD4/CXCR4 conformation changes are regulated by CCR5 expression in 293T cells
KCNA3	HIV-1 gp120-mediated enhancement of potassium voltage-gated channel KV1.3 protein is required for microglia neurotoxicity through the p38 MAPK signaling pathway
ROBO4	HIV-1 gp120 induces phosphorylation of fibronectin and enhances a physical association between fibronectin and Robo4 in human lymphatic endothelial cells
CD4	HIV-1 gp120-enhanced CD4/CXCR4 conformation changes are regulated by CCR5 expression in 293T cells
TGFB1	Inactivated HIV or gp120 increases HCV replication and enhances HCV-regulated transforming growth factor (TGF)-beta1 expression
TNF	HIV-1 gp120 enhances TNF-alpha-induced VCAM-1 gene expression in coronary macrovascular endothelial cells
TNF	In CD4-positive Jurkat cells, HIV-1 gp120 enhances TNF-induced NF-kappa B activation
WAS	M-tropic HIV-1 gp120 enhances the binding of WASp and the actin-related protein 2/3 complex with beta-actin, an interaction essential for the proper formation of podosomes in immature monocyte-derived dendritic cells
DCAF1	Env-dependent MDM/T cell viral synapse formation is facilitated by Vpr/VPRBP (DCAF1) cooperation
GBA3	HIV-1 gp120 is extremely heavily glycosylated (31-36 N-linked glycans per molecule) by glucosidase
GAA	HIV-1 gp120 is extremely heavily glycosylated (31-36 N-linked glycans per molecule) by glucosidase
MOGS	HIV-1 gp120 is extremely heavily glycosylated (31-36 N-linked glycans per molecule) by glucosidase
GANAB	HIV-1 gp120 is extremely heavily glycosylated (31-36 N-linked glycans per molecule) by glucosidase
GANC	HIV-1 gp120 is extremely heavily glycosylated (31-36 N-linked glycans per molecule) by glucosidase
GBA2	HIV-1 gp120 is extremely heavily glycosylated (31-36 N-linked glycans per molecule) by glucosidase
CD4	CD4-mediated endocytosis of HIV-1 gp120 results in MHC-II (HLA-DR) presentation to CD4+ T cells
PLCB1	HIV-1 envelope glycoproteins gp120 and gp160 directly and specifically impair the CD3/TcR-mediated activation of phospholipase C (PLC) via the CD4 molecule in uninfected T cells
PLCB2	HIV-1 envelope glycoproteins gp120 and gp160 directly and specifically impair the CD3/TcR-mediated activation of phospholipase C (PLC) via the CD4 molecule in uninfected T cells
PLCB3	HIV-1 envelope glycoproteins gp120 and gp160 directly and specifically impair the CD3/TcR-mediated activation of phospholipase C (PLC) via the CD4 molecule in uninfected T cells
PLCB4	HIV-1 envelope glycoproteins gp120 and gp160 directly and specifically impair the CD3/TcR-mediated activation of phospholipase C (PLC) via the CD4 molecule in uninfected T cells
PLCD1	HIV-1 envelope glycoproteins gp120 and gp160 directly and specifically impair the CD3/TcR-mediated activation of phospholipase C (PLC) via the CD4 molecule in uninfected T cells
PLCD3	HIV-1 envelope glycoproteins gp120 and gp160 directly and specifically impair the CD3/TcR-mediated activation of phospholipase C (PLC) via the CD4 molecule in uninfected T cells
PLCD4	HIV-1 envelope glycoproteins gp120 and gp160 directly and specifically impair the CD3/TcR-mediated activation of phospholipase C (PLC) via the CD4 molecule in uninfected T cells
PLCE1	HIV-1 envelope glycoproteins gp120 and gp160 directly and specifically impair the CD3/TcR-mediated activation of phospholipase C (PLC) via the CD4 molecule in uninfected T cells
PLCH1	HIV-1 envelope glycoproteins gp120 and gp160 directly and specifically impair the CD3/TcR-mediated activation of phospholipase C (PLC) via the CD4 molecule in uninfected T cells
PLCH2	HIV-1 envelope glycoproteins gp120 and gp160 directly and specifically impair the CD3/TcR-mediated activation of phospholipase C (PLC) via the CD4 molecule in uninfected T cells
PLCG1	HIV-1 envelope glycoproteins gp120 and gp160 directly and specifically impair the CD3/TcR-mediated activation of phospholipase C (PLC) via the CD4 molecule in uninfected T cells
PLCG2	HIV-1 envelope glycoproteins gp120 and gp160 directly and specifically impair the CD3/TcR-mediated activation of phospholipase C (PLC) via the CD4 molecule in uninfected T cells
PLCZ1	HIV-1 envelope glycoproteins gp120 and gp160 directly and specifically impair the CD3/TcR-mediated activation of phospholipase C (PLC) via the CD4 molecule in uninfected T cells
PRKACA	Treatment of normal human fibroblasts with HIV-1 gp120 protein results in a significant decrease in the levels of 8-azido-[32P]cAMP binding to RI and RII domains of protein kinase A (PKA) and in PKA activity
PRKACB	Treatment of normal human fibroblasts with HIV-1 gp120 protein results in a significant decrease in the levels of 8-azido-[32P]cAMP binding to RI and RII domains of protein kinase A (PKA) and in PKA activity
PRKACG	Treatment of normal human fibroblasts with HIV-1 gp120 protein results in a significant decrease in the levels of 8-azido-[32P]cAMP binding to RI and RII domains of protein kinase A (PKA) and in PKA activity
PRKAR1A	Treatment of normal human fibroblasts with HIV-1 gp120 protein results in a significant decrease in the levels of 8-azido-[32P]cAMP binding to RI and RII domains of protein kinase A (PKA) and in PKA activity
PRKAR2A	Treatment of normal human fibroblasts with HIV-1 gp120 protein results in a significant decrease in the levels of 8-azido-[32P]cAMP binding to RI and RII domains of protein kinase A (PKA) and in PKA activity
CDC25C	HIV-1 gp120 decreases adult neural progenitor cell proliferation via the p38 MAPK-MAPKAPK2-Cdc25C signaling pathway
MAPKAPK2	HIV-1 gp120 decreases adult neural progenitor cell proliferation via the p38 MAPK-MAPKAPK2-Cdc25C signaling pathway
MAPK14	HIV-1 gp120 decreases adult neural progenitor cell proliferation via the p38 MAPK-MAPKAPK2-Cdc25C signaling pathway
PTCRA	HIV-1 envelope glycoproteins gp120 and gp160 directly and specifically impair the CD3/TcR-mediated activation of phospholipase C (PLC) via the CD4 molecule in uninfected T cells
CD81	CD81 localizes to endosome compartments and is incorporated into the viral envelope of macrophage-derived HIV-1 particles
ICAM1	Treatment of cells with IFN reduces HIV-1 gp120 incorporation, as well as HIV-1 envelope-mediated incorporation of ICAM-1, into virions resulting in viruses that exhibit a significantly decreased ability to become bound to CD4+ target cells
BECN1	HIV-1 Env gp120 treatment of SH-SY5Y cells increases BECN1 which indicates the initiation of autophagosome formation
MAP1LC3A	HIV-1 Env gp120 treatment of SH-SY5Y cells increases MAP1LC3A (LC3-II, membrane-associated lipidated form) which indicates induction of autophagy
IFNA1	Env-dependent HIV-1 MA (p17)/LAMP1 co-localization (lysosomal targeting) in monocyte-derived macrophages is induced by exogenous IFNA1 treatment
TP53	HIV-1 Env gp120 induces TP53 (p53) via binding to the CXCR4 co-receptor
PRODH	HIV-1 Env gp120 induces PRODH (POX) that elicits reactive oxygen species (ROS)-mediated neuronal autophagy
TLR4	HIV-1 CN54, JRFL, and Ada Env (gp120) upregulates IL-6, CCL2, CCL4, CXCL8, and IL-1b through TLR4 and CCR5 induction in monocyte derived macrophages and hepatic stellate cells because treatment with an anti-TLR4 antibody mitigated the response
TGFB1	Recombinant HIV-1 Env (gp120) induces high levels of TGFB1 mRNA expression in CD34+ hematopoietic progenitor cells
CDK1	Cell-cell contact between T cells expressing HIV-1 gp120/gp41 and other T cells expressing CD4 receptors leads to the rapid accumulation of cyclin B and tyrosine-hyperphosphorylated p34cdc2 (cdk1) kinase, indicative of cell cycle arrest at G2 phase
CCNB1	Cell-cell contact between T cells expressing HIV-1 gp120/gp41 and other T cells expressing CD4 receptors leads to the rapid accumulation of cyclin B and tyrosine-hyperphosphorylated p34cdc2 (cdk1) kinase, indicative of cell cycle arrest at G2 phase
TUBA1A	The binding of HIV-1 gp120 to CD4+-permissive cells increases the level of acetylated alpha-tubulin in a CD4-dependent manner; overexpression of Histone Deacetylase 6 (HDAC6) inhibits the acetylation of alpha-tubulin and prevents HIV-1-cell fusion
TUBA1B	The binding of HIV-1 gp120 to CD4+-permissive cells increases the level of acetylated alpha-tubulin in a CD4-dependent manner; overexpression of Histone Deacetylase 6 (HDAC6) inhibits the acetylation of alpha-tubulin and prevents HIV-1-cell fusion
TUBA1C	The binding of HIV-1 gp120 to CD4+-permissive cells increases the level of acetylated alpha-tubulin in a CD4-dependent manner; overexpression of Histone Deacetylase 6 (HDAC6) inhibits the acetylation of alpha-tubulin and prevents HIV-1-cell fusion
TUBA3C	The binding of HIV-1 gp120 to CD4+-permissive cells increases the level of acetylated alpha-tubulin in a CD4-dependent manner; overexpression of Histone Deacetylase 6 (HDAC6) inhibits the acetylation of alpha-tubulin and prevents HIV-1-cell fusion
TUBA4A	The binding of HIV-1 gp120 to CD4+-permissive cells increases the level of acetylated alpha-tubulin in a CD4-dependent manner; overexpression of Histone Deacetylase 6 (HDAC6) inhibits the acetylation of alpha-tubulin and prevents HIV-1-cell fusion
TUBA8	The binding of HIV-1 gp120 to CD4+-permissive cells increases the level of acetylated alpha-tubulin in a CD4-dependent manner; overexpression of Histone Deacetylase 6 (HDAC6) inhibits the acetylation of alpha-tubulin and prevents HIV-1-cell fusion
BID	Caspase 8 proteolytic target protein Bid is cleaved and undergoes mitochondrial translocation in gp120-treated p53 expression neurons
CASP3	Treatment of astrocytes with HIV-1 gp120 induces the cleavage of CASP3 as compared with untreated cells
SELP	CXCR4-tropic and CXCR4/CCR5 dual-tropic HIV-1 gp120 induce the cleavage of CD62 ligand by a mechanism dependent on matrix metalloproteinases 1 and 3, CD4, CXCR4, Galpha(i), and p38 MAPK, whereas CCR5-tropic gp120 does not
PARP1	Contact of CD4+ T cells with HIV-1 infected or HIV-1 gp120-expressing cells induces PARP hydrolysis, which leads to the cleavage of 116 kDa PARP into two fragments
CXCR4	HIV-1 gp120, but not SDF-1alpha, induces rapid tyrosine phosphorylation of src-like kinase p56lck in CD4+ T cells, whereas both gp120 and SDF-1alpha cause phosphorylation of CXCR4
TP53	Syncytial apoptosis mediated by the fusion of cells expressing HIV-1 gp120 with cells expressing the CD4/CXCR4 receptor/coreceptor complex causes phosphorylation of p53 on serine 15 and Bax upregulation
TP53	Tumor suppressor protein PML is required for the activating phosphorylation of ATM, p38 MAPK, and p53 in HIV-1 Env-elicited syncytia
CFL1	The N-terminal leucine-rich repeat fragment of Slit2 inhibits HIV-1 gp120-induced phosphorylation of both LIMK1 and cofilin
CFL1	CCR5 expression inhibits HIV-1 gp120-induced LIMK1 activation and cofilin phosphorylation in CD4/CXCR4 expressing 293T cells
CFL2	The N-terminal leucine-rich repeat fragment of Slit2 inhibits HIV-1 gp120-induced phosphorylation of both LIMK1 and cofilin
EZR	HIV-1 gp120-mediated CD4 engagement is involved in the induction of susceptibility of primary human T lymphocytes to CD95-mediated apoptosis through ezrin phosphorylation and ezrin-to-CD95 association
EZR	Interaction of the X4-tropic protein HIV-1 gp120 with CD4 augments ezrin and moesin phosphorylation in human permissive T cells, thereby regulating ezrin-moesin activation
FN1	HIV-1 gp120 induces phosphorylation of fibronectin and enhances a physical association between fibronectin and Robo4 in human lymphatic endothelial cells
PTK2	HIV-1 gp120-stimulated cells overexpressing NHERF1 upregulates FAK phosphorylation
IRF3	HIV-1 CN54 Env (gp120) induces phosphorylation of RELA (p65), IRF3, MAPK14 (p38), and MAPK1 (ERK1/2) through TLR4 induction in monocyte derived macrophages; anti-TLR4 antibodies could inhibit this activation
LIMK1	The N-terminal leucine-rich repeat fragment of Slit2 inhibits HIV-1 gp120-induced phosphorylation of both LIMK1 and cofilin
MAPK1	NHERF1 increases ERK1/2 phosphorylation levels following HIV-1 gp120 stimulation in cells
MAPK1	HIV-1 CN54 Env (gp120) induces phosphorylation of RELA (p65), IRF3, MAPK14 (p38), and MAPK1 (ERK1/2) through TLR4 induction in monocyte derived macrophages; anti-TLR4 antibodies could inhibit this activation
MAPK10	HIV-1 gp120 activates NMDA receptor directly and phosphorylates JNK through a gp120-mediated apoptotic pathway in human neuroblastoma cells
MAPK14	Tumor suppressor protein PML is required for the activating phosphorylation of ATM, p38 MAPK, and p53 in HIV-1 Env-elicited syncytia
MAPK14	HIV-1 CN54 Env (gp120) induces phosphorylation of RELA (p65), IRF3, MAPK14 (p38), and MAPK1 (ERK1/2) through TLR4 induction in monocyte derived macrophages; anti-TLR4 antibodies could inhibit this activation
MAPK3	NHERF1 increases ERK1/2 phosphorylation levels following HIV-1 gp120 stimulation in cells
MAPK8	HIV-1 gp120 activates NMDA receptor directly and phosphorylates JNK through a gp120-mediated apoptotic pathway in human neuroblastoma cells
MAPK8	HIV-1 Env-pseudotyped virus-infected MDM cells induce cellular apoptosis through reactive oxygen species (ROS) generation and JNK phosphorylation
MAPK9	HIV-1 gp120 activates NMDA receptor directly and phosphorylates JNK through a gp120-mediated apoptotic pathway in human neuroblastoma cells
MSN	Interaction of the X4-tropic protein HIV-1 gp120 with CD4 augments ezrin and moesin phosphorylation in human permissive T cells, thereby regulating ezrin-moesin activation
SMAD2	HIV-1 gp120 and p300 synergistically increase TGF-beta, ATF-2 and activating protein-1 (AP-1) expression leading to tubular cell apoptosis; in addition, HIV-1 gp120 treatment causes phosphorylation of Smad2 and downregulation of c-Jun
NFKBIA	HIV-1 gp120/CD4 interaction-induced NF-kappaB activation stimulates the hyperphosphorylation of IkappaB-alpha by IkappaB kinases (IKKs)
NFKBIA	HIV-1 gp120 activates NF-kappaB by inducing phosphorylation of IkappaBalpha in human astrocyte cells
PIK3R1	HIV-1 gp120 induces an increase in tyrosine phosphorylation of two proteins, p56lck and phosphatidylinositol 3-kinase (PI 3-kinase) p85 alpha, that are physically complexed to the CD4 molecule
PIK3R2	HIV-1 gp120 induces an increase in tyrosine phosphorylation of two proteins, p56lck and phosphatidylinositol 3-kinase (PI 3-kinase) p85 alpha, that are physically complexed to the CD4 molecule
PTK2B	SMS2 is involved in HIV-1 gp120-induced phosphorylation and activation of PYK2 and polymerization of F-actin
PTK2B	Engagement of the CCR5 and CXCR4 receptors by HIV-1 gp120 induces tyrosine phosphorylation of the protein tyrosine kinase Pyk2
SRC	Interaction of SLIT2 with Robo4 significantly inhibits HIV-1 gp120-induced phosphorylation of c-Src in human lymphatic endothelial cells
RAC1	HIV-1 gp120 activates LIMK1/2 by increased levels of LIMK1/2 phosphorylation. Gp120-mediated LIMK activation is dependent on the Rack-PAK-LIMK pathway through phosphorylation of PAK2 and Rac1
PAK2	HIV-1 gp120 activates LIMK1/2 by increased levels of LIMK1/2 phosphorylation. Gp120-mediated LIMK activation is dependent on the Rack-PAK-LIMK pathway through phosphorylation of PAK2 and Rac1
CD247	Lck phosphorylates CD3zeta and the TCR-CD3 complex is recruited to a virological synapse (VS) when cells interact with gp120+ICAM-1 bilayers, leading to the creation of an F-actin-depleted zone
CD4	A specific interaction between CD4 and HIV-1 gp120 is required for phosphorylation of CD4, which could involve protein kinase C
RELA	HIV-1 CN54 Env (gp120) induces phosphorylation of RELA (p65), IRF3, MAPK14 (p38), and MAPK1 (ERK1/2) through TLR4 induction in monocyte derived macrophages; anti-TLR4 antibodies could inhibit this activation
LCK	HIV-1 gp120 induces an increase in tyrosine phosphorylation of two proteins, p56lck and phosphatidylinositol 3-kinase (PI 3-kinase) p85 alpha, that are physically complexed to the CD4 molecule
WASF2	HIV-1 gp120-mediated phosphorylation of WAVE2 requires both G(alpha)i-dependent and -independent pathways, and is conserved both in X4 and R5 viral infection of resting CD4 T cells and primary macrophages
WASF2	HIV-1 triggers WAVE2 phosphorylation at serine 351 through HIV-1 gp120 binding to the chemokine coreceptor CXCR4 or CCR5 during entry
ACTA1	CCR5 expression inhibits HIV-1 gp120-mediated early actin rearrangement in CD4/CXCR4 expressing 293T cells
CCR5	Gelsolin overexpression impairs HIV-1 gp120-induced cortical F-actin reorganization and capping and gp120-mediated CD4-CCR5 and CD4-CXCR4 redistribution in permissive lymphocytes
CXCR4	Gelsolin overexpression impairs HIV-1 gp120-induced cortical F-actin reorganization and capping and gp120-mediated CD4-CCR5 and CD4-CXCR4 redistribution in permissive lymphocytes
ICAM1	The interaction of CD4+ T cells with HIV-1 gp120 on bilayers triggers LFA-1 activation and the LFA-1-ICAM-1 interaction rearrangement
CD4	Gelsolin overexpression impairs HIV-1 gp120-induced cortical F-actin reorganization and capping and gp120-mediated CD4-CCR5 and CD4-CXCR4 redistribution in permissive lymphocytes
CCL2	Nuclear PI-PLC beta 1 plays as a new intermediate in the gp120-triggered PC-PLC-driven signal transduction pathway leading to CCL2 secretion in macrophages
CCL2	HIV-1 gp120-induced release of IL-6 and MCP-1 is partially responsible for the impairment of barrier function in human retinal pigment epithelial cells
CCL3	Exposure of macrophages to purified CCR5- or CXCR4-tropic HIV-1 envelope glycoprotein gp120 induces secretion of high levels of macrophage inflammatory protein 1alpha (MIP-1alpha), MIP-1beta, RANTES, and tumor necrosis factor alpha
CCL3	HIV-1 gp120 induces the release of cytokines MIP-1 alpha, MIP-1 beta, IL-6, IL10, and TNF-alpha in immature dentritic cells
CCL4	Exposure of macrophages to purified CCR5- or CXCR4-tropic HIV-1 envelope glycoprotein gp120 induces secretion of high levels of macrophage inflammatory protein 1alpha (MIP-1alpha), MIP-1beta, RANTES, and tumor necrosis factor alpha
CCL4	HIV-1 gp120 induces the release of cytokines MIP-1 alpha, MIP-1 beta, IL-6, IL10, and TNF-alpha in immature dentritic cells
CCL5	Exposure of macrophages to purified CCR5- or CXCR4-tropic HIV-1 envelope glycoprotein gp120 induces secretion of high levels of macrophage inflammatory protein 1alpha (MIP-1alpha), MIP-1beta, RANTES, and tumor necrosis factor alpha
CYCS	Treatment of cerebrocortical cultures with HIV-1 gp120 results in increased caspase-3 proteolytic activity, mitochondrial release of cytochrome c, and neuronal apoptosis
CYCS	PDGF protects neurons from gp120-induced cytotoxicity through an increased phosphorylation of both GSK-3beta and Bad, the downregulation of the proapoptotic protein Bax, and inhibition of gp120-induced release of mitochondrial cytochrome C
EDN1	HIV-1 gp120 stimulates the secretion of endothelin-1, as well as TNF-alpha, from human cells in a concentration-dependent manner
CSF2	HIV-1 gp120 stimulates monocytes to release TNF-alpha, IL-1 beta, IL-6, and granulocyte-macrophage-CSF, and this effect can be blocked with soluble CD4
IDO1	CCR5- or CXCR4-tropic HIV-1 induce the release of Indoleamine 2,3-dioxygenase (IDO) in plasmacytoid dendritic cells and this induction is inhibited by the blockade of HIV-1 gp120 interaction with CD4 by anti-CD4-Ab
IFNG	Treatment of cells with HIV-1 gp120 induces the release of IFN gamma
IL1B	HIV-1 coat protein gp120 stimulates the release of interleukin-1beta from human neuroblastoma cells and causes cell death
IL1B	Concomitant activation of Lyn, Pyk2, and class IA PI3K are required for gp120-induced IL-1beta production
IL1B	HIV-1 gp120 induces IL-1beta release from macrophages in a time- and concentration-dependent manner through binding to the chemokine receptor CCR5 and coupling to G(i)alpha protein
IL1B	HIV-1 gp120 stimulates monocytes to release TNF-alpha, IL-1 beta, IL-6, and granulocyte-macrophage-CSF, and this effect can be blocked with soluble CD4
IL1B	HIV-1 gp120 induces human glial cells to release more TNF-alpha and IL-1beta than untreated cells
IL10	HIV-1 gp120 induces the release of cytokines MIP-1 alpha, MIP-1 beta, IL-6, IL-10, and TNF-alpha in immature dentritic cells
IL10	HIV-1 gp120-induced release of IL-10 depends on the activation of Raf-1 along with NF-kappaB p65 in immature dentritic cells
IL10	HIV-1 gp120-induced release of IL-10 inhibits STAT3 activation, leading to suppress HIV-1 Nef-induced IL-6 secretion in immature dentritic cells
IL13	HIV-1 gp120 induces IL-4 and IL-13 releases from human basophils through its interaction with the VH3 region of IgE
IL13	HIV-1 gp120 induces release of IL-13 in CD4+ T cells
IL4	HIV-1 gp120 induces release of IL-4 in CD4+ T cells
IL6	HIV-1 gp120 stimulates monocytes to release TNF-alpha, IL-1 beta, IL-6, and granulocyte-macrophage-CSF, and this effect can be blocked with soluble CD4
IL6	Treatment of human hepatic stellate cells with gp120 significantly increases secretion and gene expression of CCL2, metalloprotease-1 and interleukin-6. Gp120 also induces activation of Akt, NF-kappaB, and p38(MAPK)
IL6	HIV-1 gp120 induces the release of cytokines MIP-1 alpha, MIP-1 beta, IL-6, IL-10, and TNF-alpha in immature dentritic cells
IL6	HIV-1 gp120-induced release of IL-6 and MCP-1 is partially responsible for the impairment of barrier function in human retinal pigment epithelial cells
IL6	HIV-1 gp120-induced release of IL-6 activates STAT3 in primary human monocyte-derived dendritic cells
IL6	HIV-1 gp120-induced release of IL-6 is regulated by p38 MAPK, IkappaBalpha, and p65 NF-kappaB activation in primary human monocyte-derived dendritic cells
LDHA	HIV-1 gp120/41 (SFVenvBX08)-expressing microglia exhibit a 170% increase in lactate dehydrogenase (LDH) release
LDHB	HIV-1 gp120/41 (SFVenvBX08)-expressing microglia exhibit a 170% increase in lactate dehydrogenase (LDH) release
LDHC	HIV-1 gp120/41 (SFVenvBX08)-expressing microglia exhibit a 170% increase in lactate dehydrogenase (LDH) release
MMP9	T- and M-tropic HIV-1 gp120 proteins are able to induce the secretion of matrix metalloproteinase 9 (MMP-9) by T cells or glioma cells; MMP-9 is an extracellular metalloproteinase present in cerebrospinal fluid of patients with HIV-1
LDHD	HIV-1 gp120/41 (SFVenvBX08)-expressing microglia exhibit a 170% increase in lactate dehydrogenase (LDH) release
TNF	Exposure of macrophages to purified CCR5- or CXCR4-tropic HIV-1 envelope glycoprotein gp120 induces secretion of high levels of macrophage inflammatory protein 1alpha (MIP-1alpha), MIP-1beta, RANTES, and tumor necrosis factor alpha
TNF	HIV-1 gp120 stimulates the release of TNF-alpha from TPA-differentiated HL-60 cells; treatment with TNF-alpha neutralizing antibody and anti-TNF-alpha receptor type II (TNFR-II) antibody, inhibits gp120-induced upregulation of mu opioid receptor
TNF	Genistein, tyrosine kinase inhibitor, suppresses HIV-1 gp120-induced TNF-alpha secretion by primary macrophage
TNF	HIV-1 gp120 stimulates human cells to release TNF-alpha, IL-1 beta, IL-6, and granulocyte-macrophage-CSF, and this effect can be blocked with soluble CD4
TNF	HIV-1 gp120 induces human glial cells to release more TNF-alpha and IL-1beta than untreated cells
ACTC1	HIV-1 gp120-CXCR4 signaling triggers cofilin activation and actin reorganization, which are important for a post entry process leading to viral nuclear localization
ACTC1	Syntenin-1 is recruited toward HIV-1 gp120/gp41-driven virus/cell and cell/cell contacts, associates with CD4, limits HIV-1-induced cell fusion and viral entry, and modulates gp120/gp41-triggered actin polymerization and PIP2 accumulation
ACTC1	The N-terminal leucine-rich repeat fragment of Slit2 inhibits HIV-1 gp120-induced actin polymerization in T cells
ACTC1	Gelsolin overexpression impairs HIV-1 gp120-induced cortical F-actin reorganization and capping and gp120-mediated CD4-CCR5 and CD4-CXCR4 redistribution in permissive lymphocytes
ACTA1	HIV-1 gp120-CXCR4 signaling triggers cofilin activation and actin reorganization, which are important for a post entry process leading to viral nuclear localization
ACTA1	NHERF1 is required for HIV-1 gp120-induced actin rearrangement
ACTA1	Syntenin-1 is recruited toward HIV-1 gp120/gp41-driven virus/cell and cell/cell contacts, associates with CD4, limits HIV-1-induced cell fusion and viral entry, and modulates gp120/gp41-triggered actin polymerization and PIP2 accumulation
ACTA1	The N-terminal leucine-rich repeat fragment of Slit2 inhibits HIV-1 gp120-induced actin polymerization in T cells
ACTA1	Gelsolin overexpression impairs HIV-1 gp120-induced cortical F-actin reorganization and capping and gp120-mediated CD4-CCR5 and CD4-CXCR4 redistribution in permissive lymphocytes
ACTA1	SMS2 is involved in HIV-1 gp120-induced phosphorylation and activation of PYK2 and reorganization and polymerization of F-actin
ACTA2	HIV-1 gp120-CXCR4 signaling triggers cofilin activation and actin reorganization, which are important for a post entry process leading to viral nuclear localization
ACTA2	Syntenin-1 is recruited toward HIV-1 gp120/gp41-driven virus/cell and cell/cell contacts, associates with CD4, limits HIV-1-induced cell fusion and viral entry, and modulates gp120/gp41-triggered actin polymerization and PIP2 accumulation
ACTA2	The N-terminal leucine-rich repeat fragment of Slit2 inhibits HIV-1 gp120-induced actin polymerization in T cells
ACTA2	Gelsolin overexpression impairs HIV-1 gp120-induced cortical F-actin reorganization and capping and gp120-mediated CD4-CCR5 and CD4-CXCR4 redistribution in permissive lymphocytes
ACTB	HIV-1 gp120-CXCR4 signaling triggers cofilin activation and actin reorganization, which are important for a post entry process leading to viral nuclear localization
ACTB	Syntenin-1 is recruited toward HIV-1 gp120/gp41-driven virus/cell and cell/cell contacts, associates with CD4, limits HIV-1-induced cell fusion and viral entry, and modulates gp120/gp41-triggered actin polymerization and PIP2 accumulation
ACTB	The N-terminal leucine-rich repeat fragment of Slit2 inhibits HIV-1 gp120-induced actin polymerization in T cells
ACTB	Gelsolin overexpression impairs HIV-1 gp120-induced cortical F-actin reorganization and capping and gp120-mediated CD4-CCR5 and CD4-CXCR4 redistribution in permissive lymphocytes
ACTG1	HIV-1 gp120-CXCR4 signaling triggers cofilin activation and actin reorganization, which are important for a post entry process leading to viral nuclear localization
ACTG1	Syntenin-1 is recruited toward HIV-1 gp120/gp41-driven virus/cell and cell/cell contacts, associates with CD4, limits HIV-1-induced cell fusion and viral entry, and modulates gp120/gp41-triggered actin polymerization and PIP2 accumulation
ACTG1	The N-terminal leucine-rich repeat fragment of Slit2 inhibits HIV-1 gp120-induced actin polymerization in T cells
ACTG1	Gelsolin overexpression impairs HIV-1 gp120-induced cortical F-actin reorganization and capping and gp120-mediated CD4-CCR5 and CD4-CXCR4 redistribution in permissive lymphocytes
ACTG2	HIV-1 gp120-CXCR4 signaling triggers cofilin activation and actin reorganization, which are important for a post entry process leading to viral nuclear localization
ACTG2	Syntenin-1 is recruited toward HIV-1 gp120/gp41-driven virus/cell and cell/cell contacts, associates with CD4, limits HIV-1-induced cell fusion and viral entry, and modulates gp120/gp41-triggered actin polymerization and PIP2 accumulation
ACTG2	The N-terminal leucine-rich repeat fragment of Slit2 inhibits HIV-1 gp120-induced actin polymerization in T cells
ACTG2	Gelsolin overexpression impairs HIV-1 gp120-induced cortical F-actin reorganization and capping and gp120-mediated CD4-CCR5 and CD4-CXCR4 redistribution in permissive lymphocytes
HSPA5	Over expression of hsp70 with a herpes viral amplicon vector protects cultured hippocampal rat neurons from gp120 neurotoxicity
CD38	CD38 expression blocks lymphocyte susceptibility to HIV-1 infection by inhibiting HIV-1 gp120/CD4-dependent viral binding to target cells
ORM1	AGP inhibits the binding of the HIV-1 gp120 consensus V3 domain (V3Cs) and macrophage inflammatory protein-1beta (MIP-1beta) to CCR5 on human monocyte-derived macrophages (MDM)
ORM2	AGP inhibits the binding of the HIV-1 gp120 consensus V3 domain (V3Cs) and macrophage inflammatory protein-1beta (MIP-1beta) to CCR5 on human monocyte-derived macrophages (MDM)
APP	Transgenic (tg) mice overexpressing both human amyloid precursor proteins and HIV-1 gp120 at moderate levels show significantly less neuronal loss, synapto-dendritic degeneration, and gliosis than singly tg mice expressing gp120 alone
APLN	APJ, a seven transmembrane domain G-protein-coupled receptor, functions as a coreceptor for gp120 from some HIV-1 strains; a natural peptide ligand for APJ, apelin-13, efficiently blocks APJ coreceptor activity
CEL	Bile salt-stimulated lipase (BSSL) isolated from human milk binds to DC-SIGN, preventing HIV-1 gp120 from interacting with this receptor
CCR5	HIV-1 gp120 induced cell death is inhibited by a CCR5-mediated neuroprotective pathway that involves protein kinase Akt/PKB as an essential component and can be triggered by the CCR5 agonists MIP-1beta and RANTES
CCR5	CCR5 expression inhibits HIV-1 gp120 binding to CD4/CXCR4 complexes in 293T cells
CCR5	CCR5 expression inhibits HIV-1 gp120-induced LIMK1 activation and cofilin phosphorylation in CD4/CXCR4 expressing 293T cells
CCR5	CCR5 expression inhibits HIV-1 gp120-mediated early actin rearrangement in CD4/CXCR4 expressing 293T cells
CCL22	RANTES, stromal derived factor-1alpha (SDF-1alpha), macrophage-derived chemokine (MDC), and their combination attenuate HIV-1 gp120-induced food and water intake decrease in rats
CCL22	Chemokines such as fractalkine, macrophage-derived chemokine (MDC), RANTES, and SDF-1alpha are able to block gp120-induced apoptosis of hippocampal neurons; both fractalkine and MDC activate ERK-1/2, while SDF-1alpha activates CREB
CCL3L1	HIV-1 gp120-induced neuron death is inhibited by CCL3L1 treatment via the phosphorylation of CREB, the upregulation of Bcl-2, and the PKA and CaMKI/CaMKIV cell signaling pathways
CCL4	HIV-1 gp120 induced cell death is inhibited by a CCR5-mediated neuroprotective pathway that involves protein kinase Akt/PKB as an essential component and can be triggered by the CCR5 agonists MIP-1beta and RANTES
CCL4	Neuroprotective chemokine CCL4 reduces HIV-1 gp120-mediated p38 MAPK activation
CCL5	RANTES, stromal derived factor-1alpha (SDF-1alpha), macrophage-derived chemokine (MDC), and their combination attenuate HIV-1 gp120-induced food and water intake decrease in rats
CCL5	HIV-1 gp120 induced cell death is inhibited by a CCR5-mediated neuroprotective pathway that involves protein kinase Akt/PKB as an essential component and can be triggered by the CCR5 agonists MIP-1beta and RANTES
CCL5	HIV-1 gp120-induced neurodegeneration is significantly inhibited by overexpression of CCL5 in vivo
CCL5	The binding of HIV-1 gp120 to CCR5 and entry of macrophage-tropic HIV-1 isolates into cells is blocked by CCR5 antagonists or the chemokine RANTES, which interacts with CCR5
CCL5	Chemokines such as fractalkine, macrophage-derived chemokine (MDC), RANTES, and SDF-1alpha are able to block gp120-induced apoptosis of hippocampal neurons; both fractalkine and MDC activate ERK-1/2, while SDF-1alpha activates CREB
CCL7	Chemokines such as MCP-3 and MCP-2 that can compete with high affinity for MIP-1beta binding to CCR5 can also compete for monomeric HIV-1 gp120 binding to CCR5, although with variable potencies
CCL8	Chemokines such as MCP-3 and MCP-2 that can compete with high affinity for MIP-1beta binding to CCR5 can also compete for monomeric HIV-1 gp120 binding to CCR5, although with variable potencies
CAMK1	HIV-1 gp120-induced neuron death is inhibited by CCL3L1 treatment via the phosphorylation of CREB, the upregulation of Bcl-2, and the PKA and CaMKI/CaMKIV cell signaling pathways
CAMK4	HIV-1 gp120-induced neuron death is inhibited by CCL3L1 treatment via the phosphorylation of CREB, the upregulation of Bcl-2, and the PKA and CaMKI/CaMKIV cell signaling pathways
PRKACA	HIV-1 gp120-induced neuron death is inhibited by CCL3L1 treatment via the phosphorylation of CREB, the upregulation of Bcl-2, and the PKA and CaMKI/CaMKIV cell signaling pathways
PRKACB	HIV-1 gp120-induced neuron death is inhibited by CCL3L1 treatment via the phosphorylation of CREB, the upregulation of Bcl-2, and the PKA and CaMKI/CaMKIV cell signaling pathways
PRKACG	HIV-1 gp120-induced neuron death is inhibited by CCL3L1 treatment via the phosphorylation of CREB, the upregulation of Bcl-2, and the PKA and CaMKI/CaMKIV cell signaling pathways
CNR2	HIV-1 gp120-induced synapse loss is inhibited by activation of CB2 receptor
CFLAR	c-FLIPL inhibits Bax activation via modulating PKC expression at the transcriptional level involving AP-2 during gp120 treatment
CFLAR	Trafficking of HIV-1 gp120 to lipid rafts is blocked by expression of cFLIP
CD63	Tetraspanin proteins, such as CD9, CD63, CD81, CD82, and CD231, are incorporated on the membrane of released virions in an HIV-1 envelope protein (Env)-independent manner and have the potential to inhibit HIV-1 Env-mediated infection
CD63	Recruitment of Env to tetraspanin-enriched micro domains (TEMs) is required for cell-cell fusion repression by CD9 and CD63
CD81	Overexpression of CD81 and CD9 renders cells less susceptible to HIV-1 gp120/gp41-mediated syncytia formation; antibodies raised against CD9 and CD81 enhance syncytia formation
CD81	Tetraspanin proteins, such as CD9, CD63, CD81, CD82, and CD231, are incorporated on the membrane of released virions in an HIV-1 envelope protein (Env)-independent manner and have the potential to inhibit HIV-1 Env-mediated infection
CD82	Tetraspanin proteins, such as CD9, CD63, CD81, CD82, and CD231, are incorporated on the membrane of released virions in an HIV-1 envelope protein (Env)-independent manner and have the potential to inhibit HIV-1 Env-mediated infection
CD9	Overexpression of CD81 and CD9 renders cells less susceptible to HIV-1 gp120/gp41-mediated syncytia formation; antibodies raised against CD9 and CD81 enhance syncytia formation
CD9	Tetraspanin proteins, such as CD9, CD63, CD81, CD82, and CD231, are incorporated on the membrane of released virions in an HIV-1 envelope protein (Env)-independent manner and have the potential to inhibit HIV-1 Env-mediated infection
CD9	Recruitment of Env to tetraspanin-enriched micro domains (TEMs) is required for cell-cell fusion repression by CD9 and CD63
CX3CR1	Fractalkine (CX3CL1) protects hippocampal neurons from the neurotoxicity induced by the HIV-1 envelope protein gp120, and neuronal CX(3)CR1 receptors and Akt activation are responsible for the neuroprotective effects of fractalkine
CREB1	HIV-1 gp120-induced neuron death is inhibited by CCL3L1 treatment via the phosphorylation of CREB, the upregulation of Bcl-2, and the PKA and CaMKI/CaMKIV cell signaling pathways
DEFA5	Alpha-defensins inhibit the binding of HIV-1 gp120 to CD4 through interaction with the D1 domain of CD4
DEFA5	Human alpha-defensin-5 binds to both HIV-1 gp120 and CD4 and blocks the interaction of CD4 with gp120, which leads to inhibit HIV-1 replication in human primary CD4+ T lymphocytes
DEFA6	Alpha-defensins inhibit the binding of HIV-1 gp120 to CD4 through interaction with the D1 domain of CD4
DMBT1	The interaction of gp340 (SAG) with HIV-1 gp120 is enhanced by prebinding of sCD4 to gp120, suggesting that gp340 inhibitory activity is mediated by blocking access of gp120 to its chemokine coreceptor
ADAR	ADAR1 inhibits HIV-1 viral protein synthesis such as p24 CA, gp120, and p65 Pol proteins in the various cell lines. The catalytic motif of ADAR1 deaminase domain is required for the inhibition function
2021-03-08	HIV-1 Env (gp120) incorporation into virions is inhibited by MARCH8 expression
CCL11	HIV-1 gp120 utilization of CCR3 as a coreceptor facilitates infection by a more restricted subset of primary viruses, and binding of the CCR3 ligand, eotaxin, inhibits infection by these isolates
EPO	The cytokine erythropoietin (EPO) is clinically used to treat anemia but has also been found to prevent gp120-induced neuronal death
FPR1	N-formyl-methionyl-leucylphenyl-alanine binding to formyl peptide receptor (FPR) results in significant attenuation of cell responses to CCR5 ligands and in inhibition of HIV-1 gp120-mediated fusion and infection of cells expressing CD4, CCR5, and FPR
CX3CL1	Fractalkine (CX3CL1) protects hippocampal neurons from the neurotoxicity induced by the HIV-1 envelope protein gp120, and neuronal CX(3)CR1 receptors and Akt activation are responsible for the neuroprotective effects of fractalkine
CX3CL1	Chemokines such as fractalkine, macrophage-derived chemokine (MDC), RANTES, and SDF-1alpha are able to block gp120-induced apoptosis of hippocampal neurons; both fractalkine and MDC activate ERK-1/2, while SDF-1alpha activates CREB
LGALS3BP	The two central protein-binding domains (residues 127-409) of 90K/LGALS3BP are required for inhibition of gp160 processing and incorporation of the viral gp120/gp41 glycoproteins into progeny virions
GSN	Gelsolin overexpression impairs HIV-1 gp120-induced cortical F-actin reorganization and capping and gp120-mediated CD4-CCR5 and CD4-CXCR4 redistribution in permissive lymphocytes
GAD1	Neuropathic pain induced by HIV-1 gp120 with ddC is inhibited by overexpression of GAD67 mediated by HSV vector
GPX1	Antioxidant enzymes such as Cu/Zn-superoxide dismutase (SOD1) and/or glutathione peroxidase (GPx1) protect neuronal cells from HIV-1 gp120-induced programmed cell death
PAEP	3-hydroxyphthalic anhydride (3HP) modified glycodelin GdA and GdS proteins inhibit HIV-1 gp120-CD4 binding and induce anti-HIV activity
GSK3B	Insulin-like growth factor-I (IGF-I) and erythropoietin treatment protect against HIV/gp120-mediated neuronal damage in culture and in vivo, in part, through cooperative activation of phosphatidylinositol 3-kinase/Akt/GSK-3beta signaling
HSPA12B	Over expression of hsp70 with a herpes viral amplicon vector protects cultured hippocampal rat neurons from gp120 neurotoxicity
HSPA14	Over expression of hsp70 with a herpes viral amplicon vector protects cultured hippocampal rat neurons from gp120 neurotoxicity
HSPA1A	Over expression of hsp70 with a herpes viral amplicon vector protects cultured hippocampal rat neurons from gp120 neurotoxicity
HSPA1B	Over expression of hsp70 with a herpes viral amplicon vector protects cultured hippocampal rat neurons from gp120 neurotoxicity
HSPA4	Over expression of hsp70 with a herpes viral amplicon vector protects cultured hippocampal rat neurons from gp120 neurotoxicity
HSPA6	Over expression of hsp70 with a herpes viral amplicon vector protects cultured hippocampal rat neurons from gp120 neurotoxicity
HSPA8	Over expression of hsp70 with a herpes viral amplicon vector protects cultured hippocampal rat neurons from gp120 neurotoxicity
HSPA2	Over expression of hsp70 with a herpes viral amplicon vector protects cultured hippocampal rat neurons from gp120 neurotoxicity
HGF	Scatter factor (SF) attenuates the apoptosis induced by high-doses of HIV-1 gp120 in human mesangial cells (HMC)
HDAC6	The binding of HIV-1 gp120 to CD4+-permissive cells increases the level of acetylated alpha-tubulin in a CD4-dependent manner; overexpression of Histone Deacetylase 6 (HDAC6) inhibits the acetylation of alpha-tubulin and prevents HIV-1-cell fusion
IGF1	The fusion of insulin-like growth factor I (IGF I) with stromal cell-derived factor I or alpha1 proteinase inhibitor has the capacity to compete with the binding of HIV-1 gp120 to CD4 receptor
IGF1	Insulin-like growth factor-I (IGF-I) and erythropoietin treatment protect against HIV/gp120-mediated neuronal damage in culture and in vivo, in part, through cooperative activation of phosphatidylinositol 3-kinase/Akt/GSK-3beta signaling
IFNA1	Treatment of cells with IFN reduces HIV-1 gp120 incorporation, as well as HIV-1 envelope-mediated incorporation of ICAM-1, into virions resulting in viruses that exhibit a significantly decreased ability to become bound to CD4+ target cells
IFNA13	Treatment of cells with IFN reduces HIV-1 gp120 incorporation, as well as HIV-1 envelope-mediated incorporation of ICAM-1, into virions resulting in viruses that exhibit a significantly decreased ability to become bound to CD4+ target cells
IFNA10	Treatment of cells with IFN reduces HIV-1 gp120 incorporation, as well as HIV-1 envelope-mediated incorporation of ICAM-1, into virions resulting in viruses that exhibit a significantly decreased ability to become bound to CD4+ target cells
IFNA14	Treatment of cells with IFN reduces HIV-1 gp120 incorporation, as well as HIV-1 envelope-mediated incorporation of ICAM-1, into virions resulting in viruses that exhibit a significantly decreased ability to become bound to CD4+ target cells
IFNA16	Treatment of cells with IFN reduces HIV-1 gp120 incorporation, as well as HIV-1 envelope-mediated incorporation of ICAM-1, into virions resulting in viruses that exhibit a significantly decreased ability to become bound to CD4+ target cells
IFNA17	Treatment of cells with IFN reduces HIV-1 gp120 incorporation, as well as HIV-1 envelope-mediated incorporation of ICAM-1, into virions resulting in viruses that exhibit a significantly decreased ability to become bound to CD4+ target cells
IFNA2	Treatment of cells with IFN reduces HIV-1 gp120 incorporation, as well as HIV-1 envelope-mediated incorporation of ICAM-1, into virions resulting in viruses that exhibit a significantly decreased ability to become bound to CD4+ target cells
IFNA21	Treatment of cells with IFN reduces HIV-1 gp120 incorporation, as well as HIV-1 envelope-mediated incorporation of ICAM-1, into virions resulting in viruses that exhibit a significantly decreased ability to become bound to CD4+ target cells
IFNA4	Treatment of cells with IFN reduces HIV-1 gp120 incorporation, as well as HIV-1 envelope-mediated incorporation of ICAM-1, into virions resulting in viruses that exhibit a significantly decreased ability to become bound to CD4+ target cells
IFNA6	Treatment of cells with IFN reduces HIV-1 gp120 incorporation, as well as HIV-1 envelope-mediated incorporation of ICAM-1, into virions resulting in viruses that exhibit a significantly decreased ability to become bound to CD4+ target cells
IFNA7	Treatment of cells with IFN reduces HIV-1 gp120 incorporation, as well as HIV-1 envelope-mediated incorporation of ICAM-1, into virions resulting in viruses that exhibit a significantly decreased ability to become bound to CD4+ target cells
IFNA8	Treatment of cells with IFN reduces HIV-1 gp120 incorporation, as well as HIV-1 envelope-mediated incorporation of ICAM-1, into virions resulting in viruses that exhibit a significantly decreased ability to become bound to CD4+ target cells
IFNG	Induction of the receptor activator of cytokine nuclear factor kappa B ligand (RANKL) is mediated by HIV-1 gp120; the gp120-mediated induction of RANKL is blocked by interferon-gamma
IFITM2	HIV-1 Env processing from gp160 to gp120/41 is inhibited by IFITM2
IFITM3	The expression of IFITM3 delta(1-21) mutant inhibits HIV-1 gp120/gp41 Env-mediated entry into human SupT1 cells, suggesting that the first 21 amino acids in IFITM3 are not required for inhibition of Env-mediated entry
IFITM3	Tyrosine kinase Fyn-mediated phosphorylation of IFITM3 at position Y20 induces localization of IFITM3 at the endocytic compartments, which impairs inhibition of Env-mediated entry by IFITM3 delta(1-21) mutant
IFITM3	HIV-1 Env processing from gp160 to gp120/41 is inhibited by IFITM3
IL11	IL-11 inhibits HIV-1 gp120-mediated downregulation of IFN-gamma in human NK cells
IL12A	Apoptosis of CD4+ lymphocytes induced by HIV-1 gp120 cross-linking to CD4 is inhibited by IL-12
IL12B	Apoptosis of CD4+ lymphocytes induced by HIV-1 gp120 cross-linking to CD4 is inhibited by IL-12
IL2	Proliferative responses of lymphocytes to cytomegalovirus are inhibited by relatively high concentrations (greater than or equal to 10 micrograms/ml) of recombinant HIV-1 envelope glycoprotein and this immunosuppression is completely overcome by IL2
IL2	Binding of HIV-1 gp120 to CD4 downregulates Bcl-2 protein in CD4+ T lymphocytes and facilitates Fas/Fas-ligand triggered apoptosis; addition of IL-2 rescues CD4+ T cells from CD4/gp120-induced Bcl-2 down modulation and apoptosis induction
KHDRBS1	Sam68deltaC inhibits HIV-1 gp120 protein synthesis by altering the association of Rev-dependent RNA with PABP. N-terminal (residues 1-28) and C-terminal (residues 262-300) domain of Sam68deltaC are required for the inhibition
KIR3DL1	KIR3DL1+ NK cells can partially overcome inhibition to exhibit anti-HIV-1 Ab-dependent activation of NK cells, leading to suppress target cells presenting to HIV-1 gp120
CD58	Molecular interactions of CD2 with LFA-3 and CD28 with B7-1 in conjunction with TCR occupancy prevent T cells from programmed apoptosis mediated by binding of CD4 to HIV-1 gp120, resulting in increased levels of IL-2 and IL-4 secretion from the T cells
MAPK14	HIV-1 gp120-induced increases in caspase-3 activity, neurite losses and neuronal death are prevented by p38 MAPK, but not c-jun-N-terminal kinase
DEFA1	Alpha-defensins inhibit the binding of HIV-1 gp120 to CD4 through interaction with the D1 domain of CD4
DEFA3	Alpha-defensins inhibit the binding of HIV-1 gp120 to CD4 through interaction with the D1 domain of CD4
DEFA4	Alpha-defensins inhibit the binding of HIV-1 gp120 to CD4 through interaction with the D1 domain of CD4
NFKBIA	Overexpression of NF-kappaB inhibitory subunit, IkappaBalpha, completely abrogates gp120-induced COX-2 activity
NUP133	Mermaid (NUP133) shares glycan specificity with DC-SIGN and inhibits the interaction between DC-SIGN and HIV-1 gp120
PIK3C3	Insulin-like growth factor-I (IGF-I) and erythropoietin treatment protect against HIV/gp120-mediated neuronal damage in culture and in vivo, in part, through cooperative activation of phosphatidylinositol 3-kinase/Akt/GSK-3beta signaling
PIK3R1	Insulin-like growth factor-I (IGF-I) and erythropoietin treatment protect against HIV/gp120-mediated neuronal damage in culture and in vivo, in part, through cooperative activation of phosphatidylinositol 3-kinase/Akt/GSK-3beta signaling
PIK3R2	Insulin-like growth factor-I (IGF-I) and erythropoietin treatment protect against HIV/gp120-mediated neuronal damage in culture and in vivo, in part, through cooperative activation of phosphatidylinositol 3-kinase/Akt/GSK-3beta signaling
PIK3CA	Insulin-like growth factor-I (IGF-I) and erythropoietin treatment protect against HIV/gp120-mediated neuronal damage in culture and in vivo, in part, through cooperative activation of phosphatidylinositol 3-kinase/Akt/GSK-3beta signaling
PIK3CB	Insulin-like growth factor-I (IGF-I) and erythropoietin treatment protect against HIV/gp120-mediated neuronal damage in culture and in vivo, in part, through cooperative activation of phosphatidylinositol 3-kinase/Akt/GSK-3beta signaling
PIK3CD	Insulin-like growth factor-I (IGF-I) and erythropoietin treatment protect against HIV/gp120-mediated neuronal damage in culture and in vivo, in part, through cooperative activation of phosphatidylinositol 3-kinase/Akt/GSK-3beta signaling
PIK3CG	Insulin-like growth factor-I (IGF-I) and erythropoietin treatment protect against HIV/gp120-mediated neuronal damage in culture and in vivo, in part, through cooperative activation of phosphatidylinositol 3-kinase/Akt/GSK-3beta signaling
PIK3C2A	Insulin-like growth factor-I (IGF-I) and erythropoietin treatment protect against HIV/gp120-mediated neuronal damage in culture and in vivo, in part, through cooperative activation of phosphatidylinositol 3-kinase/Akt/GSK-3beta signaling
PIK3C2B	Insulin-like growth factor-I (IGF-I) and erythropoietin treatment protect against HIV/gp120-mediated neuronal damage in culture and in vivo, in part, through cooperative activation of phosphatidylinositol 3-kinase/Akt/GSK-3beta signaling
PIK3C2G	Insulin-like growth factor-I (IGF-I) and erythropoietin treatment protect against HIV/gp120-mediated neuronal damage in culture and in vivo, in part, through cooperative activation of phosphatidylinositol 3-kinase/Akt/GSK-3beta signaling
PDGFB	Gp120-mediated activation of caspase-3 is significantly reduced in cells pretreated with PDGF-B. PDGF-mediated protection against gp120 involves the phosphoinositide (PI)3-kinase/Akt pathway
PDGFB	Pretreatment with PDGFB reduces gp120-associated neurotoxicity and rescues neurite outgrowth
PDGFB	PDGFB protects neurons from gp120-induced cytotoxicity through an increased phosphorylation of both GSK-3beta and Bad, the downregulation of the proapoptotic protein Bax, and inhibition of gp120-induced release of mitochondrial cytochrome C
PIP	Binding of HIV-1 envelope protein gp120 to CD4 downregulates Bcl-2 expression; this effect is inhibited by gp17/GCDFP-15, which blocks the ability of CD4 to interact with gp120, leading to moderate up-regulation of Bcl-2
PIP	Gross cystic disease fluid protein-15 (GCDFP-15) binds to CD4, a T-cell co-receptor involved in antigen recognition, thereby inhibiting the ability of the receptor to interact with the HIV-1 envelope protein gp120
SFTPA1	Competition assays with CD4 and mAbs suggest that SP-A inhibits infectivity by occlusion of the CD4-binding site on gp120
SFTPD	SP-D inhibits HIV-1 gp120-CD4 interaction and acts like cell entry inhibitor of HIV-1
AKT1	Fractalkine (CX3CL1) protects hippocampal neurons from the neurotoxicity induced by the HIV-1 envelope protein gp120, and neuronal CX(3)CR1 receptors and Akt activation are responsible for the neuroprotective effects of fractalkine
AKT1	HIV-1 gp120 induced cell death is inhibited by a CCR5-mediated neuroprotective pathway that involves protein kinase Akt/PKB as an essential component and can be triggered by the CCR5 agonists MIP-1beta and RANTES
AKT1	Insulin-like growth factor-I (IGF-I) and erythropoietin treatment protect against HIV/gp120-mediated neuronal damage in culture and in vivo, in part, through cooperative activation of phosphatidylinositol 3-kinase/Akt/GSK-3beta signaling
AKT2	Fractalkine (CX3CL1) protects hippocampal neurons from the neurotoxicity induced by the HIV-1 envelope protein gp120, and neuronal CX(3)CR1 receptors and Akt activation are responsible for the neuroprotective effects of fractalkine
AKT2	HIV-1 gp120 induced cell death is inhibited by a CCR5-mediated neuroprotective pathway that involves protein kinase Akt/PKB as an essential component and can be triggered by the CCR5 agonists MIP-1beta and RANTES
AKT2	Insulin-like growth factor-I (IGF-I) and erythropoietin treatment protect against HIV/gp120-mediated neuronal damage in culture and in vivo, in part, through cooperative activation of phosphatidylinositol 3-kinase/Akt/GSK-3beta signaling
AKT3	Fractalkine (CX3CL1) protects hippocampal neurons from the neurotoxicity induced by the HIV-1 envelope protein gp120, and neuronal CX(3)CR1 receptors and Akt activation are responsible for the neuroprotective effects of fractalkine
AKT3	HIV-1 gp120 induced cell death is inhibited by a CCR5-mediated neuroprotective pathway that involves protein kinase Akt/PKB as an essential component and can be triggered by the CCR5 agonists MIP-1beta and RANTES
AKT3	Insulin-like growth factor-I (IGF-I) and erythropoietin treatment protect against HIV/gp120-mediated neuronal damage in culture and in vivo, in part, through cooperative activation of phosphatidylinositol 3-kinase/Akt/GSK-3beta signaling
ROBO4	Interaction of SLIT2 with Robo4 significantly inhibits HIV-1 gp120-induced phosphorylation of c-Src in human lymphatic endothelial cells
SLIT2	SLIT2 inhibits HIV-1-induced lymphatic hyperpermeability by blocking the interaction between Robo4 and integrin alpha5beta1 in human lymphatic endothelial cells
SLIT2	SLIT2 significantly inhibits HIV-1 gp120-induced phosphorylation of c-Src in human lymphatic endothelial cells
SLIT2	Inhibition of M-tropic HIV-1 gp120-induced transendothelial migration by SLIT2N involves SLIT2N-mediated enhancement of co-localization of Robo1 with WASp and LSP1 in immature monocyte-derived dendritic cells
SLIT2	SLIT2N, an active fragment of SLIT2, inhibits M-tropic HIV-1 gp120-induced Src signaling and activation of its downstream targets Pyk2, CDC42, Rac1, and paxillin in immature monocyte-derived dendritic cells
SLIT2	SLIT2N, an active fragment of SLIT2, inhibits M-tropic HIV-1 gp120-induced association of LSP1, Wiskott-Aldrich Syndrome protein (WASp), Actin-Related Protein 2/3 (Arp2/3), and beta-actin in immature monocyte-derived dendritic cells
SLIT2	SLIT2N, an active fragment of SLIT2, inhibits M-tropic HIV-1 gp120-induces transendothelial migration and podosome formation in immature monocyte-derived dendritic cells
SLIT2	The N-terminal leucine-rich repeat fragment of Slit2 inhibits HIV-1 gp120-induced ROBO1-actin association
SLIT2	The N-terminal leucine-rich repeat fragment of Slit2 inhibits HIV-1 gp120-induced actin polymerization in T cells
SLIT2	The N-terminal leucine-rich repeat fragment of Slit2 inhibits HIV-1 gp120-induced phosphorylation of both LIMK1 and cofilin
SMPD2	Treatment of cells with sphingomyelinase inhibits viral fusion after the engagement of HIV-1 gp120 with CD4 and sphingomyelinase restricts CD4 mobility. This inhibition is dependent on CD4 expression levels
SMPD1	Treatment of cells with sphingomyelinase inhibits viral fusion after the engagement of HIV-1 gp120 with CD4 and sphingomyelinase restricts CD4 mobility. This inhibition is dependent on CD4 expression levels
HSPA9	Over expression of hsp70 with a herpes viral amplicon vector protects cultured hippocampal rat neurons from gp120 neurotoxicity
CXCL12	SDF-1alpha reverses gp120-induced downregulation of CD79b in CD40- and IL-4-activated purified HIV-1 seronegative human peripheral blood B cells
CXCL12	The fusion of insulin-like growth factor I (IGF I) with stromal cell-derived factor I or alpha1 proteinase inhibitor has the capacity to compete with the binding of HIV-1 gp120 to CD4 receptor
CXCL12	RANTES, stromal derived factor-1alpha (SDF-1alpha), macrophage-derived chemokine (MDC), and their combination attenuate HIV-1 gp120-induced food and water intake decrease in rats
CXCL12	CXCL12 variant proteins exhibits the various levels of inhibition of HIV-1 X4 Env-mediated fusion. The strongest and weakest inhibition activities among the variant proteins in the X4 Env fusion assay are CXCL12gamma and CXCL12delta, respectively
CXCL12	The entry of T cell-tropic HIV-1 isolates into cells is blocked by SDF-1, which interacts with the HIV-1 gp120 coreceptor CXCR4
CXCL12	Chemokines such as fractalkine, macrophage-derived chemokine (MDC), RANTES, and SDF-1alpha are able to block gp120-induced apoptosis of hippocampal neurons; both fractalkine and MDC activate ERK-1/2, while SDF-1alpha activates CREB
SOD1	Antioxidant enzymes such as Cu/Zn-superoxide dismutase (SOD1) and/or glutathione peroxidase (GPx1) protect neuronal cells from HIV-1 gp120-induced programmed cell death
CD2	Molecular interactions of CD2 with LFA-3 and CD28 with B7-1 in conjunction with TCR occupancy prevent T cells from programmed apoptosis mediated by binding of CD4 to HIV-1 gp120, resulting in increased levels of IL-2 and IL-4 secretion from the T cells
CD4	The physiological levels of cell-surface CD4 interfere with HIV-1 replication in T cells by a mechanism that inhibits HIV-1 gp120 envelope incorporation into viral membranes
CD4	HIV-1 gp120 stimulates monocytes to release TNF-alpha, IL-1 beta, IL-6, and granulocyte-macrophage-CSF, and this effect can be blocked with soluble CD4
CD4	Combinations of CD4-based molecules and antibodies to HIV-1 gp120 and/or gp41 inhibit cell fusion formation mediated by the interaction of CD4 to gp120
CD28	Molecular interactions of CD2 with LFA-3 and CD28 with B7-1 in conjunction with TCR occupancy prevent T cells from programmed apoptosis mediated by binding of CD4 to HIV-1 gp120, resulting in increased levels of IL-2 and IL-4 secretion from the T cells
CD80	Molecular interactions of CD2 with LFA-3 and CD28 with B7-1 in conjunction with TCR occupancy prevent T cells from programmed apoptosis mediated by binding of CD4 to HIV-1 gp120, resulting in increased levels of IL-2 and IL-4 secretion from the T cells
TSPAN7	Tetraspanin proteins, such as CD9, CD63, CD81, CD82, and CD231, are incorporated on the membrane of released virions in an HIV-1 envelope protein (Env)-independent manner and have the potential to inhibit HIV-1 Env-mediated infection
TRA2A	HIV-1 Env protein expression is inhibited by the overexpression of TRA2A (in 293T cells), both full length isoform and truncated N-terminal isoform
TRA2B	HIV-1 Env protein expression is inhibited by the overexpression of TRA2A (in 293T cells), both full length isoform and truncated N-terminal isoform
VIP	VIP is more potent at suppressing M-tropic than T-tropic HIV-1 gp120 chemotaxis
VIP	Vasoactive intestinal peptide (VIP) blocks HIV-1 gp120-induced neurotoxicity in culture
ADA	HIV-1 gp120 inhibits adenosine deaminase (ADA) binding to CD26 (dipeptidyl-peptidase 4) in both CD4+ and CD4- cells; this effect requires the interaction of gp120 with CD4 or CXCR4
CCR5	HIV-1 gp120 from a T-cell-tropic virus causes CD4-dependent antagonism of CXCR4 response to SDF-1alpha, whereas gp120 from macrophage-tropic viruses causes CD4-dependent antagonism of CCR5 response to MIP-1alpha
CCR6	HIV-1 gp120 interactions with CXCR4 and CCR5 lead to the cross-desensitization of CCR6 and CCR7; this gp120-induced inhibition is strictly dependent on CXCR4 or CCR5 and lipid rafts but not on CD4 or V(H)3-expressing BCR
CCR7	HIV-1 gp120 interactions with CXCR4 and CCR5 lead to the cross-desensitization of CCR6 and CCR7; this gp120-induced inhibition is strictly dependent on CXCR4 or CCR5 and lipid rafts but not on CD4 or V(H)3-expressing BCR
CCL20	CXCR4-tropic and CXCR4/CCR5 dual-tropic HIV-1 gp120 proteins inhibit B cell chemotaxis toward CXCL12, CCL20, and CCL21, and gp120-induced p38 MAPK activation is triggered by CCL21 and CCL20
CCL21	CXCR4-tropic and CXCR4/CCR5 dual-tropic HIV-1 gp120 proteins inhibit B cell chemotaxis toward CXCL12, CCL20, and CCL21, and gp120-induced p38 MAPK activation is triggered by CCL21 and CCL20
CCL3	The CCR5 chemokine receptor is required for the entry of macrophage-tropic HIV-1 into target cells; the HIV-1 gp120-CD4 complex binds CCR5, which inhibits the binding of the natural CCR5 ligands macrophage inflammatory protein (MIP)-1alpha and MIP-1beta
CCL3	HIV-1 gp120 from a T-cell-tropic virus causes CD4-dependent antagonism of CXCR4 response to SDF-1alpha, whereas gp120 from macrophage-tropic viruses causes CD4-dependent antagonism of CCR5 response to MIP-1alpha
CCL4	The CCR5 chemokine receptor is required for the entry of macrophage-tropic HIV-1 into target cells; the HIV-1 gp120-CD4 complex binds CCR5, which inhibits the binding of the natural CCR5 ligands macrophage inflammatory protein (MIP)-1alpha and MIP-1beta
CCL5	A synthetic peptide domain of the V3 region of HIV-1 gp120 activates the FPRL1 receptor in monocytes and neutrophils and causes reduced response to several chemokines that use multiple cell receptors, including SDF-1alpha and RANTES
MRC2	Recombinant HIV-1 gp120 blocks Mannose Receptor-mediated phagocytosis in human and murine macrophages and microglial cells
CXCR4	HIV-1 gp120 from a T-cell-tropic virus causes CD4-dependent antagonism of CXCR4 response to SDF-1alpha, whereas gp120 from macrophage-tropic viruses causes CD4-dependent antagonism of CCR5 response to MIP-1alpha
CXCL10	HIV-1 gp120 inhibits CpG-A-induced secretion of TNF-alpha, IL-6, and IP-10 proteins in plasmacytoid dendritic cells and PBMCs
CDH1	HIV-1 gp120 inhibits the expression of E-cadherin and changes its localization from cell membrane to cytoplasm in polarized oral epithelial cells
CD40LG	The binding of HIV-1 gp120 to CD4 molecules on T cells interrupts the sequential cascade of intercellular interactions involving antigen/MHC class II-TCR/CD4, CD40L-CD40, and B71-CD28
CD83	The presence of HIV-1 gp120 inhibits the oral mucosal pathogen Porphyromonas gingivalis-induced CD80, CD83, and CD86 upregulation
DPP4	HIV-1 gp120 inhibits adenosine deaminase (ADA) binding to CD26 (dipeptidyl-peptidase 4) in both CD4+ and CD4- cells; this effect requires the interaction of gp120 with CD4 or CXCR4
ADAR	HIV-1 gp120 inhibits adenosine deaminase (ADA) binding to CD26 (dipeptidyl-peptidase 4) in both CD4+ and CD4- cells; this effect requires the interaction of gp120 with CD4 or CXCR4
ADARB1	HIV-1 gp120 inhibits adenosine deaminase (ADA) binding to CD26 (dipeptidyl-peptidase 4) in both CD4+ and CD4- cells; this effect requires the interaction of gp120 with CD4 or CXCR4
ADARB2	HIV-1 gp120 inhibits adenosine deaminase (ADA) binding to CD26 (dipeptidyl-peptidase 4) in both CD4+ and CD4- cells; this effect requires the interaction of gp120 with CD4 or CXCR4
FGF1	HIV-1 gp120-induced neurotoxic effects are inhibited by the presence of fibroblast growth factor 1 (FGF1)
GPI	Glucophosphoisomerase (GPI) can be antagonized by the human immunodeficiency virus (HIV-1) gp120 protein in human and rat neuroblastoma cell lines
FCAMR	Preincubation of monocytes with HIV-1 gp120 depresses anti-CD3 antibody-induced T cell stimulation and Fc receptor-mediated phagocytosis
HLA-DMA	HIV envelope protein gp120 can specifically inhibit CD4-dependent class II MHC-restricted T cell response to Ag
HLA-DMB	HIV envelope protein gp120 can specifically inhibit CD4-dependent class II MHC-restricted T cell response to Ag
HLA-DOA	HIV envelope protein gp120 can specifically inhibit CD4-dependent class II MHC-restricted T cell response to Ag
HLA-DOB	HIV envelope protein gp120 can specifically inhibit CD4-dependent class II MHC-restricted T cell response to Ag
HLA-DPA1	HIV envelope protein gp120 can specifically inhibit CD4-dependent class II MHC-restricted T cell response to Ag
HLA-DPB1	HIV envelope protein gp120 can specifically inhibit CD4-dependent class II MHC-restricted T cell response to Ag
HLA-DQA1	HIV envelope protein gp120 can specifically inhibit CD4-dependent class II MHC-restricted T cell response to Ag
HLA-DQA2	HIV envelope protein gp120 can specifically inhibit CD4-dependent class II MHC-restricted T cell response to Ag
HLA-DQB1	HIV envelope protein gp120 can specifically inhibit CD4-dependent class II MHC-restricted T cell response to Ag
HLA-DQB2	HIV envelope protein gp120 can specifically inhibit CD4-dependent class II MHC-restricted T cell response to Ag
HLA-DRA	HIV envelope protein gp120 can specifically inhibit CD4-dependent class II MHC-restricted T cell response to Ag
FCGRT	Preincubation of monocytes with HIV-1 gp120 depresses anti-CD3 antibody-induced T cell stimulation and Fc receptor-mediated phagocytosis
FCAR	Preincubation of monocytes with HIV-1 gp120 depresses anti-CD3 antibody-induced T cell stimulation and Fc receptor-mediated phagocytosis
ITGA5	SLIT2 inhibits HIV-1 gp120-induced lymphatic hyperpermeability by blocking the interaction between Robo4 and integrin alpha5beta1 in human lymphatic endothelial cells
ITGB1	SLIT2 inhibits HIV-1 gp120-induced lymphatic hyperpermeability by blocking the interaction between Robo4 and integrin alpha5beta1 in human lymphatic endothelial cells
IFNA1	HIV-1 gp120 inhibits CpG-A-induced secretion of IFN-alpha and IFN-beta proteins in PBMCs
IFNA1	HIV-1 gp120-mediated inhibition of IFN-alpha production involves CD4 and BDCA2 in plasmacytoid dendritic cells
IFNA13	TLR-9-induced IFN-alpha production is inhibited by both monomeric and trimeric HIV-1 gp120 in plasmacytoid dendritic cells (pDC)
IFNA13	HIV-1 gp120 inhibits CpG-A-induced secretion of IFN-alpha and IFN-beta proteins in PBMCs
IFNA13	HIV-1 gp120-mediated inhibition of IFN-alpha production involves CD4 and BDCA2 in plasmacytoid dendritic cells
IFNA10	TLR-9-induced IFN-alpha production is inhibited by both monomeric and trimeric HIV-1 gp120 in plasmacytoid dendritic cells (pDC)
IFNA10	HIV-1 gp120 inhibits CpG-A-induced secretion of IFN-alpha and IFN-beta proteins in PBMCs
IFNA10	HIV-1 gp120-mediated inhibition of IFN-alpha production involves CD4 and BDCA2 in plasmacytoid dendritic cells
IFNA14	TLR-9-induced IFN-alpha production is inhibited by both monomeric and trimeric HIV-1 gp120 in plasmacytoid dendritic cells (pDC)
IFNA14	HIV-1 gp120 inhibits CpG-A-induced secretion of IFN-alpha and IFN-beta proteins in PBMCs
IFNA14	HIV-1 gp120-mediated inhibition of IFN-alpha production involves CD4 and BDCA2 in plasmacytoid dendritic cells
IFNA16	HIV-1 gp120 inhibits CpG-A-induced secretion of IFN-alpha and IFN-beta proteins in PBMCs
IFNA16	HIV-1 gp120-mediated inhibition of IFN-alpha production involves CD4 and BDCA2 in plasmacytoid dendritic cells
IFNA17	TLR-9-induced IFN-alpha production is inhibited by both monomeric and trimeric HIV-1 gp120 in plasmacytoid dendritic cells (pDC)
IFNA17	HIV-1 gp120 inhibits CpG-A-induced secretion of IFN-alpha and IFN-beta proteins in PBMCs
IFNA17	HIV-1 gp120-mediated inhibition of IFN-alpha production involves CD4 and BDCA2 in plasmacytoid dendritic cells
IFNA2	HIV-1 gp120 inhibits CpG-A-induced secretion of IFN-alpha and IFN-beta proteins in PBMCs
IFNA2	HIV-1 gp120-mediated inhibition of IFN-alpha production involves CD4 and BDCA2 in plasmacytoid dendritic cells
IFNA21	TLR-9-induced IFN-alpha production is inhibited by both monomeric and trimeric HIV-1 gp120 in plasmacytoid dendritic cells (pDC)
IFNA21	HIV-1 gp120 inhibits CpG-A-induced secretion of IFN-alpha and IFN-beta proteins in PBMCs
IFNA21	HIV-1 gp120-mediated inhibition of IFN-alpha production involves CD4 and BDCA2 in plasmacytoid dendritic cells
IFNA4	TLR-9-induced IFN-alpha production is inhibited by both monomeric and trimeric HIV-1 gp120 in plasmacytoid dendritic cells (pDC)
IFNA4	HIV-1 gp120 inhibits CpG-A-induced secretion of IFN-alpha and IFN-beta proteins in PBMCs
IFNA4	HIV-1 gp120-mediated inhibition of IFN-alpha production involves CD4 and BDCA2 in plasmacytoid dendritic cells
IFNA5	Treatment of cells with IFN reduces HIV-1 gp120 incorporation, as well as HIV-1 envelope-mediated incorporation of ICAM-1, into virions resulting in viruses that exhibit a significantly decreased ability to become bound to CD4+ target cells
IFNA5	TLR-9-induced IFN-alpha production is inhibited by both monomeric and trimeric HIV-1 gp120 in plasmacytoid dendritic cells (pDC)
IFNA5	HIV-1 gp120 inhibits CpG-A-induced secretion of IFN-alpha and IFN-beta proteins in PBMCs
IFNA5	HIV-1 gp120-mediated inhibition of IFN-alpha production involves CD4 and BDCA2 in plasmacytoid dendritic cells
IFNA6	TLR-9-induced IFN-alpha production is inhibited by both monomeric and trimeric HIV-1 gp120 in plasmacytoid dendritic cells (pDC)
IFNA6	HIV-1 gp120 inhibits CpG-A-induced secretion of IFN-alpha and IFN-beta proteins in PBMCs
IFNA6	HIV-1 gp120-mediated inhibition of IFN-alpha production involves CD4 and BDCA2 in plasmacytoid dendritic cells
IFNA7	HIV-1 gp120 and Tat inhibit CpG-A-induced secretion of IFN-alpha and IFN-beta proteins in PBMCs
IFNA7	HIV-1 gp120-mediated inhibition of IFN-alpha production involves CD4 and BDCA2 in plasmacytoid dendritic cells
IFNA8	TLR-9-induced IFN-alpha production is inhibited by both monomeric and trimeric HIV-1 gp120 in plasmacytoid dendritic cells (pDC)
IFNA8	HIV-1 gp120 inhibits CpG-A-induced secretion of IFN-alpha and IFN-beta proteins in PBMCs
IFNA8	HIV-1 gp120-mediated inhibition of IFN-alpha production involves CD4 and BDCA2 in plasmacytoid dendritic cells
IFNB1	HIV-1 gp120 inhibits CpG-A-induced secretion of IFN-alpha and IFN-beta proteins in PBMCs
IFNG	HIV-1 gp120 inhibits natural killer (NK) cell natural cytotoxicity and this inhibition also affects the production of the proinflammatory cytokine interferon-gamma (IFN-gamma); the inhibitory activity of gp120 can be prevented by coincubation with VIP
IFNG	HIV-1 gp120-expanded CD33+ myeloid derived suppressor cells inhibits IFN-gamma release from autologous T cells
IFNG	HIV-1 gp120-induced IL-23 upregulated SOCS1 protein in T cells, which inhibits IFN-gamma production and killing of CEF-pulsed monocytes
IFNG	Treatment of human colonic epithelial cells with recombinant gamma-interferon (rlFN gamma) induces a dose-dependent inhibition of Galactosyl ceramide (GalCer) expression on the cell surface; GalCer is a receptor for HIV-1 gp120
IL2	IL-2-induced activation of JAK/STAT5 in human CD4+ T cells is inhibited by HIV-1 gp120 and anti-CD4 antibodies
IL2	CCR5- and CXCR4-tropic HIV-1 gp120 proteins suppress the ability of NK cells to proliferate in the presence of IL-2
IL6	HIV-1 gp120 inhibits CpG-A-induced secretion of TNF-alpha, IL-6, and IP-10 proteins in plasmacytoid dendritic cells and PBMCs
IL6	HIV-1 gp120 recruits SOCS-3 through IL-10 activation for suppressing IL-6 and IL-6 dependent STAT3 in immature dentritic cells
IL6	HIV-1 gp120-induced release of IL-10 inhibits STAT3 activation, leading to suppress HIV-1 Nef-induced IL-6 secretion in immature dentritic cells
LAMA1	HIV-1 gp120 inhibits CD3-triggered T cell co-stimulation by the extracellular matrix (ECM) proteins, which includes laminins
LAMA2	HIV-1 gp120 inhibits CD3-triggered T cell co-stimulation by the extracellular matrix (ECM) proteins, which includes laminins
LAMA3	HIV-1 gp120 inhibits CD3-triggered T cell co-stimulation by the extracellular matrix (ECM) proteins, which includes laminins
LAMA4	HIV-1 gp120 inhibits CD3-triggered T cell co-stimulation by the extracellular matrix (ECM) proteins, which includes laminins
LAMA5	HIV-1 gp120 inhibits CD3-triggered T cell co-stimulation by the extracellular matrix (ECM) proteins, which includes laminins
MRC1	Recombinant HIV-1 gp120 blocks Mannose Receptor-mediated phagocytosis in human and murine macrophages and microglial cells
HLA-DRB1	HIV envelope protein gp120 can specifically inhibit CD4-dependent class II MHC-restricted T cell response to Ag
HLA-DRB3	HIV envelope protein gp120 can specifically inhibit CD4-dependent class II MHC-restricted T cell response to Ag
HLA-DRB4	HIV envelope protein gp120 can specifically inhibit CD4-dependent class II MHC-restricted T cell response to Ag
HLA-DRB5	HIV envelope protein gp120 can specifically inhibit CD4-dependent class II MHC-restricted T cell response to Ag
OPRM1	HIV-1 gp120 induces desensitization of a mu-opioid-receptor-mediated response in brain periaqueductal gray neurons
NFKB1	HIV-1 gp120 and anti-CD4 antibodies induce a specific, significant decrease in the binding activity of NF-AT, NF-kappa B and AP-1, which leads to an inhibition of IL-2 production and cell proliferation
NFATC1	HIV-1 gp120 and anti-CD4 antibodies induce a specific, significant decrease in the binding activity of NF-AT, NF-kappa B and AP-1, which leads to an inhibition of IL-2 production and cell proliferation
NFATC2	HIV-1 gp120 and anti-CD4 antibodies induce a specific, significant decrease in the binding activity of NF-AT, NF-kappa B and AP-1, which leads to an inhibition of IL-2 production and cell proliferation
NFATC3	HIV-1 gp120 and anti-CD4 antibodies induce a specific, significant decrease in the binding activity of NF-AT, NF-kappa B and AP-1, which leads to an inhibition of IL-2 production and cell proliferation
NFATC4	HIV-1 gp120 and anti-CD4 antibodies induce a specific, significant decrease in the binding activity of NF-AT, NF-kappa B and AP-1, which leads to an inhibition of IL-2 production and cell proliferation
PPIA	Macrophage- and T-cell-tropic V3 loop peptides of HIV-1 gp120 bind specifically to the active site of the immunophilins FK506-binding protein (FKBP12), and cyclophilins A and B, and inhibit their peptidyl-prolyl cis-trans isomerase (PPIase) activities
PPIB	Macrophage- and T-cell-tropic V3 loop peptides of HIV-1 gp120 bind specifically to the active site of the immunophilins FK506-binding protein (FKBP12), and cyclophilins A and B, and inhibit their peptidyl-prolyl cis-trans isomerase (PPIase) activities
FOS	HIV-1 gp120 and anti-CD4 antibodies induce a specific, significant decrease in the binding activity of NF-AT, NF-kappa B and AP-1, which leads to an inhibition of IL-2 production and cell proliferation
STAT3	HIV-1 gp120 recruits SOCS-3 through IL-10 activation for suppressing IL-6 and IL-6 dependent STAT3 in immature dentritic cells
STAT3	HIV-1 gp120-induced release of IL-10 inhibits STAT3 activation, leading to suppress HIV-1 Nef-induced IL-6 secretion in immature dentritic cells
CXCL12	A synthetic peptide domain of the V3 region of HIV-1 gp120 activates the FPRL1 receptor in monocytes and neutrophils and causes reduced response to several chemokines that use multiple cell receptors, including SDF-1alpha and RANTES
CXCL12	CXCR4-tropic and CXCR4/CCR5 dual-tropic HIV-1 gp120 proteins inhibit B cell chemotaxis toward CXCL12, CCL20, and CCL21, and gp120-induced p38 MAPK activation is triggered by CCL21 and CCL20
CXCL12	The ability of HIV-1 gp120 to inhibit SDF-1alpha-induced chemotaxis is mediated by the CD4 receptor and Lck signaling
CXCL12	HIV-1 gp120 abnormally interferes with SDF-1-mediated T cell chemotaxis and cell migration in resting CD4+ T Cells
CXCL12	HIV-1 gp120 from a T-cell-tropic virus causes CD4-dependent antagonism of CXCR4 response to SDF-1alpha, whereas gp120 from macrophage-tropic viruses causes CD4-dependent antagonism of CCR5 response to MIP-1alpha
CD3D	HIV-1 envelope glycoproteins gp120 and gp160 directly and specifically impair the CD3/TcR-mediated activation of phospholipase C (PLC) via the CD4 molecule in uninfected T cells
CD3D	HIV-1 gp120 inhibits CD3-induced Lck activation and cellular tyrosine phosphorylation, particularly of phosphoinositide-specific phospholipase C-gamma-1
CD3E	HIV-1 envelope glycoproteins gp120 and gp160 directly and specifically impair the CD3/TcR-mediated activation of phospholipase C (PLC) via the CD4 molecule in uninfected T cells
CD3E	HIV-1 gp120 inhibits CD3-induced Lck activation and cellular tyrosine phosphorylation, particularly of phosphoinositide-specific phospholipase C-gamma-1
CD3G	HIV-1 envelope glycoproteins gp120 and gp160 directly and specifically impair the CD3/TcR-mediated activation of phospholipase C (PLC) via the CD4 molecule in uninfected T cells
CD3G	HIV-1 gp120 inhibits CD3-induced Lck activation and cellular tyrosine phosphorylation, particularly of phosphoinositide-specific phospholipase C-gamma-1
CD4	HIV-1 envelope protein gp120 can specifically inhibit CD4-dependent class II MHC-restricted T cell response to Antigens
CD28	The binding of HIV-1 gp120 to CD4 molecules on T cells interrupts the sequential cascade of intercellular interactions involving antigen/MHC class II-TCR/CD4, CD40L-CD40, and B71-CD28
CD80	The presence of HIV-1 gp120 inhibits the oral mucosal pathogen Porphyromonas gingivalis-induced CD80, CD83, and CD86 upregulation
CD80	The binding of HIV-1 gp120 to CD4 molecules on T cells interrupts the sequential cascade of intercellular interactions involving antigen/MHC class II-TCR/CD4, CD40L-CD40, and B71-CD28
CD86	The presence of HIV-1 gp120 inhibits the oral mucosal pathogen Porphyromonas gingivalis-induced CD80, CD83, and CD86 upregulation
TLR9	HIV-1 gp120 inhibits TLR9-mediated upregulation of CD83 and the secretion of inflammatory cytokines TNF-alpha and IL-6, and chemokine IP10 in plasmacytoid dendritic cells (pDC)
TLR9	TLR-9-induced IFN-alpha production is inhibited by both monomeric and trimeric HIV-1 gp120 in plasmacytoid dendritic cells (pDC)
JUN	HIV-1 gp120 and anti-CD4 antibodies induce a specific, significant decrease in the binding activity of NF-AT, NF-kappa B and AP-1, which leads to an inhibition of IL-2 production and cell proliferation
TNF	HIV-1 gp120 inhibits CpG-A-induced secretion of TNF-alpha, IL-6, and IP-10 proteins in plasmacytoid dendritic cells and PBMCs
CD40	HIV-1 gp120-induced reduction of IL-12 parallels IL-10 induction and inhibits translocation of CD40 to the surface of monocytes
CD40	The binding of HIV-1 gp120 to CD4 molecules on T cells interrupts the sequential cascade of intercellular interactions involving antigen/MHC class II-TCR/CD4, CD40L-CD40, and B71-CD28
LCK	HIV-1 gp120 inhibits CD3-induced Lck activation and cellular tyrosine phosphorylation, particularly of phosphoinositide-specific phospholipase C-gamma-1
YWHAQ	Treatment of cells with dsRNA against 14-3-3tau enhances gp120-mediated dephosphorylation of Bad and its association with Bcl-XL in mitochondria, and accelerates gp120-induced apoptosis
UGT8	Treatment of human colonic epithelial cells with recombinant gamma-interferon (rlFN gamma) induces a dose-dependent inhibition of Galactosyl ceramide (GalCer) expression on the cell surface; GalCer is a receptor for HIV-1 gp120
PSMD11	HIV-1 gp120 is identified to have a physical interaction with proteasome 26S subunit, non-ATPase, 11 (PSMD11) in human HEK293 and/or Jurkat cell lines by using affinity tagging and purification mass spectrometry analyses
PSMD7	HIV-1 gp120 is identified to have a physical interaction with proteasome 26S subunit, non-ATPase, 7 (PSMD7) in human HEK293 and/or Jurkat cell lines by using affinity tagging and purification mass spectrometry analyses
SDF4	HIV-1 gp120 is identified to have a physical interaction with stromal cell derived factor 4 (SDF4) in human HEK293 and/or Jurkat cell lines by using affinity tagging and purification mass spectrometry analyses
ACTC1	Inducible T-cell kinase (ITK) affects viral entry and gp120-induced actin reorganization
ACTA1	Inducible T-cell kinase (ITK) affects viral entry and gp120-induced actin reorganization
ACTA2	Inducible T-cell kinase (ITK) affects viral entry and gp120-induced actin reorganization
ACTB	Inducible T-cell kinase (ITK) affects viral entry and gp120-induced actin reorganization
ACTG1	Inducible T-cell kinase (ITK) affects viral entry and gp120-induced actin reorganization
ACTG2	Inducible T-cell kinase (ITK) affects viral entry and gp120-induced actin reorganization
CD38	Treatment of CD4+ T cells with HIV-1 gp120 significantly increases CD4 association with CD3, CD45RA, CD45RB, CD59, CD38, CD26 and HLA class I, and decreases that with CD45RC
CD38	HIV-1 gp120 induces CD4 association with lymphocyte surface molecules CD3, CD11a, CD27, CD45RA, CD45RB, CD45RO, CD49d, CD38, CD26, CD59, CD95 and class I MHC molecules
AFP	Human alpha-fetoprotein specifically interacts with HIV-1 gp120/gp41 (Env) and inhibits infection of primary macrophages by macrophage-tropic HIV-1 strains
ANXA2	Annexin II facilitates early steps in infection of macrophages following to the binding of HIV-1 gp120/gp41 to CD4 and CCR5
APLNR	APJ, a seven transmembrane domain G-protein-coupled receptor, functions as a coreceptor for gp120 from some HIV-1 strains; a natural peptide ligand for APJ, apelin-13, efficiently blocks APJ coreceptor activity
APOE	HIV-1 gp120 causes increased neurotoxicity in human neuronal cultures with the ApoE4 allele
BAX	Induction of apoptosis in cell cultures through binding of HIV-1 gp120 or gp160 to CXCR4 involves protein kinase C, basic fibroblast growth factor, caspase-3, and the pro-apoptotic molecule Bax
BAX	PDGF protects neurons from gp120-induced cytotoxicity through an increased phosphorylation of both GSK-3beta and Bad, the downregulation of the proapoptotic protein Bax, and inhibition of gp120-induced release of mitochondrial cytochrome C
SIVA1	Siva-1 sensitizes CD4-positive T-cells to HIV-1 gp120/gp41-induced apoptosis. The Siva-1-mediated sensitization on CD4-positive T-cells shows significant activation of caspase-3, -8, and -9
HSPG2	HSPG interacts strongly with positively charged-V3 loop of X4-tropic gp120, but weakly with less positively charged-V3 loop of R5-tropic gp120 on epithelial cells
HSPG2	HIV-1 SF33 Env (gp120) binds to HSPG2 in polarized infant tonsil cells as shown through immunoprecipitation
BCL2L1	Treatment of cells with dsRNA against 14-3-3tau enhances gp120-mediated dephosphorylation of Bad and its association with Bcl-XL in mitochondria, and accelerates gp120-induced apoptosis
BAD	Binding of gp120 to CXCR4 induces cell apoptosis through decreased binding of 14-3-3tau to the pro-apoptotic molecule, Bad. Suppression of Bad by RNAi rescues cells from apoptosis triggered by HIV-1 gp120
BAD	Treatment of cells with dsRNA against 14-3-3tau enhances gp120-mediated dephosphorylation of Bad and its association with Bcl-XL in mitochondria, and accelerates gp120-induced apoptosis
BAD	PDGF protects neurons from gp120-induced cytotoxicity through an increased phosphorylation of both GSK-3beta and Bad, the downregulation of the proapoptotic protein Bax, and inhibition of gp120-induced release of mitochondrial cytochrome C
BDNF	Co-exposure of human fetal neurons to brain-derived neurotrophic factor (BDNF) and HIV-1 gp120 leads to a dose-dependent increase in BDNF-induced somatostatin (SRIF) production
CCR2	Treatment of the resting CD4+ T cells with HIV-1 clade B Tat, but not clade C Tat, increases surface CXCR4 expression, which leads to increased function of CXCR4 including increased chemoattraction toward CXCR4-using-gp120
CCR3	CCR3 is an alternative coreceptor usage by R5-tropic HIV-1 type C gp120/gp41, although its usage frequency is less than that of CCR5 coreceptor
CCR5	HIV-1 gp120 from both CCR5- and CXCR4-tropic HIV-1 strains opens calcium-activated potassium (K(Ca)), chloride, and calcium-permeant nonselective cation channels in macrophages; these signals are mediated by CCR5 and CXCR4
CCR5	N-formyl-methionyl-leucylphenyl-alanine binding to formyl peptide receptor (FPR) results in significant attenuation of cell responses to CCR5 ligands and in inhibition of HIV-1 gp120-mediated fusion and infection of cells expressing CD4, CCR5, and FPR
CCR5	V1, V2, and V3 domains and N-linked glycosylation sites of HIV-1 gp120 confer coreceptor tropism; loss of an N-linked glycosylation site within V3 has a major influence on the virus switching from CCR5 to CXCR4 tropism in a V3 charge-dependent manner
CCR5	HIV-1 gp120 interactions with CXCR4 and CCR5 lead to the cross-desensitization of CCR6 and CCR7; this gp120-induced inhibition is strictly dependent on CXCR4 or CCR5 and lipid rafts but not on CD4 or V(H)3-expressing BCR
CCR5	HIV-1 gp120 and gp41-mediated virus-cell fusion is more dependent on viral core maturation for viruses bearing CXCR4-tropic gp120 than for those bearing CCR5-tropic gp120
CCR5	Membrane fusion inhibitors inhibit HIV-1 infection in T cells by preventing gp120 interaction with CCR5
CCR5	The V3 domain of HIV-1 gp120 induces associations between CD4 and CCR5 receptors in cholesterol-rich microenvironments
CCR5	HIV-1 gp120 and alcohol increase the permeability of the blood-brain barrier (BBB) model, but do not result in a significant synergistic effect. Gp120 permeability involves chemokine receptor CCR5
CCR5	Individual gp120-CD4 bonds undergo rapid destabilization and this destabilization is significantly enhanced by the coreceptor CCR5, not by CXCR4
CCR5	Introduction of G312V and A204E to multiple subtype A Envs and substitution of G312 and A204 with other residues increase CCR5-dependent entry into pig-tailed macaque lymphocytes
CCR5	Maraviroc-resistant gp120 interacts much less efficiently with CCR5 and becomes critically dependent on the V3 loop-CCR5 N terminus and on positively charged elements of the drug-modified CCR5 extracellular loops 1 (His 88) and 2 (His 181)
CCR5	Deaminases APOBEC3F- and APOBEC3G-mediated G-to-A mutations in the V3 region of HIV-1 gp120 lead to the co-receptor switch from R5 to X4 strains
CCR5	NMR studies find the strong interaction of sulfated (CCR5)Tyr14 with (gp120)Arg440
CCR5	HIV-1 R5-tropic Env-mediated apoptosis of bystander cells is dependent on both CCR5 expression levels and fusogenic activity of the Env glycoprotein through the mechanism of apoptosis involved caspase-3 activation and mitochondrial depolarization
CCR5	Stimulation of cells with HIV-1 gp120 induces the interaction of endogenous CCR5 with NHERF1, which enhances CCR5 internalization
CCR5	Analysis of the distribution of V3 loop's net charge and flexibility in HIV-1 gp120 shows its selection more positive toward CXCR4 than CCR5
CCR5	The V3 loop of brain-derived HIV-1 Env gp120 proteins significantly reduces the contact with N-terminal interface (Tyr10, Asn13, and Tyr14) of CCR5 as compared to lymph-node-derived gp120 proteins
CCR5	Interaction of the trimeric gp120 with CCR5 coreceptor triggers dendritic cells (DCs) to migrate between intestinal epithelial cells to sample virions and transfer infection to target cells
CCR5	Peptides from a library inhibit HIV-1 replication in vitro through blocking of HIV-1 gp120 interaction with the co-receptor CCR5
CCR5	HIV-1 gp120 mutations S298N, F313L, and N403S result in weakening gp120's grip on gp41 rather than altering gp120 binding to specific CCR5 sites
CCR5	HIV-1 gp120 mutant K421D exhibits inefficient entry at low levels of CCR5, while K421D responses dramatically to the entry at high levels of CCR5
CCR5	Interaction of HIV-1 gp120 with CCR5 upregulates IL-6 expression in primary human monocyte-derived dendritic cells
CCR5	SMS2, but not SMS1, is involved in enhancement of HIV-1 gp120/gp41-mediated membrane fusion through CD4 receptor and CCR5/CXCR4 coreceptors
CCR5	Negatively charged Asp/Glu at position 322 in the V3 of gp120 and positively charged Arg at position 440 in the C4 of gp120 occur more frequently in CCR5-using strains
CCR5	Two-dimensional saturation transfer difference NMR spectroscopy and dynamic filtering studies reveal involvement of residues Y187, F189, W190 and F193 of the second extracellular loop of CCR5 in the interaction with HIV-1 gp120
CCR5	HIV-1 Env gp120 (JRFL) interacts with the extracellular loop 1 of CCR5 and these interactions are functionally critical; adaptation to murine extracellular loop 1 requires multiple mutations in the crown of gp120s V3 loop
CCR5	The specific amino acids 298-329 in the V3 loop of HIV-1 gp120 that determine cellular tropism also regulate chemokine coreceptor (CCR5 or CXCR4) preference for cell entry by the virus
CCR8	CCR8 is an alternative coreceptor usage by R5-tropic HIV-1 type C gp120/gp41, although its usage frequency is less than that of CCR5 coreceptor
CCL2	The interaction of HIV-1 gp120 with CCR5 triggers PC-PLC activation and CCL2 secretion in human monocyte-derived macrophages
CCL3	The chemokine receptor CCR5 is posttranslationally modified by sulfation of its N-terminal tyrosines; sulfated tyrosines contribute to the binding of CCR5 to MIP-1 alpha, MIP-1 beta, and HIV-1 gp120/CD4 complexes and to the ability of HIV-1 to enter cells
CCL3	The neuroprotective action of VIP on gp120-induced neuronal cell death is attenuated by co-treatment with anti-MIP-1alpha, suggesting that the neuroprotective action of VIP is linked in part to its release of MIP-1alpha
CCL3	N-formyl-methionyl-leucylphenyl-alanine binding to formyl peptide receptor (FPR) results in significant attenuation of cell responses to CCR5 ligands and in inhibition of HIV-1 gp120-mediated fusion and infection of cells expressing CD4, CCR5, and FPR
CCL4	The chemokine receptor CCR5 is posttranslationally modified by sulfation of its N-terminal tyrosines; sulfated tyrosines contribute to the binding of CCR5 to MIP-1 alpha, MIP-1 beta, and HIV-1 gp120/CD4 complexes and to the ability of HIV-1 to enter cells
CCL4	N-formyl-methionyl-leucylphenyl-alanine binding to formyl peptide receptor (FPR) results in significant attenuation of cell responses to CCR5 ligands and in inhibition of HIV-1 gp120-mediated fusion and infection of cells expressing CD4, CCR5, and FPR
CLEC4C	HIV-1 gp120-mediated inhibition of IFN-alpha production involves CD4 and BDCA2 in plasmacytoid dendritic cells
MRC2	HIV-1 gp120 interaction with human mannose receptor (hMR) results in increased production of matrix metalloproteinase-2 (MMP-2) in astrocytes
CXCR4	HIV-1 gp120 from both CCR5- and CXCR4-tropic HIV-1 strains opens calcium-activated potassium (K(Ca)), chloride, and calcium-permeant nonselective cation channels in macrophages; these signals are mediated by CCR5 and CXCR4
CXCR4	T-tropic HIV-1 gp120s are capable of priming phorbol ester (PMA) induced co-down-modulation of gp120 complexes with tailless CD4 by interacting with CXCR4, whereas M-tropic gp120 are not, even in the presence of CCR5
CXCR4	V1, V2, and V3 domains and N-linked glycosylation sites of HIV-1 gp120 confer coreceptor tropism; loss of an N-linked glycosylation site within V3 has a major influence on the virus switching from CCR5 to CXCR4 tropism in a V3 charge-dependent manner
CXCR4	Binding of HIV-1 gp120 to SupT1 lymphoblastoid cells triggers association between CXCR4 and ganglioside GM3
CXCR4	Syncytial apoptosis mediated by the fusion of cells expressing HIV-1 gp120 with cells expressing the CD4/CXCR4 receptor/coreceptor complex causes phosphorylation of p53 on serine 15 and Bax upregulation
CXCR4	Brain-derived neurotrophic factor (BDNF) prevents HIV-1 gp120-mediated neuronal cell death by reducing the levels of CXC chemokine receptor-4 (CXCR4), a receptor that mediates HIV-1 gp120-induced apoptosis
CXCR4	HIV-1 gp120 interactions with CXCR4 and CCR5 lead to the cross-desensitization of CCR6 and CCR7; this gp120-induced inhibition is strictly dependent on CXCR4 or CCR5 and lipid rafts but not on CD4 or V(H)3-expressing BCR
CXCR4	Stimulation of neurons with HIV-1 gp120 or the endogenous CXCR4 agonist, SDF-1 alpha, results in inducing p53 activity and expression of the p53 pro-apoptotic target Apaf-1
CXCR4	HIV-1 gp120 and gp41-mediated virus-cell fusion is more dependent on viral core maturation for viruses bearing CXCR4-tropic gp120 than for those bearing CCR5-tropic gp120
CXCR4	In T cell lines and peripheral blood mononuclear cells, HIV-1 gp120-induced apoptosis is regulated by CD45 through the induction of CD45 association with the HIV-1 coreceptor CXCR4
CXCR4	Raji-DC-SIGN cells preferentially enhance CXCR4 usage of dual-tropic HIV-1 with higher V3 charges in gp120
CXCR4	HIV-1 and gp120 can induce breast cancer cell apoptosis through gp120-CXCR4 interaction without a CD4-induced conformational change of gp120
CXCR4	HIV-1 gp120-CXCR4 signaling triggers cofilin activation and actin dynamics, which are important for a post entry process leading to viral nuclear localization
CXCR4	The presence of HIV-1 envelope glycoprotein (gp120) in the rat preoptic anterior hypothalamus provokes fever via interaction CXCR4 pathway
CXCR4	Deaminases APOBEC3F- and APOBEC3G-mediated G-to-A mutations in the V3 region of HIV-1 gp120 lead to the co-receptor switch from R5 to X4 strains
CXCR4	Amino acid variants at positions 261 and 263 within the gp41-interactive region of gp120 and a variant at position 326 within the gp120 V3 loop are associated with efficient CXCR4-mediated monocyte-derived macrophages (MDM) entry
CXCR4	Analysis of the distribution of V3 loop's net charge and flexibility in HIV-1 gp120 shows its selection more positive toward CXCR4 than CCR5
CXCR4	HIV-1 gp120 induces mucus formation through CXCR4 on normal human bronchial epithelial cells
CXCR4	The interaction of CXCR4 with HIV-1 gp120 mediates gp120-induced CXCR3 and EMAP2 expression in human lung microvascular endothelial cells
CXCR4	CCR5 expression inhibits HIV-1 gp120-mediated early actin rearrangement and -induced LIMK1 activation and cofilin phosphorylation in CD4/CXCR4 expressing 293T cells
CXCR4	SMS2, but not SMS1, is involved in enhancement of HIV-1 gp120/gp41-mediated membrane fusion through CD4 receptor and CCR5/CXCR4 coreceptors
CXCR4	Positively charged Lys/Arg at position 322 in the V3 of gp120 and negatively charged Asp/Glu at position 440 in in the C4 of gp120 occur more frequently in CXCR4-using viruses
CXCR4	HIV-1 gp120 enhances CCL-21-induced CD4+ T cell chemotaxis in a CXCR4- and CD4-dependent manner
CXCR4	HIV-1 gp120 interacts with CD4 and CXCR4 to enhance CCR7-dependent human CD4+ T cell migration
CXCR4	The entry of T cell-tropic HIV-1 isolates is blocked by SDF-1 or CXCR4 antagonists, which bind to CXCR4
CXCR4	The first (residues 1-39) and third (residues 176-202) extracellular domains of human CXCR4 are required for the functional interaction with HIV-1 gp120; HIV-1 strains have different requirements for their interaction with CXCR4
CXCR4	The specific amino acids 298-329 in the V3 loop of HIV-1 gp120 that determine cellular tropism also regulate chemokine coreceptor (CCR5 or CXCR4) preference for cell entry by the virus
CXCR4	Conversion of Asp-187 to the neutral amino acid Val in the second extracellular loop of CXCR4, which is a coreceptor for dual-tropic and T-tropic strains of HIV-1, unmasked activity with M-tropic gp120 in fusion and infection experiments
CXCR4	An HIV-1 gp120 mutant with a deletion of amino acids E61 to S85 in its C1 region exhibits a strong interaction with CXCR4, although CD4 binding is undetectable
CXCR4	The interaction of HIV-1 gp120 with CXCR4 is inhibited by neutralizing monoclonal antibodies that prevent the interaction of gp120 with CD4 and by antibodies specific for the gp120 V2 and V3 loops
CXCR4	The death rate of CD8+ T cells by apoptosis, which is induced by HIV-1 gp120 from CXCR4-tropic HIV strains or by the ligand of the chemokine receptor CXCR4 (SDF-1), is increased markedly during HIV infection of peripheral blood mononuclear cells
CXCR6	Some HIV-1 isolates are able to use CCR5/Bonzo as HIV-1 gp120 coreceptors for entry into cells
CXCR6	Coexpression of DC-SIGN enables some HIV-1 isolates to use alternate HIV-1 gp120 coreceptors like STRL33 to infect cells
CLCA1	HIV-1 gp120 from both CCR5- and CXCR4-tropic HIV-1 strains opens calcium-activated potassium (K(Ca)), chloride, and calcium-permeant nonselective cation channels in macrophages; these signals are mediated by CCR5 and CXCR4
CLCA2	HIV-1 gp120 from both CCR5- and CXCR4-tropic HIV-1 strains opens calcium-activated potassium (K(Ca)), chloride, and calcium-permeant nonselective cation channels in macrophages; these signals are mediated by CCR5 and CXCR4
CLCA4	HIV-1 gp120 from both CCR5- and CXCR4-tropic HIV-1 strains opens calcium-activated potassium (K(Ca)), chloride, and calcium-permeant nonselective cation channels in macrophages; these signals are mediated by CCR5 and CXCR4
KCNMA1	HIV-1 gp120 from both CCR5- and CXCR4-tropic HIV-1 strains opens calcium-activated potassium (K(Ca)), chloride, and calcium-permeant nonselective cation channels in macrophages; these signals are mediated by CCR5 and CXCR4
KCNMB2	HIV-1 gp120 from both CCR5- and CXCR4-tropic HIV-1 strains opens calcium-activated potassium (K(Ca)), chloride, and calcium-permeant nonselective cation channels in macrophages; these signals are mediated by CCR5 and CXCR4
KCNMB3	HIV-1 gp120 from both CCR5- and CXCR4-tropic HIV-1 strains opens calcium-activated potassium (K(Ca)), chloride, and calcium-permeant nonselective cation channels in macrophages; these signals are mediated by CCR5 and CXCR4
KCNMB4	HIV-1 gp120 from both CCR5- and CXCR4-tropic HIV-1 strains opens calcium-activated potassium (K(Ca)), chloride, and calcium-permeant nonselective cation channels in macrophages; these signals are mediated by CCR5 and CXCR4
CLGN	HIV-1 gp120 is identified to have a physical interaction with calmegin (CLGN) in human HEK293 and/or Jurkat cell lines by using affinity tagging and purification mass spectrometry analyses
CALR	HIV-1 gp120 is identified to have a physical interaction with calreticulin (CALR) in human HEK293 and/or Jurkat cell lines by using affinity tagging and purification mass spectrometry analyses
CALU	HIV-1 gp120 is identified to have a physical interaction with calumenin (CALU) in human HEK293 and/or Jurkat cell lines by using affinity tagging and purification mass spectrometry analyses
PRKACA	The exposure of CD4+ T cells to HIV gp120 results in a long-lasting hyporesponsiveness to antigen stimulation through protein kinase A-mediated signaling
PRKACA	HIV-1 gp120 activates forward trafficking and surface clustering of NMDA receptors in membrane microdomains by a PKA-dependent phosphorylation of the NR1 C-terminal Ser897, followed by a PKC-dependent phosphorylation of Ser896
PRKACB	The exposure of CD4+ T cells to HIV gp120 results in a long-lasting hyporesponsiveness to antigen stimulation through protein kinase A-mediated signaling
PRKACB	HIV-1 gp120 activates forward trafficking and surface clustering of NMDA receptors in membrane microdomains by a PKA-dependent phosphorylation of the NR1 C-terminal Ser897, followed by a PKC-dependent phosphorylation of Ser896
PRKACG	The exposure of CD4+ T cells to HIV gp120 results in a long-lasting hyporesponsiveness to antigen stimulation through protein kinase A-mediated signaling
PRKACG	HIV-1 gp120 activates forward trafficking and surface clustering of NMDA receptors in membrane microdomains by a PKA-dependent phosphorylation of the NR1 C-terminal Ser897, followed by a PKC-dependent phosphorylation of Ser896
PRKAR1A	The exposure of CD4+ T cells to HIV gp120 results in a long-lasting hyporesponsiveness to antigen stimulation through protein kinase A-mediated signaling
PRKAR2A	The exposure of CD4+ T cells to HIV gp120 results in a long-lasting hyporesponsiveness to antigen stimulation through protein kinase A-mediated signaling
CNR1	CB1 or CB2 receptor agonists significantly inhibit HIV-1 gp120-induced decrease proliferation and increase apoptosis of human neural progenitor cells (hNPCs), indicating that CB1 or CB2 receptors are required for the effects of gp120 on hNPCs
CNR2	Upregulation of the human proteins CCL2, CX3CL1, IL-1beta, and CXCL10 by HIV-1 gp120 involves CB2 receptor in mesencephalic neuronal/glial culture model
CNR2	CB1 or CB2 receptor agonists significantly inhibit HIV-1 gp120-induced decrease proliferation and increase apoptosis of human neural progenitor cells (hNPCs), indicating that CB1 or CB2 receptors are required for the effects of gp120 on hNPCs
CASP1	HIV-1 gp120-induced apoptosis in Spodoptera frugiperda cells is caspase-1-dependent
CASP1	Apoptosis induced by HIV-1 gp120/CD4 cross-linking in Th1 clones is inhibited by anti-CD95 or anti-CD95L neutralizing monoclonal antibodies, as well as by a specific interleukin-1 beta converting enzyme (ICE) inhibitor
CASP3	Induction of apoptosis in cell cultures through binding of HIV-1 gp120 or gp160 to CXCR4 involves protein kinase C, basic fibroblast growth factor, caspase-3, and the pro-apoptotic molecule Bax
CASP3	The cytolytic process that takes place between primary uninfected CD4+ T cells and HIV-1 infected or HIV-1 gp120-expressing cells requires the activity of caspases such as ICE and CPP32
CD209	Bovine lactoferrin (bLF) binds strongly to DC-SIGN, thus blocking the interaction between DC-SIGN and HIV-1 gp120 and preventing virus capture and subsequent transmission; bLF is a much more efficient inhibitor of transmission than human lactoferrin
CD209	Bile salt-stimulated lipase (BSSL) isolated from human milk binds to DC-SIGN, preventing HIV-1 gp120 from interacting with this receptor
CD209	Using an siRNA approach indicates DC-SIGN is not required for efficient trans-enhancement of HIV-1 (gp120) infectivity by dendritic cells (DCs)
CD209	AM3 (Inmunoferon) inhibits the interaction of DC-SIGN with both ICAM3 and HIV-1 gp120 protein and blocks the DC-SIGN-dependent capture of HIV virions and the HIV trans-infection capability of DC-SIGN transfectants
CD209	One HIV-1 gp120 triple glycosylation mutant form 134mut (carrying N293Q, N382Q, and N388Q mutations in gp120) exhibits a significant increase in sensitivity to both mannan competition and endoglycosidase H digestion in a DC-SIGN binding assay
CD209	Natural antibodies against the carbohydrate recognition domain (CRD) of DC-SIGN block the attachment of HIV-1 to DC-SIGN-positive cells and inhibit transmission in trans of HIV-1 to T cells, suggesting the CRD is important for its interaction with gp120
CD209	End-stage CCR5-tropic HIV-1 have a reduced ability to use DC-SIGN resulting from the loss of potential N-linked glycosylation sites (PNGS) in the gp120 V2 and V4 regions, which are present in the majority of chronic stage CCR5-tropic variants
CD209	Mermaid shares glycan specificity with DC-SIGN and inhibits the interaction between DC-SIGN and HIV-1 gp120
CD209	DC-SIGN triacidic cluster (353EEE355) mutant is impaired in receptor-mediated endocytosis of HIV-1 gp120 in transfected human myeloid K-562 cells
CD209	The N-terminal DC-SIGN CRD region (residues 253-288) is essential for HIV-1 binding and transmission and Y258 is required for these activities, suggesting the N-terminal CRD region involves the interaction of DC-SIGN with gp120
CD209	Interaction of gp120 with DC-SIGN activates Raf-1 and phosphorylates Raf-1 at positions Ser338, Tyr340, and Tyr341
CD209	Glycopolymers effectively prevent the interactions between a human dendritic cell associated lectin (DC-SIGN) and the HIV-1 gp120
CD209	DC-SIGN is strongly upregulated in M2a-polarized monocyte-derived-macrophages (MDMs), which leads to facilitate HIV-1 entry via gp120/gp41 and DNA synthesis in M2a-MDMs and to efficiently transmit both R5 and X4 HIV-1 to CD4+ T cells
CD209	HIV-1 gp120 downregulates HIV-1 Nef dependent IL-6 release, which requires the interaction of gp120 with DC-SIGN in immature dentritic cells
CD27	HIV-1 gp120 induces CD4 association with lymphocyte surface molecules CD3, CD11a, CD27, CD45RA, CD45RB, CD45RO, CD49d, CD38, CD26, CD59, CD95 and class I MHC molecules
CD59	Treatment of CD4+ T cells with HIV-1 gp120 significantly increases CD4 association with CD3, CD45RA, CD45RB, CD59, CD38, CD26 and HLA class I, and decreases that with CD45RC
CD59	The complement regulatory proteins CD55 (DAF) and CD59 (HRF20) exist on HIV-1 virions, along with HIV-1 gp120 molecules, suggesting an interaction between these proteins and gp120
CD59	HIV-1 gp120 induces CD4 association with lymphocyte surface molecules CD3, CD11a, CD27, CD45RA, CD45RB, CD45RO, CD49d, CD38, CD26, CD59, CD95 and class I MHC molecules
TP53	p38 MAPK-mediated p53 phosphorylation on serine 46 contributes to apoptosis induced by the HIV-1 envelope glycoprotein complex (gp120/gp41)
TP53	Caspase 8 proteolytic target protein Bid is cleaved and undergoes mitochondrial translocation in gp120-treated p53 expression neurons
TP53	HIV-1 gp120-mediated activation of caspase 8 occurs in a p53 independent manner, while HIV-1 gp120-mediated activation of caspase 3 requires p53
CMKLR1	HIV-1 isolates showing CCR3 tropism are particularly efficient in using CMKLR1/ChemR23 as a co-receptor; some HIV-2 and SIV isolates also use CMKLR1/ChemR23
CHAF1A	HIV-1 gp120 is identified to have a physical interaction with chromatin assembly factor 1, subunit A (CHAF1A; CAF1B) in human HEK293 and/or Jurkat cell lines by using affinity tagging and purification mass spectrometry analyses
CLDN7	HIV-1 virions expressing claudin-7 on their envelopes show a much higher infectivity for 293T CD4(-) cells than parental HIV-1 with no CLDN-7, suggesting an interaction with gp160 or gp120
CFL1	Filamin-A-dependent activation of the RhoA-ROCK-LIMK-cofilin pathway is a major event in HIV-1 gp120-induced receptor clustering
CFL2	Filamin-A-dependent activation of the RhoA-ROCK-LIMK-cofilin pathway is a major event in HIV-1 gp120-induced receptor clustering
C1QA	Fibronectin, which is present in submandibular saliva, binds to HIV-1 gp120/160 and enhances the interaction of C1q with gp120/160
C1QB	Fibronectin, which is present in submandibular saliva, binds to HIV-1 gp120/160 and enhances the interaction of C1q with gp120/160
C1QC	Fibronectin, which is present in submandibular saliva, binds to HIV-1 gp120/160 and enhances the interaction of C1q with gp120/160
C3	Inhibition of DAF or use of factor H depleted sera significantly increases C3 deposition on recombinant HIV-1 gp120 coated CD4 cells
C3	Preincubation of HIV-1 gp41 with either factor H or properdin, and of HIV-1 gp120 with C3b or C4b affect the interaction between HIV-1 gp41 and gp120
C4B	Preincubation of HIV-1 gp41 with either factor H or properdin, and of HIV-1 gp120 with C3b or C4b affect the interaction between HIV-1 gp41 and gp120
CD55	Inhibition of DAF or use of factor H depleted sera significantly increases C3 deposition on recombinant HIV-1 gp120 coated CD4 cells
CD55	The complement regulatory proteins CD55 (DAF) and CD59 (HRF20) exist on HIV-1 virions, along with HIV-1 gp120 molecules, suggesting an interaction between these proteins and gp120
CFH	Inhibition of DAF or use of factor H depleted sera significantly increases C3 deposition on recombinant HIV-1 gp120 coated CD4 cells
CFH	Direct interaction of complement factor H with the C1 domain (amino acids 105-119) of HIV-1 gp120 is found in sera from AIDS patients
CYBB	Inhibition of NRF2 by siRNA results in increased NOX2, NFkappaB (p65/p50), TNF-alpha, and MMP-9 proteins in astrocytes exposed to HIV-1 gp120
CYBB	Knockdown of NOX2 and NOX4 by siRNA abrogates HIV-1 gp120-induced reactive oxygen species (ROS), suggesting that NOX2 and NOX4 are involved in ROS production through CYP2E1 in astrocytes
CYP2E1	Knockdown of NOX2 and NOX4 by siRNA abrogates HIV-1 gp120-induced reactive oxygen species (ROS), suggesting that NOX2 and NOX4 are involved in ROS production through CYP2E1 in astrocytes
DCAF1	VPRBP (DCAF1) is required for HIV-1 Vpr to increase virion production (Gag/pr55 levels) and Env/gp160 (gp120/gp41) expression in MDM cells
DMBT1	A 35KDa purified recombinant N-terminal protein of gp340 (SAG) interacts with the V3 domain of HIV-1 gp120
DMBT1	Aalanine substitution scan reveals amino acids D34, D35, N96, and E101 in gp340 are the critical residues interaction with HIV-1 gp120
DPP4	Treatment of CD4+ T cells with HIV-1 gp120 significantly increases CD4 association with CD3, CD45RA, CD45RB, CD59, CD38, CD26 and HLA class I, and decreases that with CD45RC
DPP4	Infection of cells with Macrophage-tropic HIV-1 confers preferential survival to cells with low CD26 levels; the third hypervariable region (V3) of the HIV-1 gp120 envelope protein plays an important role in this selection process
DPP4	Although CD26 has been described as a cofactor for HIV-1 gp120 mediated entry into cells, no evidence of a CD26-gp120 interaction was observed in vitro by using glutathione S-transferase-tagged HIV-1 gp120
DPP4	Apoptosis is observed in CD4+ cells expressing the HIV-1 gp120/gp41 complex and with enhanced levels of CD26, but is not detected in cell lines expressing an uncleavable precursor of HIV-1 gp160
TOP2A	HIV-1 gp120 is identified to have a physical interaction with topoisomerase (DNA) II alpha 170kDa (TOP2A) in human HEK293 and/or Jurkat cell lines by using affinity tagging and purification mass spectrometry analyses
DNAJB11	HIV-1 gp120 is identified to have a physical interaction with DnaJ (Hsp40) homolog, subfamily B, member 11 (DNAJB11) in human HEK293 and/or Jurkat cell lines by using affinity tagging and purification mass spectrometry analyses
RNF126	HIV-1 gp120 is identified to have a physical interaction with ring finger protein 126 (RNF126) in human HEK293 and/or Jurkat cell lines by using affinity tagging and purification mass spectrometry analyses
EFEMP1	HIV-1 gp120 is identified to have a physical interaction with EGF containing fibulin-like extracellular matrix protein 1 (EFEMP1) in human HEK293 and/or Jurkat cell lines by using affinity tagging and purification mass spectrometry analyses
EVL	HIV-1 gp120 is identified to have a physical interaction with Enah/Vasp-like (EVL) in human HEK293 and/or Jurkat cell lines by using affinity tagging and purification mass spectrometry analyses
MAN1B1	HIV-1 Env interacts with MAN1B1 (ERMan1) via the lumenal catalytic domain which inititates an edoplasmic reticulum (ER)- associated Env degradation process
ERP44	HIV-1 gp120 is identified to have a physical interaction with endoplasmic reticulum protein 44 (ERP44) in human HEK293 and/or Jurkat cell lines by using affinity tagging and purification mass spectrometry analyses
EDEM3	HIV-1 gp120 is identified to have a physical interaction with ER degradation enhancer, mannosidase alpha-like 3 (EDEM3) in human HEK293 and/or Jurkat cell lines by using affinity tagging and purification mass spectrometry analyses
ESR2	17beta-estradiol (17beta-E2) protects human neuroblastoma cells from cell death elicited by HIV-1 gp120; estrogen receptor antagonists antagonize 17beta-E2-mediated inhibition gp120-induced cell death
ESR1	17beta-estradiol (17beta-E2) protects human neuroblastoma cells from cell death elicited by HIV-1 gp120; estrogen receptor antagonists antagonize 17beta-E2-mediated inhibition gp120-induced cell death
SLC1A2	Astrocyte elevated gene (AEG)-1 expression is increased in astrocytes infected with HIV-1 or treated with HIV-1 gp120; AEG-1 inhibits excitatory amino acid transporter 2 (EAAT2) promoter activity with the potential to promote glutamate excito-toxicity
FGF2	HIV-1 gp120-induced apoptosis in cell cultures through binding to CXCR4 involves protein kinase C, basic fibroblast growth factor, caspase-3, and pro-apoptotic molecule Bax
FCN2	HIV-1 Env (gp120) interacts with FCN2 (ficolin-2) on the surface of gp120 expressing 293T cells
FLNA	Filamin-A-dependent activation of the RhoA-ROCK-LIMK-cofilin pathway is a major event in HIV-1 gp120-induced receptor clustering
GPR1	Mesangial cells, an important component of the glomerulus, are susceptible to HIV-1 strains for which the viral gp120 protein uses GPR1 as a coreceptor
GPR15	HIV-1 ZP6248 T/F virus efficiently uses an alternative coreceptor GPR15 to establish clinical infection, and gp120 G306A, V307A, E314A, K315A, V316A, Y317A, F318A and S322A mutations significantly reduce or abolish the replication capacity in GPR15+ cells
LGALS1	Galectin-1, a dimeric beta-galactoside-binding protein, promotes infection with CCR5-tropic, CXCR4-tropic, and CCR5/CXCR4 dual-tropic HIV-1 variants by facilitating attachment of HIV-1 gp120 to CD4 at the cell surface
GFAP	Ascorbate supplementation prevents the deleterious upregulation of iNOS and associated neuronal (MAP2) and astrocytic (GFAP) protein expression and structural changes caused by gp120 in human brain cell cultures
PRKCSH	HIV-1 gp120 is identified to have a physical interaction with protein kinase C substrate 80K-H (PRKCSH) in human HEK293 and/or Jurkat cell lines by using affinity tagging and purification mass spectrometry analyses
GRIN1	HIV-1 gp120-mediated human cell death involves the NMDA receptor complex; antagonists of the NMDA receptor reverse the gp120-mediated effects
GRIN2A	HIV-1 gp120-mediated human cell death involves the NMDA receptor complex; antagonists of the NMDA receptor reverse the gp120-mediated effects
GRIN2B	HIV-1 gp120-mediated human cell death involves the NMDA receptor complex; antagonists of the NMDA receptor reverse the gp120-mediated effects
GRIN2C	HIV-1 gp120-mediated human cell death involves the NMDA receptor complex; antagonists of the NMDA receptor reverse the gp120-mediated effects
GRIN2D	HIV-1 gp120-mediated human cell death involves the NMDA receptor complex; antagonists of the NMDA receptor reverse the gp120-mediated effects
GRIN3A	HIV-1 gp120-mediated human cell death involves the NMDA receptor complex; antagonists of the NMDA receptor reverse the gp120-mediated effects
GRIN3A	HIV-1 gp120 causes an activation of phospholipase A2, resulting in the increased release of arachidonic acid, which may sensitize the NMDA receptor
GRIN3B	HIV-1 gp120-mediated human cell death involves the NMDA receptor complex; antagonists of the NMDA receptor reverse the gp120-mediated effects
GRIN3B	HIV-1 gp120 causes an activation of phospholipase A2, resulting in the increased release of arachidonic acid, which may sensitize the NMDA receptor
GSK3B	PDGF protects neurons from gp120-induced cytotoxicity through an increased phosphorylation of both GSK-3beta and Bad, the downregulation of the proapoptotic protein Bax, and inhibition of gp120-induced release of mitochondrial cytochrome C
GNAI1	CXCR4-tropic and CXCR4/CCR5 dual-tropic HIV-1 gp120 induce the cleavage of CD62 ligand by a mechanism dependent on matrix metalloproteinases 1 and 3, CD4, CXCR4, Galpha(i), and p38 MAPK, whereas CCR5-tropic gp120 does not
GNAI1	HIV-1 gp120-mediated phosphorylation of WAVE2 requires both G(alpha)i-dependent and -independent pathways, and is conserved both in X4 and R5 viral infection of resting CD4 T cells and primary macrophages
GNAI2	CXCR4-tropic and CXCR4/CCR5 dual-tropic HIV-1 gp120 induce the cleavage of CD62 ligand by a mechanism dependent on matrix metalloproteinases 1 and 3, CD4, CXCR4, Galpha(i), and p38 MAPK, whereas CCR5-tropic gp120 does not
GNAI2	HIV-1 gp120-mediated phosphorylation of WAVE2 requires both G(alpha)i-dependent and -independent pathways, and is conserved both in X4 and R5 viral infection of resting CD4 T cells and primary macrophages
GNAI3	CXCR4-tropic and CXCR4/CCR5 dual-tropic HIV-1 gp120 induce the cleavage of CD62 ligand by a mechanism dependent on matrix metalloproteinases 1 and 3, CD4, CXCR4, Galpha(i), and p38 MAPK, whereas CCR5-tropic gp120 does not
GNAI3	HIV-1 gp120-mediated phosphorylation of WAVE2 requires both G(alpha)i-dependent and -independent pathways, and is conserved both in X4 and R5 viral infection of resting CD4 T cells and primary macrophages
HSPA13	HIV-1 gp120 is identified to have a physical interaction with heat shock protein 70kDa family, member 13 (HSPA13) in human HEK293 and/or Jurkat cell lines by using affinity tagging and purification mass spectrometry analyses
HSPA6	HIV-1 gp160 is identified to have a physical interaction with heat shock 70kDa protein 6 (HSPA6) in human HEK293 and/or Jurkat cell lines by using affinity tagging and purification mass spectrometry analyses
HSPH1	HIV-1 gp120 is identified to have a physical interaction with heat shock 105kDa/110kDa protein 1 (HSPH1; HSP105) in human HEK293 and/or Jurkat cell lines by using affinity tagging and purification mass spectrometry analyses
HIST1H3A	HIV-1 gp120 is identified to have a physical interaction with histone cluster 1, H3a (HIST1H3A) in human HEK293 and/or Jurkat cell lines by using affinity tagging and purification mass spectrometry analyses
HLA-A	Treatment of CD4+ T cells with HIV-1 gp120 significantly increases CD4 association with CD3, CD45RA, CD45RB, CD59, CD38, CD26 and HLA class I, and decreases that with CD45RC
HLA-E	The presence of HLA-C and HLA-E molecules on HIV-infected cells facilitates evasion of NK-mediated killing of anti-gp120-coated HIV-infected cells
HLA-E	Treatment of CD4+ T cells with HIV-1 gp120 significantly increases CD4 association with CD3, CD45RA, CD45RB, CD59, CD38, CD26 and HLA class I, and decreases that with CD45RC
HLA-F	Treatment of CD4+ T cells with HIV-1 gp120 significantly increases CD4 association with CD3, CD45RA, CD45RB, CD59, CD38, CD26 and HLA class I, and decreases that with CD45RC
HLA-G	Treatment of CD4+ T cells with HIV-1 gp120 significantly increases CD4 association with CD3, CD45RA, CD45RB, CD59, CD38, CD26 and HLA class I, and decreases that with CD45RC
HLA-C	The presence of HLA-C and HLA-E molecules on HIV-infected cells facilitates evasion of NK-mediated killing of anti-gp120-coated HIV-infected cells
HLA-C	HLA-C positive cells co-expressing HIV-1 gp120/gp41 fuse more rapidly and produce larger syncytia than HLA-C negative cells
HLA-C	Treatment of CD4+ T cells with HIV-1 gp120 significantly increases CD4 association with CD3, CD45RA, CD45RB, CD59, CD38, CD26 and HLA class I, and decreases that with CD45RC
HLA-C	A highly conserved region of HIV-1 gp120 (amino acids 376 to 383) is recognized by an HLA-C molecule, Cw4
HLA-DMA	Amino acid residues 42-49 in the V1 region of CD4 are involved in the interaction between HIV-1 gp120 and class II major histocompatibility complex molecules
HLA-DMB	Amino acid residues 42-49 in the V1 region of CD4 are involved in the interaction between HIV-1 gp120 and class II major histocompatibility complex molecules
HLA-DOA	Amino acid residues 42-49 in the V1 region of CD4 are involved in the interaction between HIV-1 gp120 and class II major histocompatibility complex molecules
HLA-DOB	Amino acid residues 42-49 in the V1 region of CD4 are involved in the interaction between HIV-1 gp120 and class II major histocompatibility complex molecules
HLA-DPA1	Amino acid residues 42-49 in the V1 region of CD4 are involved in the interaction between HIV-1 gp120 and class II major histocompatibility complex molecules
HLA-DPB1	Amino acid residues 42-49 in the V1 region of CD4 are involved in the interaction between HIV-1 gp120 and class II major histocompatibility complex molecules
HLA-DQA1	Amino acid residues 42-49 in the V1 region of CD4 are involved in the interaction between HIV-1 gp120 and class II major histocompatibility complex molecules
HLA-DQA2	Amino acid residues 42-49 in the V1 region of CD4 are involved in the interaction between HIV-1 gp120 and class II major histocompatibility complex molecules
HLA-DQB1	Amino acid residues 42-49 in the V1 region of CD4 are involved in the interaction between HIV-1 gp120 and class II major histocompatibility complex molecules
HLA-DQB2	Amino acid residues 42-49 in the V1 region of CD4 are involved in the interaction between HIV-1 gp120 and class II major histocompatibility complex molecules
HLA-DRA	Amino acid residues 42-49 in the V1 region of CD4 are involved in the interaction between HIV-1 gp120 and class II major histocompatibility complex molecules
HLA-DRA	Genetic variability in HIV-1 gp120 affects its interactions with HLA-DR molecules and T cell receptor
HLA-DRA	CD4-mediated endocytosis of HIV-1 gp120 results in MHC-II (HLA-DR) presentation to CD4+ T cells
HYOU1	HIV-1 gp120 is identified to have a physical interaction with hypoxia up-regulated 1 (HYOU1) in human HEK293 and/or Jurkat cell lines by using affinity tagging and purification mass spectrometry analyses
HIF1A	Reactive oxygen species generation and activation of HIF-1alpha plays a critical role in HIV-1 gp120-mediated upregulation of PDGF-BB in human primary pulmonary arterial endothelial cells
ITGA4	Increased integrin alpha4beta7 affinity is mediated by sequences encoded in gp120 V1/V2 and also influenced by N-linked glycosylation sites located in gp120 C3/V4
ITGA4	HIV-1 gp120 is identified to have a physical interaction with integrin, alpha 4 (ITGA4) in human HEK293 and/or Jurkat cell lines by using affinity tagging and purification mass spectrometry analyses
ITGA4	Treatment of B cells with HIV-1 gp120 upregulates the expression of FCRL4 and limits the proliferative expansion of B cells in an integrin alpha 4/beta 7-dependent manner
ITGA4	HIV-1 Env gp120 with P/SDI/V-ITGA4/ITGB7 binding motifs interact more with ITGA4/ITGB7
ITGA4	HIV-1 gp120 induces CD4 association with lymphocyte surface molecules CD3, CD11a, CD27, CD45RA, CD45RB, CD45RO, CD49d, CD38, CD26, CD59, CD95 and class I MHC molecules
ITGA5	Alpha 5 integrin antibody 17E6 and alpha 5/beta 6 integrins inhibitor EMD 409849 inhibit HIV-1 infection of primary macrophages at an early stage of the virus cycle, suggesting the interaction of HIV-1 gp120 with alpha 5/beta 6 integrins
ITGAL	Infectivity of an HIV-1 Matrix mutant that carries a suboptimal amount of HIV-1 gp120/41 is restored to a certain degree by the presence of ICAM-1 when infection is performed in cells expressing an activated form of its natural counter-ligand, LFA-1
ITGAL	Anti-CD18 monoclonal antibodies completely block cell fusion between HIV-1 infected U-937 cells and MT-4 T cells, indicating participation of CD18, or of the protein complex CD11a-c/CD18, in addition to CD4, in the infection and cytopathic effect of HIV-1
ITGAL	Cells treated with monoclonal antibodies to ICAM-1 and LFA-1 adhesion molecules show an impaired release of IFN after HIV-1 gp120 stimulation, suggesting a crucial role of cell-to-cell interactions in the process leading to IFN production
ITGAL	HIV-1 gp120 induces CD4 association with lymphocyte surface molecules CD3, CD11a, CD27, CD45RA, CD45RB, CD45RO, CD49d, CD38, CD26, CD59, CD95 and class I MHC molecules
ITGAM	Anti-CD18 monoclonal antibodies completely block cell fusion between HIV-1 infected U-937 cells and MT-4 T cells, indicating participation of CD18, or of the protein complex CD11a-c/CD18, in addition to CD4, in the infection and cytopathic effect of HIV-1
ITGAV	HIV-1 gp120 interacts with CD4 and alphavbeta3 in peripheral blood monocyte-derived macrophages; neutralizing antibodies against the alphavbeta3 integrin interfere with the coprecipitation of alphavbeta3 with an anti-gp120 antibody
ITGAV	HIV-1 Tat complexes with gp120 to induce entry of VLPs expressing R5- or X4-tropic Env into MDDCs, which involves alpha5beta1, alpha5beta3, and alpha5beta5 integrins
ITGAX	Anti-CD18 monoclonal antibodies completely block cell fusion between HIV-1 infected U-937 cells and MT-4 T cells, indicating participation of CD18, or of the protein complex CD11a-c/CD18, in addition to CD4, in the infection and cytopathic effect of HIV-1
ITGB1	HIV-1 Tat complexes with gp120 to induce entry of VLPs expressing R5- or X4-tropic Env into MDDCs, which involves alpha5beta1, alpha5beta3, and alpha5beta5 integrins
ITGB2	Anti-CD18 monoclonal antibodies completely block cell fusion between HIV-1 infected U-937 cells and MT-4 T cells, indicating participation of CD18, or of the protein complex CD11a-c/CD18, in addition to CD4, in the infection and cytopathic effect of HIV-1
ITGB2	HIV-1 gp120 is identified to have a physical interaction with integrin, beta 2 (ITGB2) in human HEK293 and/or Jurkat cell lines by using affinity tagging and purification mass spectrometry analyses
ITGB2	HIV-1 gp120-mediated ICAM-1 expression has functional significance, as it enhances the ability of monocytic cells to bind to gp120-stimulated human astrocytes in an ICAM-1/beta 2 integrin-dependent fashion
ITGB3	HIV-1 Tat complexes with gp120 to induce entry of VLPs expressing R5- or X4-tropic Env into MDDCs, which involves alpha5beta1, alpha5beta3, and alpha5beta5 integrins
ITGB5	HIV-1 Tat complexes with gp120 to induce entry of VLPs expressing R5- or X4-tropic Env into MDDCs, which involves alpha5beta1, alpha5beta3, and alpha5beta5 integrins
ITGB6	Alpha 5 integrin antibody 17E6 and alpha 5/beta 6 integrins inhibitor EMD 409849 inhibit HIV-1 infection of primary macrophages at an early stage of the virus cycle, suggesting the interaction of HIV-1 gp120 with alpha 5/beta 6 integrins
ITGB7	Increased integrin alpha4beta7 affinity is mediated by sequences encoded in gp120 V1/V2 and also influenced by N-linked glycosylation sites located in gp120 C3/V4
ITGB7	Treatment of B cells with HIV-1 gp120 upregulates the expression of FCRL4 and limits the proliferative expansion of B cells in an integrin alpha 4/beta 7-dependent manner
ITGB7	HIV-1 Env gp120 with P/SDI/V-ITGA4/ITGB7 binding motifs interact more with ITGA4/ITGB7
ICAM1	Infectivity of an HIV-1 Matrix mutant that carries a suboptimal amount of HIV-1 gp120/41 is restored to a certain degree by the presence of ICAM-1 when infection is performed in cells expressing an activated form of its natural counter-ligand, LFA-1
ICAM1	Lck phosphorylates CD3zeta and the TCR-CD3 complex is recruited to a virological synapse (VS) when cells interact with gp120+ICAM-1 bilayers, creating an F-actin-depleted zone
ICAM1	Lck is recuited to a virological synapse (VS) interface and is highly colocalized with gp120 when cells interact with gp120+ICAM-1 bilayers, leading to activation of ZAP70, LAT, SLP76, and PLCgamma
ICAM1	Cells treated with monoclonal antibodies to ICAM-1 and LFA-1 adhesion molecules show an impaired release of IFN after HIV-1 gp120 stimulation, suggesting a crucial role of cell-to-cell interactions in the process leading to IFN production
ICAM3	AM3 inhibits the interaction of DC-SIGN with ICAM3 and HIV-1 gp120 protein and blocks the DC-SIGN-dependent capture of HIV virions and the HIV trans-infection capability of DC-SIGN transfectants
IFNA1	Interferon-alpha- and interferon-gamma-induced sialoadhesin-expressing monocytes adsorb HIV-1 through interaction with the sialic acid residues on the viral envelope glycoprotein gp120
IFNA13	Interferon-alpha- and interferon-gamma-induced sialoadhesin-expressing monocytes adsorb HIV-1 through interaction with the sialic acid residues on the viral envelope glycoprotein gp120
IFNA10	Interferon-alpha and interferon-gamma-induced sialoadhesin-expressing monocytes adsorb HIV-1 through interaction with the sialic acid residues on the viral envelope glycoprotein gp120
IFNA14	Interferon-alpha- and interferon-gamma-induced sialoadhesin-expressing monocytes adsorb HIV-1 through interaction with the sialic acid residues on the viral envelope glycoprotein gp120
IFNA16	Interferon-alpha- and interferon-gamma-induced sialoadhesin-expressing monocytes adsorb HIV-1 through interaction with the sialic acid residues on the viral envelope glycoprotein gp120
IFNA17	Interferon-alpha- and interferon-gamma-induced sialoadhesin-expressing monocytes adsorb HIV-1 through interaction with the sialic acid residues on the viral envelope glycoprotein gp120
IFNA2	Interferon-alpha- and interferon-gamma-induced sialoadhesin-expressing monocytes adsorb HIV-1 through interaction with the sialic acid residues on the viral envelope glycoprotein gp120
IFNA21	Interferon-alpha- and interferon-gamma-induced sialoadhesin-expressing monocytes adsorb HIV-1 through interaction with the sialic acid residues on the viral envelope glycoprotein gp120
IFNA4	Interferon-alpha- and interferon-gamma-induced sialoadhesin-expressing monocytes adsorb HIV-1 through interaction with the sialic acid residues on the viral envelope glycoprotein gp120
IFNA5	Interferon-alpha- and interferon-gamma-induced sialoadhesin-expressing monocytes adsorb HIV-1 through interaction with the sialic acid residues on the viral envelope glycoprotein gp120
IFNA6	Interferon-alpha- and interferon-gamma-induced sialoadhesin-expressing monocytes adsorb HIV-1 through interaction with the sialic acid residues on the viral envelope glycoprotein gp120
IFNA7	Interferon-alpha- and interferon-gamma-induced sialoadhesin-expressing monocytes adsorb HIV-1 through interaction with the sialic acid residues on the viral envelope glycoprotein gp120
IFNA8	Interferon-alpha and interferon-gamma-induced sialoadhesin-expressing monocytes adsorb HIV-1 through interaction with the sialic acid residues on the viral envelope glycoprotein gp120
IFNG	Gp120/IFN-gamma-mediated cytotoxicity of human brain micro vascular endothelial cells (HBMECs) involves the p38 MAPK signaling pathway
IFNG	HIV-1 gp120 in the presence of IFN-gamma induces cytotoxicity of human brain micro vascular endothelial cells (HBMECs) derived from children but not from adults
IFNG	Peptides of gp120 representing binding regions for CD4 and chemokine receptors, as well as CD4 antibody, inhibit gp120/IFN-gamma-mediated cytotoxicity of human brain micro vascular endothelial cells (HBMECs)
IFNG	Interferon-alpha- and interferon-gamma-induced sialoadhesin-expressing monocytes adsorb HIV-1 through interaction with the sialic acid residues on the viral envelope glycoprotein gp120
IFNG	NK cells that respond with IFN-gamma and TNF-alpha cytokine production to HIV-1 gp120 peptides have reduced CD16 and NKp46 expression and have increased levels of CD57
IFNG	Frequent IFN-gamma and TNF-alpha NK cell responses to HIV-1 gp120 are dominant during chronic HIV-1 infection
IFNG	IFN-gamma and gp120-induced activation of Na+/H+ exchange appears to be mediated through activation of tyrosine kinase (TK), because TK inhibitors block the action of IFN-gamma and gp120
IFNG	Secretion of IL-12 is found in macrophages primed with gamma interferon (IFN-gamma) and subsequently treated with gp120
IFNG	In the presence of HIV-1 gp120, stimulation through the CD28 pathway partially restores IL-2 and IFN-gamma production by T cell lines in response to anti-CD3 antibodies
IFITM1	HIV-1 gp120 interacts with IFITM1
IFITM2	HIV-1 gp120 interacts with IFITM2
IFITM3	HIV-1 gp120 interacts with IFITM3
EIF2AK2	Inactivation of PKR has an inhibitory effect on gp120-induced caspase-3 activation
EIF2AK2	Overexpression of ADAR1 increases the levels of gp120, p24, and Nef in HIV-1 producer cells, which requires inhibition of the RNA-activated protein kinase PKR
IL1A	Addition of HIV-1 gp120 to IL-1 treated human granulocytes or monocytes results in a slower movement that is chemokinetic (loss of directionality or random) in nature
IL2	In the presence of HIV-1 gp120, stimulation through the CD28 pathway partially restores IL-2 and IFN-gamma production by T cell lines in response to anti-CD3 antibodies
IL23A	SOCS1 protein expression is upregulated in T cells cultured with HIV-1 gp120-treated myeloid dendritic cell medium but is significantly inhibited in the presence of anti-IL-23 antibody
IL4	HIV-1 gp120 upregulates IL-4-induced IgE production through the regulation of the nitric oxide pathway
IL7	HIV-1 gp120-induced neuronal apoptosis is augmented by IL-7
KCNN4	HIV-1 gp120 from both CCR5- and CXCR4-tropic HIV-1 strains opens calcium-activated potassium (K(Ca)), chloride, and calcium-permeant nonselective cation channels in macrophages; these signals are mediated by CCR5 and CXCR4
MMP1	CXCR4-tropic and CXCR4/CCR5 dual-tropic HIV-1 gp120 induce the cleavage of CD62 ligand by a mechanism dependent on matrix metalloproteinases 1 and 3, CD4, CXCR4, Galpha(i), and p38 MAPK, whereas CCR5-tropic gp120 does not
OPRK1	Kappa-opioid receptor (KOR) agonist treatment of CD4(+) lymphocytes inhibits HIV-1 envelope gp120/41-mediated membrane fusion via downregulation of CXCR4
LIF	Pretreatment of MAGI cells with human leukemia inhibitory factor results in a significantly reduced uptake of HIV-1 particles and downregulation of HIV-1 mediated STAT3 phosphorylation
SPN	Elimination of CD43 expression by gene targeting in the CEM T cell line results in its increased homotypic adhesion and binding to HIV-1 gp120
LIMK1	Filamin-A-dependent activation of the RhoA-ROCK-LIMK-cofilin pathway is a major event in HIV-1 gp120-induced receptor clustering
LIMK2	Filamin-A-dependent activation of the RhoA-ROCK-LIMK-cofilin pathway is a major event in HIV-1 gp120-induced receptor clustering
LDLR	HIV-1 gp120 is identified to have a physical interaction with low density lipoprotein receptor (LDLR) in human HEK293 and/or Jurkat cell lines by using affinity tagging and purification mass spectrometry analyses
CD58	Antibodies to LFA-3 block the early stages of HIV-1 infection by cell-free virus following HIV-1 gp120 binding to CD4
LSP1	Inhibition of M-tropic HIV-1 gp120-induced transendothelial migration by SLIT2N involves SLIT2N-mediated enhancement of co-localization of Robo1 with WASp and LSP1 in immature monocyte-derived dendritic cells
XCL1	XCL1 inhibits a broad range of HIV-1 isolates irrespective of coreceptor-usage phenotype by blocking HIV-1 attachment and entry through its direct interaction with gp120
XCL1	HIV-1 Env gp120 interacts with the basic residues (R18, R35, K42, R43 and K46) within XCL1
XCL1	HIV-1 gp120 interacts with XCL1 electrostatically; the K42R mutation in XCL1 maintained anti-HIV (IIIB and BAL) capacity whilst K42A mutation completely abrogates XCL1 anti-HIV-1 activity
MRC1	HIV-1 gp120 interaction with human mannose receptor (hMR) results in increased production of matrix metalloproteinase-2 (MMP-2) in astrocytes
MAGT1	HIV-1 gp120 is identified to have a physical interaction with magnesium transporter 1 (MAGT1) in human HEK293 and/or Jurkat cell lines by using affinity tagging and purification mass spectrometry analyses
HLA-B	Treatment of CD4+ T cells with HIV-1 gp120 significantly increases CD4 association with CD3, CD45RA, CD45RB, CD59, CD38, CD26 and HLA class I, and decreases that with CD45RC
HLA-DRB1	Amino acid residues 42-49 in the V1 region of CD4 are involved in the interaction between HIV-1 gp120 and class II major histocompatibility complex molecules
HLA-DRB1	Genetic variability in HIV-1 gp120 affects its interactions with HLA-DR molecules and T cell receptor
HLA-DRB1	CD4-mediated endocytosis of HIV-1 gp120 results in MHC-II (HLA-DR) presentation to CD4+ T cells
HLA-DRB3	Amino acid residues 42-49 in the V1 region of CD4 are involved in the interaction between HIV-1 gp120 and class II major histocompatibility complex molecules
HLA-DRB3	Genetic variability in HIV-1 gp120 affects its interactions with HLA-DR molecules and T cell receptor
HLA-DRB3	CD4-mediated endocytosis of HIV-1 gp120 results in MHC-II (HLA-DR) presentation to CD4+ T cells
HLA-DRB4	Amino acid residues 42-49 in the V1 region of CD4 are involved in the interaction between HIV-1 gp120 and class II major histocompatibility complex molecules
HLA-DRB4	Genetic variability in HIV-1 gp120 affects its interactions with HLA-DR molecules and T cell receptor
HLA-DRB4	CD4-mediated endocytosis of HIV-1 gp120 results in MHC-II (HLA-DR) presentation to CD4+ T cells
HLA-DRB5	Amino acid residues 42-49 in the V1 region of CD4 are involved in the interaction between HIV-1 gp120 and class II major histocompatibility complex molecules
HLA-DRB5	Genetic variability in HIV-1 gp120 affects its interactions with HLA-DR molecules and T cell receptor
HLA-DRB5	CD4-mediated endocytosis of HIV-1 gp120 results in MHC-II (HLA-DR) presentation to CD4+ T cells
MBL2	MBL interacts directly with HIV-1 gp120 at perinuclear vesicles in neuronal cells, in which the functional carbonhydrate recognition domain of MBL is required
MOGS	HIV-1 gp120 is identified to have a physical interaction with glucosidase (GCS1; MOGS) in human HEK293 and/or Jurkat cell lines by using affinity tagging and purification mass spectrometry analyses
MCRIP2	HIV-1 gp120 is identified to have a physical interaction with family with sequence similarity 195, member A (FAM195A) in human HEK293 and/or Jurkat cell lines by using affinity tagging and purification mass spectrometry analyses
MMP9	Inhibition of NRF2 by siRNA results in increased NOX2, NFkappaB (p65/p50), TNF-alpha, and MMP-9 proteins in astrocytes exposed to HIV-1 gp120
MAPK14	p38 MAPK-mediated p53 phosphorylation on serine 46 contributes to apoptosis induced by the HIV-1 envelope glycoprotein complex (gp120/gp41)
MAPK14	CXCR4-tropic and CXCR4/CCR5 dual-tropic HIV-1 gp120 induce the cleavage of CD62 ligand by a mechanism dependent on matrix metalloproteinases 1 and 3, CD4, CXCR4, Galpha(i), and p38 MAPK, whereas CCR5-tropic gp120 does not
MAPK14	HIV-1 gp120-induced neuronal cell death involves p38 mitogen-activated protein kinase; both HIV-1 coreceptors, CCR5 and CXCR4, can mediate HIV-1 gp120-induced neurotoxicity
MAPK14	STAT1 associates with p38 MAP kinase in a time-dependent manner after HIV-1 gp120/HCV E2 costimulation in human hepatocytes
MAPK14	Gp120/IFN-gamma-mediated cytotoxicity of human brain micro vascular endothelial cells (HBMECs) involves p38 MAPK signaling pathway
MAPK14	HIV-1 gp120-mediated enhancement of potassium voltage-gated channel KV1.3 protein is required for microglia neurotoxicity through the p38 MAPK signaling pathway
MAP3K11	Treatment of neurons with HIV-1 gp120 in culture produces apoptotic neuronal death through the mixed lineage kinase 3 (MLK3) signaling pathway
SMAD7	HIV-1 gp120-induced apoptosis in human proximal renal tubular cells is significantly enhanced by p300, and Smad7 and an anti-TGF-beta antibody inhibit this effect of p300
FPR2	FPRL1 is an alternative coreceptor usage by R5-tropic HIV-1 type C gp120/gp41, although its usage frequency is less than that of CCR5 coreceptor. The gp120 V3 crown is an important determinant for the efficient FPRL1 usage by the type-C virus
SLC9A3R1	Binding of HIV-1 gp120 to CCR5 causes NHERF1-mediated activation of RhoA
SLC9A3R1	NHERF1 increases ERK1/2 phosphorylation levels following HIV-1 gp120 stimulation in cells
SLC9A3R1	Stimulation of cells with HIV-1 gp120 induces the interaction of endogenous CCR5 with NHERF1, which leads to enhanced CCR5 internalization
NOX4	Knockdown of NOX2 and NOX4 by siRNA abrogates HIV-1 gp120-induced reactive oxygen species (ROS), suggesting that NOX2 and NOX4 are involved in ROS production through CYP2E1 in astrocytes
NECTIN1	HIV-1 gp120-mediated disruption of polarized oral epithelial junctions leads to exposure of nectin-1 and facilitate its binding to HSV-1
GANAB	HIV-1 gp120 is identified to have a physical interaction with glucosidase, alpha; neutral AB (GANAB) in human HEK293 and/or Jurkat cell lines by using affinity tagging and purification mass spectrometry analyses
NOS1	Preincubation of human astrocytoma cells with HIV-1 gp120 produces a significant increase of nitrite and PGE2 in cell supernatants; the effect of gp120 on both nitrite and PGE2 production is inhibited by antagonists of NO synthase or cyclooxygenase
NFKB1	HIV-1 envelope protein gp120 is able to induce COX-2 mRNA and protein in human neuroblastoma cell lines that express CXCR4 and CCR5 but not CD4; gp120 induces COX-2 promoter transcription through NF-kappaB and activating protein-1 (AP-1) sites
NFKB1	HIV-1 gp120-mediated downregulation of P-gp is attenuated by SN50 (a nuclear factor-KappaB [NF-KappaB] inhibitor), suggesting involvement of NF-KappaB signaling in P-gp regulation in primary cultures of human fetal astrocytes
NFKB1	Inhibition of NRF2 by siRNA results in increased NOX2, NFkappaB (p65/p50), TNF-alpha, and MMP-9 proteins in astrocytes exposed to HIV-1 gp120
NFKB1	HIV-1 gp120 and methamphetamine synergistically induce release of IL-6 through the NF-kappaB pathway in astrocytes
NFKB1	The protein tyrosine kinase p56lck plays an active role in transmitting an HIV-1 gp120-mediated signal that increases the oxidative state of cells and as a consequence amplifies TNF-mediated NF-kappa B DNA binding
NFKB1	CD4-p56Lck interaction is required for HIV-1 gp120-induced nuclear translocation of NF-kappaB in HeLa cells
SEH1L	HIV-1 gp120 is identified to have a physical interaction with SEH1-like (SEH1L) in human HEK293 and/or Jurkat cell lines by using affinity tagging and purification mass spectrometry analyses
P2RX1	Infection of CD4+ T cells with HIV-1 in the presence of inhibitors of P2X receptors greatly inhibits HIV-1 infection via both cell-free and cell-to-cell contact in a dose-dependent manner, suggesting P2X receptors interact with gp120/gp41 in viral entry
P2RX7	Infection of CD4+ T cells with HIV-1 in the presence of inhibitors of P2X receptors greatly inhibits HIV-1 infection via both cell-free and cell-to-cell contact in a dose-dependent manner, suggesting P2X receptors interact with gp120/gp41 in viral entry
PANX1	ATP is released from HIV-1 target cells through pannexin-1 channels upon interaction between the HIV-1 envelope protein and specific target cell receptors CD4
IL16	IL-16 induces rapid translocation of PKC from the cytosol to the membrane in CD4+ cells; PKC inhibitors completely block IL-16-induced lymphocyte migration as well as the motile response induced by HIV-1 gp120 and anti-CD4 antibody binding to CD4
DDX6	HIV-1 gp120 is identified to have a physical interaction with DEAD (Asp-Glu-Ala-Asp) box helicase 6 (DDX6) in human HEK293 and/or Jurkat cell lines by using affinity tagging and purification mass spectrometry analyses
P4HA2	HIV-1 gp120 is identified to have a physical interaction with prolyl 4-hydroxylase, alpha polypeptide II (P4HA2) in human HEK293 and/or Jurkat cell lines by using affinity tagging and purification mass spectrometry analyses
PTGS1	Preincubation of human astrocytoma cells with HIV-1 gp120 produces a significant increase of nitrite and PGE2 in cell supernatants; the effect of gp120 on both nitrite and PGE2 production is inhibited by antagonists of NO synthase or cyclooxygenase
PTGS2	Preincubation of human astrocytoma cells with HIV-1 gp120 produces a significant increase of nitrite and PGE2 in cell supernatants; the effect of gp120 on both nitrite and PGE2 production is inhibited by antagonists of NO synthase or cyclooxygenase
PSMB6	HIV-1 gp120 is identified to have a physical interaction with proteasome subunit, beta type, 6 (PSMB6) in human HEK293 and/or Jurkat cell lines by using affinity tagging and purification mass spectrometry analyses
CASC3	HIV-1 gp120 is identified to have a physical interaction with cancer susceptibility candidate 3 (CASC3) in human HEK293 and/or Jurkat cell lines by using affinity tagging and purification mass spectrometry analyses
PDIA2	The disulfide cross-linking interaction between gp120 and PDI is enhanced by CD4 protein
PDIA2	PDI is predominantly involved in HIV-1 entry and infection of the T cell line PM-1 and PHA-stimulated primary T lymphocytes, suggesting the preferential use of PDI relevant to the HIV-1 entry and establishment of virus reservoirs in resting CD4+ cells
PDIA3	The disulfide cross-linking interaction between gp120 and PDI is enhanced by CD4 protein
PDIA3	PDI is predominantly involved in HIV-1 entry and infection of the T cell line PM-1 and PHA-stimulated primary T lymphocytes, suggesting the preferential use of PDI relevant to the HIV-1 entry and establishment of virus reservoirs in resting CD4+ cells
PDIA4	The disulfide cross-linking interaction between gp120 and PDI is enhanced by CD4 protein
PDIA4	PDI is predominantly involved in HIV-1 entry and infection of the T cell line PM-1 and PHA-stimulated primary T lymphocytes, suggesting the preferential use of PDI relevant to the HIV-1 entry and establishment of virus reservoirs in resting CD4+ cells
PDIA5	The disulfide cross-linking interaction between gp120 and PDI is enhanced by CD4 protein
PDIA5	HIV-1 gp120 is identified to have a physical interaction with protein disulfide isomerase family A, member 5 (PDIA5) in human HEK293 and/or Jurkat cell lines by using affinity tagging and purification mass spectrometry analyses
PDIA5	PDI is predominantly involved in HIV-1 entry and infection of the T cell line PM-1 and PHA-stimulated primary T lymphocytes, suggesting the preferential use of PDI relevant to the HIV-1 entry and establishment of virus reservoirs in resting CD4+ cells
PDIA6	The disulfide cross-linking interaction between gp120 and PDI is enhanced by CD4 protein
PDIA6	PDI is predominantly involved in HIV-1 entry and infection of the T cell line PM-1 and PHA-stimulated primary T lymphocytes, suggesting the preferential use of PDI relevant to the HIV-1 entry and establishment of virus reservoirs in resting CD4+ cells
P4HB	The disulfide cross-linking interaction between gp120 and PDI is enhanced by CD4 protein
P4HB	PDI is predominantly involved in HIV-1 entry and infection of the T cell line PM-1 and PHA-stimulated primary T lymphocytes, suggesting the preferential use of PDI relevant to the HIV-1 entry and establishment of virus reservoirs in resting CD4+ cells
PRKCA	Induction of apoptosis in cell cultures through binding of HIV-1 gp120 or gp160 to CXCR4 involves protein kinase C, basic fibroblast growth factor, caspase-3, and the pro-apoptotic molecule Bax
PRKCA	Down modulation of the interaction between HIV-1 gp120 and CD4 by TPA is blocked by protein kinase C (PKC) inhibitors, suggesting PKC may play an important role in HIV-1 infection
PRKCA	HIV-1 gp120 activates forward trafficking and surface clustering of NMDA receptors in membrane microdomains by a PKA-dependent phosphorylation of the NR1 C-terminal Ser897, followed by a PKC-dependent phosphorylation of Ser896
PRKCA	A specific interaction between CD4 and HIV-1 gp120 is required for phosphorylation of CD4, which could involve protein kinase C
PRKCA	IL-16 induces rapid translocation of PKC from the cytosol to the membrane in CD4+ cells; PKC inhibitors completely block IL-16-induced lymphocyte migration as well as the motile response induced by HIV-1 gp120 and anti-CD4 antibody binding to CD4
PRKCB	Induction of apoptosis in cell cultures through binding of HIV-1 gp120 or gp160 to CXCR4 involves protein kinase C, basic fibroblast growth factor, caspase-3, and the pro-apoptotic molecule Bax
PRKCB	Down modulation of the interaction between HIV-1 gp120 and CD4 by TPA is blocked by protein kinase C (PKC) inhibitors, suggesting PKC may play an important role in HIV-1 infection
PRKCB	HIV-1 gp120 activates forward trafficking and surface clustering of NMDA receptors in membrane micro domains by a PKA-dependent phosphorylation of the NR1 C-terminal Ser897, followed by a PKC-dependent phosphorylation of Ser896
PRKCB	A specific interaction between CD4 and HIV-1 gp120 is required for phosphorylation of CD4, which could involve protein kinase C
PRKCB	IL-16 induces rapid translocation of PKC from the cytosol to the membrane in CD4+ cells; PKC inhibitors completely block IL-16-induced lymphocyte migration as well as the motile response induced by HIV-1 gp120 and anti-CD4 antibody binding to CD4
PRKCD	Induction of apoptosis in cell cultures through binding of HIV-1 gp120 or gp160 to CXCR4 involves protein kinase C, basic fibroblast growth factor, caspase-3, and the pro-apoptotic molecule Bax
PRKCD	Down modulation of the interaction between HIV-1 gp120 and CD4 by TPA is blocked by protein kinase C (PKC) inhibitors, suggesting PKC may play an important role in HIV-1 infection
PRKCD	HIV-1 gp120 activates forward trafficking and surface clustering of NMDA receptors in membrane microdomains by a PKA-dependent phosphorylation of the NR1 C-terminal Ser897, followed by a PKC-dependent phosphorylation of Ser896
PRKCD	A specific interaction between CD4 and HIV-1 gp120 is required for phosphorylation of CD4, which could involve protein kinase C
PRKCD	IL-16 induces rapid translocation of PKC from the cytosol to the membrane in CD4+ cells; PKC inhibitors completely block IL-16-induced lymphocyte migration as well as the motile response induced by HIV-1 gp120 and anti-CD4 antibody binding to CD4
PRKCE	Induction of apoptosis in cell cultures through binding of HIV-1 gp120 or gp160 to CXCR4 involves protein kinase C, basic fibroblast growth factor, caspase-3, and the pro-apoptotic molecule Bax
PRKCE	Down modulation of the interaction between HIV-1 gp120 and CD4 by TPA is blocked by protein kinase C (PKC) inhibitors, suggesting PKC may play an important role in HIV-1 infection
PRKCE	HIV-1 gp120 activates forward trafficking and surface clustering of NMDA receptors in membrane microdomains by a PKA-dependent phosphorylation of the NR1 C-terminal Ser897, followed by a PKC-dependent phosphorylation of Ser896
PRKCE	A specific interaction between CD4 and HIV-1 gp120 is required for phosphorylation of CD4, which could involve protein kinase C
PRKCE	IL-16 induces rapid translocation of PKC from the cytosol to the membrane in CD4+ cells; PKC inhibitors completely block IL-16-induced lymphocyte migration as well as the motile response induced by HIV-1 gp120 and anti-CD4 antibody binding to CD4
PRKCH	Induction of apoptosis in cell cultures through binding of HIV-1 gp120 or gp160 to CXCR4 involves protein kinase C, basic fibroblast growth factor, caspase-3, and the pro-apoptotic molecule Bax
PRKCH	Down modulation of the interaction between HIV-1 gp120 and CD4 by TPA is blocked by protein kinase C (PKC) inhibitors, suggesting PKC may play an important role in HIV-1 infection
PRKCH	HIV-1 gp120 activates forward trafficking and surface clustering of NMDA receptors in membrane microdomains by a PKA-dependent phosphorylation of the NR1 C-terminal Ser897, followed by a PKC-dependent phosphorylation of Ser896
PRKCH	A specific interaction between CD4 and HIV-1 gp120 is required for phosphorylation of CD4, which could involve protein kinase C
PRKCH	IL-16 induces rapid translocation of PKC from the cytosol to the membrane in CD4+ cells; PKC inhibitors completely block IL-16-induced lymphocyte migration as well as the motile response induced by HIV-1 gp120 and anti-CD4 antibody binding to CD4
PRKCG	Induction of apoptosis in cell cultures through binding of HIV-1 gp120 or gp160 to CXCR4 involves protein kinase C, basic fibroblast growth factor, caspase-3, and the pro-apoptotic molecule Bax
PRKCG	Down modulation of the interaction between HIV-1 gp120 and CD4 by TPA is blocked by protein kinase C (PKC) inhibitors, suggesting PKC may play an important role in HIV-1 infection
PRKCG	HIV-1 gp120 activates forward trafficking and surface clustering of NMDA receptors in membrane microdomains by a PKA-dependent phosphorylation of the NR1 C-terminal Ser897, followed by a PKC-dependent phosphorylation of Ser896
PRKCG	A specific interaction between CD4 and HIV-1 gp120 is required for phosphorylation of CD4, which could involve protein kinase C
PRKCG	IL-16 induces rapid translocation of PKC from the cytosol to the membrane in CD4+ cells; PKC inhibitors completely block IL-16-induced lymphocyte migration as well as the motile response induced by HIV-1 gp120 and anti-CD4 antibody binding to CD4
PRKCI	Induction of apoptosis in cell cultures through binding of HIV-1 gp120 or gp160 to CXCR4 involves protein kinase C, basic fibroblast growth factor, caspase-3, and the pro-apoptotic molecule Bax
PRKCI	Down modulation of the interaction between HIV-1 gp120 and CD4 by TPA is blocked by protein kinase C (PKC) inhibitors, suggesting PKC may play an important role in HIV-1 infection
PRKCI	HIV-1 gp120 activates forward trafficking and surface clustering of NMDA receptors in membrane micro domains by a PKA-dependent phosphorylation of the NR1 C-terminal Ser897, followed by a PKC-dependent phosphorylation of Ser896
PRKCI	A specific interaction between CD4 and HIV-1 gp120 is required for phosphorylation of CD4, which could involve protein kinase C
PRKCI	IL-16 induces rapid translocation of PKC from the cytosol to the membrane in CD4+ cells; PKC inhibitors completely block IL-16-induced lymphocyte migration as well as the motile response induced by HIV-1 gp120 and anti-CD4 antibody binding to CD4
PRKCQ	Induction of apoptosis in cell cultures through binding of HIV-1 gp120 or gp160 to CXCR4 involves protein kinase C, basic fibroblast growth factor, caspase-3, and the pro-apoptotic molecule Bax
[truncated: 16,071 more rows]

## Sheet: TFs from GO analysis
Transcription regulatory activity						18 common elements in "m6Am HIV", "TFs" and "HIV interaction":
RARA						ETS1
YY1						EGR1
CDC5L						JUND
FOS						SREBF2
MYC						PLSCR1
SMAD7						FOS
						MYC
						YY1
NR1H2						DDIT3
EGR1						RARA
KLF7						SP4
RORC						CEBPA
NR1D1						IKZF1
						CDC5L
NR2F2						ATF4
ZNF146						MLLT1
ZKSCAN5						RCOR1
ZNF75D						SMAD7
CEBPA
NKX2-2
DDIT3
ATF4
ETS1
NFYC
E2F2
JUND
PATZ1
HOXD13
NDN
ZNF668
PRDM4
TBPL1
MTF1
KLF6
ELF1
MAFF
TLX2
MYBL2
ZNF227
AKNA
IKZF1
ZNF837
SP4
SREBF2
BHLHE23
HIC2
ZBTB33
ZBTB6
ZNF211
ZNF460
ZNF548
ZNF565
ZNF497
ZNF567
ZNF547
ZNF780A
ZNF771
ZNF586
ZNF562
ZNF490
ZNF317
ZSCAN18
ZKSCAN1
ZNF655
PBX4
ZNF347
ZNF461
ZNF264
SALL2
ZNF22
MLXIP
DBP
HOXC10
EAF2
SATB1
ZNF749
ZFP69B
ZNF180
ZNF510
ZNF44
ZNF696
ZNF518B
POU3F3
CSRNP2
ZBTB21
ERF
ZNF711
MNX1
ZNF207
ZFP36L1
MDM4
PLSCR1
RCOR1
CHCHD3
GTF2IRD2B
MLLT1

## Sheet: RNA binding
RNA binding
RARA							53 common elements in "m6Am HIV", "RNA binding" and "HIV interation":
YY1							THUMPD1
CDC5L							ATXN2
HMGB1							PAPOLA
BRCA1							ANP32A
ZNF207							TAF15
ZFP36L1							WDR6
HDGF							COPA
MTDH							HNRNPD
							STRAP
TAF15							TBRG4
							YY1
AGO1							RBM19
XRCC5							DDX39B
NME1							NHP2
HNRNPD							SRSF6
NCL							NCL
DDX3X							DNM1
VCP							TRIM21
DDX39B							ANXA1
DNM1							NME1
CORO1A							ANKRD17
RNF40							XRCC5
SBDS							BRCA1
CPEB4							DDX3X
SNRPB							HDGF
RBM3							PPP1R8
YWHAG							PRPF38A
BST2							CSDE1
ANXA1							CCT6A
GDI2							TCOF1
PPP1R8							ROCK2
PAPOLA							RARA
ROCK2							RPL18A
TRNT1							VCP
CCT6A							RNPS1
DARS2							BST2
DDX42							NAP1L1
DDX31							MTDH
TRIM21							AGO1
ZGRF1							MAGOHB
SLU7							SRRM2
ZNF638							SNRPB
ZCCHC8							SNRPA1
ZCCHC9							HNRNPH3
CNOT1							PPAN
NUDT5							ANKHD1
							CDC5L
DNAJC2							STIP1
NAP1L1							PABPC4
APTX							SLU7
ANKRD17							MRPL11
H4-16							HMGB1
SRRM2							YWHAG
WBP11
PRPF3
TBCA
ANP32A
TCOF1
MKRN1
ATXN2
COPA
STRAP
STIP1
TRUB2
PUS7L
DIS3L2
SEC23IP
DHFR
RNMT
NSUN6
MRM1
SNUPN
PABPC4
PUM1
RNPS1
MRPL11
TST
PPAN
FASTKD5
NHP2
SRSF6
CLUH
JRK
HNRNPLL
PTCD1
RPL36
RPL26L1
MRPS23
RPL18A
RNPC3
SNRPA1
EIF1AD
TDRKH
WDR6
RBM45
RRP12
PNISR
SELENOH
CFAP20
HNRNPH3
YBX2
ANKHD1
MAGOHB
RBM23
THUMPD1
C14orf93
CSDE1
MTERF1
WDR75
PRPF38A
TBRG4
RBM19

## Sheet: protein binding
protein containing complex binding
HMGB1
XRCC5										45 common elements in "m6Am HIV", "protein binding" and "HIV interation":
NME1										HDAC6
DDX3X										GCH1
VCP										SLC9A3R1
DDX39B										HSPA5
DNM1										IKBKG
CORO1A										ARID1A
RNF40										SMARCA5
SBDS										TUBB
CPEB4										FOS
SNRPB										MYC
RBM3										TAPBP
FOS										BAG6
MYC										RUVBL2
SMAD7										DDX39B
SALL2										ITGAL
RUVBL2										CD81
BIRC2										DNM1
ARID1A										NME1
ID1										XRCC5
BRD4										DDX3X
PQBP1										BAK1
HDAC6										PANX1
H2AZ1										SMAD7
MBD3										BIRC2
BMP2K										VCP
APC										BRD4
IQGAP3										ADD3
GIT1										FCGRT
ANKRD54										HMGN1
GCH1										SHC1
PTK2B										PAK1
PAK1										BMP2K
SMARCA5										SNRPB
HSPA5										VLDLR
MYO19										ID1
TUBB										RAC1
RAC1										TGFB3
ALAD										PTK2B
LTBP4										NECTIN1
RNF168										ITGA6
HMGN1										HMGB1
IKBKG										TSPAN4
BAK1										PTPRF
SLC9A3R1										LGALS8
KLHL17										ITGAV
BLOC1S6
SNX9
NECTIN1
UHRF1BP1L
FBN1
TGFB3
ITGAV
SHC1
KATNB1
PANX1
GAS2
ADD3
CORO7
BAG6
CD81
TSPAN4
LGALS8
PTCH1
TAPBP
ADM2
PTPRF
ITGA6
ITGAL
PLTP
NAA16
NDUFA4
VLDLR
TSHR
FCGRT
NUF2

## Sheet: enzyme regulatory
Enzyme regulatory activity
XRCC5											31 common elements in "m6Am HIV", "Enzyme regulator" and "HIV interation":
DDX3X											ARHGDIA
VCP											WAS
BIRC2											BTRC
BMP2K											GTF3C4
APC											AGAP1
IQGAP3											WDTC1
GIT1											APP
ANKRD54											ANXA1
YWHAG											PIK3CA
BST2											XRCC5
ANXA1											DDX3X
GDI2											PPP1R8
PPP1R8											BIRC2
											VCP
GPS2											BCR
GTF2H4											CST3
APP											GPS2
POT1											BST2
ROCK1											GTF2H4
BCR											ATP2A3
PIK3CA											HACD3
TAOK3											PSMD3
ATP2A3											RALBP1
CLPX											INCENP
AGAP1											BMP2K
ARL2											PSME2
BCAS3											CCNC
BAG2											ROCK1
CKS2											GAPVD1
PYGO2											FNIP1
WAS											YWHAG
PTTG1
PSME2
MBIP
CST3
CCNC
SOCS5
PPP1R12B
GSKIP
WDTC1
BTRC
TANK
BNIP2
ARAP1
RALBP1
ARHGDIA
GAPVD1
HACD3
SIPA1L3
ARHGAP30
FAM13B
TBC1D19
ARHGAP15
INCENP
GTF3C4
NSMAF
FNIP1
SH3BP5L
SPINT1
PPP1R35
SOCS6
SHOC2
ADGRV1
MAT2B
PSMD3

## Sheet: ribonucleotide binding
ribonucleotide binding
XRCC5
DDX3X									44 common elements in "m6Am HIV", "ribonucleotide" and "HIV interation":
VCP									GCH1
BMP2K									MAP3K7
ROCK1									PKN1
BCR									RPS6KB2
PIK3CA									UBE2H
TAOK3									AKT2
ATP2A3									NME6
CLPX									PAPOLA
AGAP1									HSPA5
ARL2									KCNJ11
NME1									SMARCA5
DDX39B									TUBB
DNM1									AGAP1
RUVBL2									CDC42
GCH1									RUVBL2
PTK2B									DDX39B
PAK1									MAP2K3
SMARCA5									AURKB
HSPA5									DNM1
MYO19									NME1
TUBB									PIK3CA
RAC1									KIF2A
PAPOLA									XRCC5
ROCK2									DDX3X
TRNT1									CCT2
CCT6A									CCT6A
DARS2									ROCK2
DDX42									FLAD1
DDX31									VCP
PKN1									BCR
CDC6									RAB1A
FAM20C									ATP2A3
P2RX4									PFKM
LATS1									RAB11A
MAP3K7									EPHB6
PFKM									PAK1
FLAD1									BMP2K
MAPKAPK3									ROCK1
AURKB									RAC1
MAP2K3									PTK2B
PKN3									CDC6
GAK									GAK
MAST4									PNKP
RPS6KB2									P2RY1
NEK1
CLK1
LMTK3
CSNK1A1
AKT2
SBK1
PNKP
EPHB6
AK3
NME6
UCKL1
CLP1
TKFC
IP6K2
PI4KB
DGKZ
ETNK1
SRR
MIEF1
ERCC6L2
INO80
KIF2A
KIF15
KCNJ11
P2RY1
UBE2J2
UBE2G1
CCT2
ERCC6L
UBE2M
UBE2H
ACBD4
VARS1
MTHFS
ACADVL
ATP11B
CDC42
ARFIP2
GIMAP7
RAB11A
SEPTIN9
RAB1A
RHOT2
ARFRP1
IFT27
MTG1
IRGQ

## Sheet: ion binding
	transition metal ion binding
	GCH1											21 common elements in "m6Am HIV", "ion binding" and "HIV interation":
	PAPOLA											HDAC6
	FAM20C											GCH1
	P2RX4											EGR1
	BIRC2											PAPOLA
	APP											TRIM35
	HDAC6											HHIP
	ALAD											APP
	RARA											TRIM21
	BRCA1											BRCA1
	ZNF207											MTR
	TRIM21											BIRC2
	ZGRF1											RARA
	SLU7											TRIM11
	ZNF638											TRIM27
	ZCCHC8											ERI2
	ZCCHC9											TRIM66
												TRIM34
	NR1H2											MGAT2
	EGR1											EGLN1
	KLF7											ADA
	RORC											SLU7
	NR1D1
	NR2F2
	ZNF146
	ZKSCAN5
	ZNF75D
	ZNF22
	MDM4
	TRIM11
	POLR1A
	TRIM66
	EHMT1
	TRIM16
	TRIM34
	TRIM27
	ADA2
	ZC3HC1
	MIB2
	RNF145
	TRIM35
	TRIM73
	FBXO30
	TRIM52
	USP33
	SLC30A5
	ERI2
	MTR
	ZMYM2
	ADAMTS1
	ADA
	PNMA3
	HHIP
	ZFPL1
	MGAT2
	ALKBH2
	EGLN1
	OGFOD3
	EXTL2
	CYP2U1
	FAXDC2
	MSMO1
