# Supplementary material for: HIV reprograms host m6Am RNA methylome by viral Vpr protein-mediated degradation of PCIF1
Source: Nat Commun. 2021 Sep 20;12:5543. doi: 10.1038/s41467-021-25683-4 (PMC8452764; doi:10.1038/s41467-021-25683-4)
Supplement: Supplementary file 8 — Source Data [file 41467_2021_25683_MOESM8_ESM.zip]

Archive with 2 entries (2 files):
- Source Data with data points.xlsx
- Source Data.xlsx
