# Supplementary material for: HIV reprograms host m6Am RNA methylome by viral Vpr protein-mediated degradation of PCIF1
Source: Nat Commun. 2021 Sep 20;12:5543. doi: 10.1038/s41467-021-25683-4 (PMC8452764; doi:10.1038/s41467-021-25683-4)
Supplement: Supplementary file 8 — Source Data [file 41467_2021_25683_MOESM8_ESM.zip › Source Data with data points.xlsx]

## Sheet: Figure 1
		m6Am
Figure 1a		mock	HIVLAI
		0.18	0.171
		0.191	0.155
		0.178	0.177
Figure 1b		PCIF1 RNA
			mock			NL4-3			LAI
		2D	1.12766	0.935191	0.948246	1.87905	2.32409	0.928731	0.97942	1.12766	0.585064
		3D	0.914536	1.12333	0.973404	1.10786	0.968917	0.966681	1.22925	0.841544	1.15224
		5D	1.44727	0.679871	1.01631	2.65124	1.29834	2.65124	1.08674	0.808508	1.28343

## Sheet: Figure 2
Figure 2b		p24(ng/ul)
		sgNC	sg1	sg2	sg3	sg4
		0.210526	0.789474	5.52632	3.55263	3.68421
		0.0526316	1.71053	6.05263	2.5	2.89474
		0.289474	2.89474	4.47368	3.94737	2.89474
		0.236842	1.18421	5.26316	5.39474	5.52632
Figure 2c		p24(ng/ul)
		sgNC				sgPCIF1
		E.V.	PCIF1	APPA		E.V.	PCIF1	APPA
		1.64234	1.13504	1.65328		6.17883	1.90511	6.85766
		1.95985	0.894161	1.67153		5.90511	1.5292	5.93796
		1.84307	1.14599	1.4927		6.06934	1.4708	6.76277
Figure 2d		luminescence
		sgNC	sgPCIF1
		1.03195	1.3653
		0.981075	1.4202
		0.986986	1.39253
Figure 2e		p24(ng/ul)
		sgNC	sgPCIF1
		287.155	333.534
		265.259	335.948
		287.845	318.103
Figure 2f		late RT
		sgNC	PCIF1 KO
		1.20999	0.879649
		0.852635	0.840896
		1.01279	1.46747
Figure 2g		Integrated
		sgNC	PCIF1 KO
		1.55294	0.942785
		1.01045	1.18509
		1.24833	1.6358
Figure 2h	gp120
		sgNC			PCIF1 KO
		1d	1.05946	1.1355	0.831238		1.17555	1.13813	1.19196		0.160157
		2d	4.30695	5.77572	5.07474		10.0329	12.0977	11.4982		0.00117353
		3d	3.4822	4.77886	5.21741		11.1065	13.2385	11.9037		0.000726904
Figure 2i		GFP+ cells
		sgNC	PCIF1 KO
		11.5	35.2
		12	34.98
		11.7	35.2
Figure 2j		p24(ng/ul)				PCIF1 RNA
		shNC	shPCIF1			shNC	shPCIF1
		2.71127	21.7958			1.14526	0.280422
		3.76761	17.5			0.829707	0.419189
		2.1831	19.0493			1.02503	0.336966
Figure 2k		p24(ng/ul)				PCIF1 RNA
		shNC	shPCIF1			shNC	shPCIF1
		1.97183	17.0775			0.873573	0.523042
		1.61972	13.6972			1.24833	0.734584
		1.58451	15.6338			0.923382	0.363493

## Sheet: Figure 3
Figure 3g		mock			LAI
	1D	1.08579	0.982004	0.932205	1.02013	1.02362	0.805961
	2D	0.935394	1.11619	0.948412	0.906637	0.948412	0.995548
	3D	0.882404	1.34676	0.770833	0.435141	0.382767	0.535714

## Sheet: Figure 4
Figure 4a		ETS1 RNA
		sgNC	PCIF1 KO	GFP	PCIF1 O.E.
		0.950165	0.525313	1	1.95206
		1.15369	0.525313	1.14472	1.87254
		1.09905	0.444807	1.14472	1.97931
Figure 4b		ETS1 Mrna
		sgNC	E.V.	PCIF1	APPA
		1	0.114493	0.689362	0.274206
		0.97041	0.336808	0.907519	0.566442
		0.63728	0.128218	0.612734	0.213159
		0.784584	0.328356	0.725309	0.469761
Figure 4c			ETS1 RNA
		hours	sgNC				PCIF1 KO
		0	1.01045	1.03886	0.952638		0.822638	1.22972	0.988512
		1	1.16473	0.972655	1.09809		0.794616	0.691754	1.02337
		4	0.413225	0.530344	0.514057		0.361816	0.330639	0.308497
		8	0.072544	0.090873	0.088695		0.044143	0.060301	0.044296
Figure 4d			GFP			Flag-PCIF1
		ETS1	0.273729	0.298159	0.246129	1.43091	1.68989	2.18394
		GAPDH	0.621642	0.574676	0.443648	0.695887	0.773921	0.852787
Figure 4g			ETS1 RNA
			mock			HIVLAI-Δvpr
		2D	1.16339	0.906471	0.948246	1.04126	1.05946	1.08925
		3D	1.00696	1.07177	0.926588	1.07923	1.11342	0.907519
		5D	1.17827	0.905427	0.937357	1.25847	0.973782	1.0473

## Sheet: Figure 5
Figure 5b		HIV-pp-luc
			sg ETS1
		sgNC	1	2	3
		1.02189	1.66447	1.46116	1.40803
		1.01328	1.40447	1.31038	1.26141
		0.931068	1.3086	1.31038	1.29049
		1.03376	1.4481	1.40833	1.50479
Figure 5c		HIV-pp-luc
			shETS1
		shNC	1	2
		0.946916	1.39233	1.35876
		0.951419	1.45251	1.35753
		1.10166	1.5	1.40093
Figure 5d		ETS1 RNA
			shETS1
		shNC	1	2
		1.12896	0.461691	0.464902
		0.976032	0.220676	0.388234
		0.920188	0.314253	0.456916
Figure 5e		gp120 RNA
			shETS1
		shNC	1	2
		0.796147	76.1677	33.2306
		0.719188	67.2334	27.0541
		0.81853	88.715	34.1648
		0.843488	73.0649	31.3655
Figure 5f		Enrichment
			IgG				α-ETS1
		P1	0.117216	0.111406	0.045497	0.035793	0.206456	0.197589	0.419554	0.132663
		P2	0.11375	0.10134	0.037601	0.10566	0.184361	0.175629	0.374212	0.237747
		P3	0.096095	0.081745	0.020404	0.048007	0.143648	0.142985	0.11744	0.175888
		GAPDH	0.094533	0.082296	0.002536	0.011128	0.032284	0.042012	0.02817	0.047266
Figure 5g		HIV-LTR-luc
			shETS1
		shNC	1	2
		0.927069	3.18724	3.37042
		1.31886	3.231	2.35685
		0.75407	3.1964	3.58616

## Sheet: Figure S1
Figure S1a		m6A
		mock	HIVLAI
		0.027	0.017
		0.028	0.018
		0.029	0.02
Figure S1b			gp120
			mock			NL4-3			LAI
		2D	2.62e-07	2.78e-09	1.34e-08	1.04488	1.04006	0.920188	1.05458	1.36604	1.04006
		3D	3.92e-06	6.84e-07	2.14e-08	32.5218	26.3549	31.125	8.69388	6.32033	7.98154
		5D	0.000381	6.42e-05	5.66e-06	153.987	139.102	205.074	48.2793	30.204	21.506

## Sheet: Figure S3
Figure S3a		gp120
		sgNC	sg1	sg2	sg3	sg4
		1.1853	2.17384	8.39918	3.50703	3.45874
		0.429357	2.97987	9.48237	2.48845	3.07428
		1.38535	3.54368	6.38748	3.73277	3.74573
Figure S3b		gp120
		sgNC	sg1	sg2	sg3	sg4
		1.07302	6.99668	8.94865	4.27721	6.19743
		0.886793	3.36748	7.34453	6.64224	5.86313
		1.05093	6.82898	10.0329	6.52813	6.34962
Figure S3c		gp120
			shPCIF1
		shNC	1	2
		0.350877	1.05263	6.44737
		0.087719	0.964912	3.55263
		0	0.833333	4.34211
		0	1.09649	4.69298
Figure S3d		gp120
			shPCIF1
		shNC	1	2
		0.97942	13.8806	15.2422
		1.32869	9.06307	11.3924
		0.82932	21.259	16.4498
		sgNC				sgPCIF1
Figure S3e		E.V.	PCIF1	APPA		E.V.	PCIF1	APPA
		1.26868	0.454809	0.905425	0	1.8489	1.23114	1.71317
		1.07923	0.728668	0.918064		2.04675	1.11471	1.69741
		0.92445	0.742262	0.965936		2.4005	1.01162	1.87038
Figure S3g		luminescence
			shPCIF1
		shNC	1	2
		1.03257	1.42746	2.48877
		0.977937	1.26573	2.37279
		0.901074	1.1337	2.31376
		1.08842	1.38611	2.46423
Figure S3h		luminescence
			shPCIF1
		shNC	1	2
		0.894706	1.90604	3.05469
		1.07035	1.59822	2.14129
		1.03494	2.07771	3.05867
Figure S3j		sgNC	sg1	sg2
		1.116	12.0698	6.44568
		1.50351	8.15866	9.60199
		0.595979	7.20168	8.35901

## Sheet: Figure S4
		m6Am
Figure S4a		sgNC	PCIF1 KO
		0.0239	0
		0.0231	0
		0.0337	0
Figure S4b		M6a
		sgNC	PCIF1 KO
		0.1974	0.2078
		0.1997	0.2762
		0.2434	0.2134

## Sheet: Figure S8
	FOS	mock			LAI
	1D	1.15936	1.02693	0.839926	0.606397	0.770215	0.482411
	2D	0.762249	1.43727	0.912776	3.34808	3.31345	3.79298
	3D	1.10573	1.04972	0.861546	9.38268	4.89056	8.42689
	EGR1	mock			LAI
	1D	1.11085	0.927659	0.97041	1.5874	1.87471	1.23257
	2D	0.818847	1.17419	1.04006	3.36747	2.67895	3.60917
	3D	1.01983	1.04488	0.938438	4.65355	2.80565	4.44854
	DDIT3	mock			LAI
	1D	1.04367	0.914888	1.04729	1.09936	1.01162	0.921251
	2D	0.833161	1.21982	0.983957	0.561231	0.725309	0.58304
	3D	0.918064	0.973779	1.11858	0.485205	0.270119	0.434271
	CDC5L	mock			LAI
	1D	0.844791	1.04006	1.13813	1.01513	1.21139	0.799221
	2D	0.905425	1.15803	0.953739	1.13419	1.00116	1.20303
	3D	0.891929	1.14076	0.982821	1.67597	1.27899	1.54221
	MLLT1	mock			LAI
	1D	0.99539	0.958157	1.04851	1.0558	1.17963	0.890899
	2D	0.80107	1.30586	0.955945	1.3333	0.993092	1.26138
	3D	0.857574	1.40769	0.828362	0.842842	0.647671	1.04126
	RARA	mock			LAI
	1D	1.16205	0.807574	1.0656	1.08799	1.08048	0.644685
	2D	0.893992	0.944965	1.18372	1.37872	1.0558	1.46239
	3D	0.919125	1.49312	0.728668	0.535268	0.395934	0.751754
	ATF4	mock			LAI
	1D	1.01396	0.815072	1.20999	0.864537	1.17284	1.05336
	2D	0.777366	1.33947	0.960373	1.4914	0.905425	1.17013
	3D	0.922316	1.63959	0.66128	1.00579	0.780967	1.30888
	IKZF1	mock			LAI
	1D	1.08408	1.12233	0.793589	0.877504	1.09169	0.793589
	2D	0.853682	1.30737	0.838946	0.868519	0.76143	0.871547
	3D	0.917869	1.3768	0.705328	0.660364	0.481741	0.779857
	YY1	mock			LAI
	1D	0.866537	1.05215	1.09682	1.25992	1.33176	0.915945
	2D	0.812252	1.45902	0.843816	1.00696	0.907519	1.09429
	3D	0.850667	1.4012	0.838956	0.847724	0.581023	0.89606
	CEBPA	mock			LAI
	1D	0.929805	1.09051	0.986233	0.917004	1.62451	0.882703
	2D	0.772889	1.37872	0.938438	1.08548	1.02337	1.01983
	3D	0.746562	1.69741	0.789129	0.529732	0.71615	0.791869
	SP4	mock			LAI
	1D	0.968171	0.964821	1.07054	1.08548	1.25122	0.694157
	2D	0.813191	1.29385	0.950439	1.13813	0.918064	1.10318
	3D	0.827406	1.28491	0.940609	0.943874	0.695762	0.943874
	PLSCR1	mock			LAI
	1D	0.833161	0.921251	1.30285	1.14208	1.08799	0.865537
	2D	0.884745	1.05946	1.06683	1.20442	0.794618	1.1355
	3D	0.985094	0.791869	1.28194	0.938438	0.531571	0.819794
	SREBF2	mock			LAI
	1D	0.941696	0.893992	1.18783	0.912776	1.07798	0.802923
	2D	0.820742	1.12117	1.08674	1.64148	1.09429	1.63014
	3D	0.951538	1.116	0.941696	1.33176	0.802923	1.36446
	MYC	mock			LAI
	1D	0.925518	1.07798	1.00231	0.881684	1.1961	0.912776
	2D	0.801996	1.4456	0.862542	0.859558	1.20303	0.902292
	3D	0.824543	1.31646	0.921251	1.54935	1.25411	1.41095
	RCOR1	mock			LAI
	1D	0.927659	0.997692	1.08048	1.16205	1.39152	0.911722
	2D	0.857574	1.22547	0.951538	1.39313	1.23399	1.66825
	3D	0.99424	1.05093	0.95705	1.50177	0.99424	1.43561
	SMAD7	mock			LAI
	1D	0.82932	1.06437	1.13288	1.16878	1.37554	1.00696
	2D	0.864537	1.20581	0.959264	1.18099	1.06437	1.15669
	3D	0.963707	1.01513	1.02219	1.28937	0.937354	1.25411
	JUND	mock			LAI
	1D	0.972655	0.955945	1.07549	0.867539	1.14076	0.96929
	2D	0.848704	1.18372	0.99539	1.47768	0.743979	1.22547
	3D	0.989657	1.05336	0.959264	1.58008	0.832199	1.56374

## Sheet: Figure S9
figure S9a		cyto			nuc
		Control	PCIF1 KO		Control	PCIF1 KO
		40.8243	54.0082		23.6105	21.6322
		42.264	29.2448		13.1898	14.9296
		41.3942	57.8845		14.0389	25.7251
figure S9b			GAPDH RNA
		hours	sgNC
		0	0.882703				PCIF1 KO
		2	1.18099	1.07549	1.05336		0.838958	1.01866	1.17013
		4	0.721965	1.11729	1.18099		1.12247	1.39153	1.25412
		8	0.151249	0.771105	0.861546		0.743121	0.838958	0.813193
				0.146604	0.15822		0.090038	0.110083	0.087879
figure S9c		gp120
		mock			HIVLAI-Δvpr
		2D	0.000129	0.000187	0.000156	0.772512	1.24628	0.981207
		3D	3.67e-05	1.69e-05	3.06e-05	1.21641	1.51848	1.25061
		5D	9.54e-05	4.35e-05	1.24e-05	9.14275	6.69289	5.25113
