# Supplementary material for: HIV reprograms host m6Am RNA methylome by viral Vpr protein-mediated degradation of PCIF1
Source: Nat Commun. 2021 Sep 20;12:5543. doi: 10.1038/s41467-021-25683-4 (PMC8452764; doi:10.1038/s41467-021-25683-4)
Supplement: Supplementary file 8 — Source Data [file 41467_2021_25683_MOESM8_ESM.zip › Source Data.xlsx]

## Sheet: raw data for MS
Raw data for LC/MS quantification curves of modified RNA
Sample #	Technical Replicates	Ribonucleoside	Peak Area (Analyte)	Peak Area (Standard)	Peak Area Ratio (Analyte/Standard)	Analyte Amount (fmol)	m6A/A or m6Am/A	Labeled standard amount (fmol)	Average m6A/A or m6Am/A
MT4-mock-1	1	A	141407135	196633443	0.719141	5841.65		8000
		m6A	396575	704630	0.562813	11.7772	0.201607	42.5	0.180483
		m6Am	23634	704630	0.033541	1.70566	0.0291983		0.0271282
	2	A	160685959	226263772	0.710171	5762.22		8000
		m6A	335383	741681	0.452193	9.1826	0.159359	42.5
		m6Am	21057	741681	0.0283909	1.44391	0.0250581
MT4-mock-2	1	A	152908649	290374951	0.52659	4136.72		8000
		m6A	395216	890143	0.443992	8.99024	0.217328	42.5	0.190961
		m6Am	23663	890143	0.0265834	1.35204	0.0326838		0.0284013
	2	A	158706499	245794763	0.645687	5191.25		8000
		m6A	348415	819822	0.424989	8.54453	0.164595	42.5
		m6Am	20181	819822	0.0246163	1.25206	0.0241187
MT4-mock-3	1	A	204402575	234947004	0.869994	7177.37		8000
		m6A	538808	947595	0.568606	11.913	0.16598	42.5	0.178275
		m6Am	40252	947595	0.0424781	2.15989	0.030093		0.0288659
	2	A	189167830	237403660	0.796819	6529.45		8000
		m6A	445076	752828	0.591205	12.4431	0.190569	42.5
		m6Am	26717	752828	0.0354889	1.80466	0.0276388
MT4-LAI-1	1	A	149163365	208910924	0.714005	5796.17		8000
		m6A	348431	701252	0.49687	10.2305	0.176504	42.5	0.171275
		m6Am	15056	701252	0.0214702	1.09216	0.0188428		0.0174905
	2	A	125362797	193623040	0.647458	5206.93		8000
		m6A	301102	701361	0.429311	8.64591	0.166046	42.5
		m6Am	11583	701361	0.016515	0.840312	0.0161383
MT4-LAI-2	1	A	184409360	264298165	0.697732	5652.08		8000
		m6A	370185	834394	0.443657	8.9824	0.158922	42.5	0.154738
		m6Am	19936	834394	0.0238928	1.21529	0.0215016		0.0183594
	2	A	115631350	159465441	0.725119	5894.57		8000
		m6A	301711	687177	0.439059	8.87454	0.150554	42.5
		m6Am	12115	687177	0.0176301	0.896986	0.0152171
MT4-LAI-3	1	A	237557616	292656869	0.811727	6661.45		8000
		m6A	535499	924016	0.579534	12.1694	0.182683	42.5	0.177095
		m6Am	28312	924016	0.0306402	1.55822	0.0233917		0.0199304
	2	A	204066203	242906539	0.840102	6912.69		8000
		m6A	467376	825520	0.56616	11.8557	0.171506	42.5
		m6Am	18476	825520	0.022381	1.13845	0.016469
